# Supplementary material for: Alternative splicing profiling provides insights into the molecular mechanisms of peanut peg development
Source: BMC Plant Biol. 2020 Oct 23;20:488. doi: 10.1186/s12870-020-02702-y (PMC7585205; doi:10.1186/s12870-020-02702-y)
Supplement: Supplementary file 3 — Additional file 3: Table S1. Statistics of transcriptome data generated by Iso-seq. [file 12870_2020_2702_MOESM3_ESM.xlsx]

## Sheet: Sheet1
Table S1. Statistics of transcriptome data generated by Iso-seq.
Sample	Subreads	Subreads bases	<=5 kbp	5-10 kbp	10-15 kbp	15-20 kbp	>20 kbp
Flower	60271424	54185288258	60,102,975; 99.72%	123,009; 0.20%	21,623; 0.04%	9,197; 0.02%	14,620; 0.02%
Leave	46365830	35148532435	46,260,727; 99.77%	73,717; 0.16%	14;545; 0.03%	6,260; 0.01%	10,581; 0.02%
Root	46152646	31616320491	46,056,848; 99.79%	64,502; 0.14%	14,299; 0.03%	6,225; 0.01%	10,772; 0.02%
S1	47484138	39090657922	47,390,473; 99.80%	60,610; 0.13%	15,419; 0.03%	6,707; 0.01%	10,929; 0.02%
S2	51790434	38224599902	51,692,895; 99.81%	64,856; 0.13%	15,269; 0.03%	6,693; 0.01%	10,721; 0.02%
S3	39195180	28768304643	39,119,396; 99.81%	49,509; 0.13%	12,112; 0.03%	5,355; 0.01%	8,808; 0.02%
S4	44119455	30487021666	44,043,828; 99.83%	48,434; 0.11%	12,187; 0.03%	5,528; 0.01%	9,478; 0.02%
Shoot tip	55386506	32160939915	55,291,586; 99.83%	63,108; 0.11%	14,518; 0.03%	6,321; 0.01%	10,973; 0.02%
Total	394047898	309752666799	392,931,610; 99.72%	674,675; 0.17%	179,042; 0.05%	87,113; 0.02%	175,458; 0.04%
