# Supplementary material for: Alternative splicing profiling provides insights into the molecular mechanisms of peanut peg development
Source: BMC Plant Biol. 2020 Oct 23;20:488. doi: 10.1186/s12870-020-02702-y (PMC7585205; doi:10.1186/s12870-020-02702-y)
Supplement: Supplementary file 4 — Additional file 4: Table S2. Identification of AS events from all transcriptome. [file 12870_2020_2702_MOESM4_ESM.xlsx]

## Sheet: all_selected_AS1
Table S2. Identification of AS events from all transcriptome data.
Seqname	Source	Feature	Start	End	Score	Strand	Frame	Attributes
Chr01	Undefined	as_event	576568	576816	.	+	.	transcript_id "PB.31372.1,PB.31372.4"; gene_id "Chr01:576455-582745W"; flanks "576568^,576816^"; structure "1-,2-"; splice_chain "576659-,576662-"; sources "Undefined,Undefined"; NMorMRNA "null"; degree "4"; dimension "2_2";
Chr01	Undefined	as_event	816267	816611	.	+	.	transcript_id "PB.31394.8,PB.31394.1/PB.31394.3/PB.31394.4/PB.31394.7"; gene_id "Chr01:805529-819072W"; flanks "816267^,816611^"; structure "1-,2-"; splice_chain "816462-,816468-"; sources "Undefined,Undefined"; NMorMRNA "null"; degree "4"; dimension "2_2";
Chr01	Undefined	as_event	1060284	1061475	.	+	.	transcript_id "PB.31412.2,PB.31412.1/PB.31412.3"; gene_id "Chr01:1060067-1068103W"; flanks "1060284^,1061475^"; structure "1-,2-"; splice_chain "1061213-,1061232-"; sources "Undefined,Undefined"; NMorMRNA "null"; degree "4"; dimension "2_2";
Chr01	Undefined	as_event	1064722	1065687	.	+	.	transcript_id "PB.31412.4,PB.31412.6"; gene_id "Chr01:1060067-1068103W"; flanks "1064722^,1065687^"; structure "1-,2-"; splice_chain "1065574-,1065577-"; sources "Undefined,Undefined"; NMorMRNA "null"; degree "4"; dimension "2_2";
Chr01	Undefined	as_event	1071031	1072834	.	+	.	transcript_id "PB.31413.3,PB.31413.1"; gene_id "Chr01:1070817-3037182W"; flanks "1071031^,1072834^"; structure "1-,2-"; splice_chain "1072617-,1072701-"; sources "Undefined,Undefined"; NMorMRNA "null"; degree "4"; dimension "2_2";
Chr01	Undefined	as_event	1133596	1133857	.	+	.	transcript_id "PB.31413.18,PB.31413.17/PB.31413.19/PB.31413.20/PB.31413.22/PB.31413.23/PB.31413.24/PB.31413.25"; gene_id "Chr01:1070817-3037182W"; flanks "1133596^,1133857^"; structure "1-,2-"; splice_chain "1133681-,1133754-"; sources "Undefined,Undefined"; NMorMRNA "null"; degree "4"; dimension "2_2";
Chr01	Undefined	as_event	1144740	1145318	.	+	.	transcript_id "PB.31413.37,PB.31413.36"; gene_id "Chr01:1070817-3037182W"; flanks "1144740^,1145318^"; structure "1-,2-"; splice_chain "1145166-,1145180-"; sources "Undefined,Undefined"; NMorMRNA "null"; degree "4"; dimension "2_2";
Chr01	Undefined	as_event	1158952	1159212	.	+	.	transcript_id "PB.31413.50,PB.31413.43/PB.31413.46/PB.31413.47/PB.31413.49/PB.31413.51"; gene_id "Chr01:1070817-3037182W"; flanks "1158952^,1159212^"; structure "1-,2-"; splice_chain "1159119-,1159120-"; sources "Undefined,Undefined"; NMorMRNA "null"; degree "4"; dimension "2_2";
Chr01	Undefined	as_event	1159212	1159429	.	+	.	transcript_id "PB.31413.43/PB.31413.44/PB.31413.45/PB.31413.47/PB.31413.48/PB.31413.49/PB.31413.50/PB.31413.51/PB.31413.54/PB.31413.55,PB.31413.46"; gene_id "Chr01:1070817-3037182W"; flanks "1159212^,1159429^"; structure "1-,2-"; splice_chain "1159349-,1159351-"; sources "Undefined,Undefined"; NMorMRNA "null"; degree "4"; dimension "2_2";
Chr01	Undefined	as_event	1160999	1161155	.	+	.	transcript_id "PB.31413.43/PB.31413.44/PB.31413.45/PB.31413.46/PB.31413.47/PB.31413.48/PB.31413.49/PB.31413.54/PB.31413.57/PB.31413.58/PB.31413.59,PB.31413.50"; gene_id "Chr01:1070817-3037182W"; flanks "1160999^,1161155^"; structure "1-,2-"; splice_chain "1161096-,1161097-"; sources "Undefined,Undefined"; NMorMRNA "null"; degree "4"; dimension "2_2";
Chr01	Undefined	as_event	1231482	1232907	.	+	.	transcript_id "PB.31413.65,PB.31413.68"; gene_id "Chr01:1070817-3037182W"; flanks "1231482^,1232907]"; structure "1-,2-"; splice_chain "1232545-,1232561-"; sources "Undefined,Undefined"; NMorMRNA "null"; degree "4"; dimension "2_2";
Chr01	Undefined	as_event	1447386	1447978	.	+	.	transcript_id "PB.31413.93/PB.31413.94/PB.31413.96,PB.31413.97"; gene_id "Chr01:1070817-3037182W"; flanks "1447386^,1447978^"; structure "1-,2-"; splice_chain "1447731-,1447821-"; sources "Undefined,Undefined"; NMorMRNA "null"; degree "4"; dimension "2_2";
Chr01	Undefined	as_event	2744225	2745725	.	+	.	transcript_id "PB.31413.279/PB.31413.282/PB.31413.288/PB.31413.301/PB.31413.307,PB.31413.280"; gene_id "Chr01:1070817-3037182W"; flanks "2744225^,2745725^"; structure "1-,2-"; splice_chain "2744839-,2744927-"; sources "Undefined,Undefined"; NMorMRNA "null"; degree "4"; dimension "2_2";
Chr01	Undefined	as_event	2798955	2799706	.	+	.	transcript_id "PB.31413.335/PB.31413.336/PB.31413.338/PB.31413.341/PB.31413.343/PB.31413.344/PB.31413.345,PB.31413.339"; gene_id "Chr01:1070817-3037182W"; flanks "2798955^,2799706^"; structure "1-,2-"; splice_chain "2799619-,2799630-"; sources "Undefined,Undefined"; NMorMRNA "null"; degree "4"; dimension "2_2";
Chr01	Undefined	as_event	2917306	2918430	.	+	.	transcript_id "PB.31413.358,PB.31413.355"; gene_id "Chr01:1070817-3037182W"; flanks "2917306^,2918430^"; structure "1-,2-"; splice_chain "2917936-,2917938-"; sources "Undefined,Undefined"; NMorMRNA "null"; degree "4"; dimension "2_2";
Chr01	Undefined	as_event	3029370	3029580	.	+	.	transcript_id "PB.31413.407,PB.31413.400/PB.31413.402/PB.31413.403/PB.31413.404/PB.31413.405/PB.31413.406/PB.31413.408/PB.31413.410"; gene_id "Chr01:1070817-3037182W"; flanks "3029370^,3029580^"; structure "1-,2-"; splice_chain "3029452-,3029488-"; sources "Undefined,Undefined"; NMorMRNA "null"; degree "4"; dimension "2_2";
Chr01	Undefined	as_event	3049817	3051190	.	+	.	transcript_id "PB.31414.2,PB.31414.1"; gene_id "Chr01:3046496-3051539W"; flanks "3049817^,3051190^"; structure "1-,2-"; splice_chain "3049907-,3050654-"; sources "Undefined,Undefined"; NMorMRNA "null"; degree "4"; dimension "2_2";
Chr01	Undefined	as_event	3291196	3291823	.	+	.	transcript_id "PB.31423.4,PB.31423.1/PB.31423.3"; gene_id "Chr01:3290955-3299201W"; flanks "3291196^,3291823^"; structure "1-,2-"; splice_chain "3291395-,3291529-"; sources "Undefined,Undefined"; NMorMRNA "null"; degree "4"; dimension "2_2";
Chr01	Undefined	as_event	3337436	3338075	.	+	.	transcript_id "PB.31426.2,PB.31426.3/PB.31426.4/PB.31426.6/PB.31426.7"; gene_id "Chr01:3336954-3342520W"; flanks "3337436^,3338075^"; structure "1-,2-"; splice_chain "3338042-,3338066-"; sources "Undefined,Undefined"; NMorMRNA "null"; degree "4"; dimension "2_2";
Chr01	Undefined	as_event	3398120	3398358	.	+	.	transcript_id "PB.31428.8,PB.31428.1/PB.31428.2/PB.31428.4/PB.31428.5/PB.31428.7"; gene_id "Chr01:3395080-3401049W"; flanks "3398120^,3398358^"; structure "1-,2-"; splice_chain "3398185-,3398200-"; sources "Undefined,Undefined"; NMorMRNA "null"; degree "4"; dimension "2_2";
Chr01	Undefined	as_event	3471749	3472007	.	+	.	transcript_id "PB.31430.2/PB.31430.4,PB.31430.1"; gene_id "Chr01:3470873-3475737W"; flanks "3471749^,3472007^"; structure "1-,2-"; splice_chain "3471929-,3471931-"; sources "Undefined,Undefined"; NMorMRNA "null"; degree "4"; dimension "2_2";
Chr01	Undefined	as_event	3633558	3633715	.	+	.	transcript_id "PB.31436.1/PB.31436.4/PB.31436.6/PB.31436.7,PB.31436.3/PB.31436.5/PB.31436.8"; gene_id "Chr01:3628780-3634434W"; flanks "3633558^,3633715^"; structure "1-,2-"; splice_chain "3633644-,3633657-"; sources "Undefined,Undefined"; NMorMRNA "null"; degree "4"; dimension "2_2";
Chr01	Undefined	as_event	3664788	3665236	.	+	.	transcript_id "PB.31438.4,PB.31438.2"; gene_id "Chr01:3664378-3668709W"; flanks "3664788^,3665236^"; structure "1-,2-"; splice_chain "3665134-,3665155-"; sources "Undefined,Undefined"; NMorMRNA "null"; degree "4"; dimension "2_2";
Chr01	Undefined	as_event	3664788	3665248	.	+	.	transcript_id "PB.31438.3,PB.31438.1"; gene_id "Chr01:3664378-3668709W"; flanks "3664788^,3665248^"; structure "1-,2-"; splice_chain "3665134-,3665159-"; sources "Undefined,Undefined"; NMorMRNA "null"; degree "4"; dimension "2_2";
Chr01	Undefined	as_event	3742341	3742598	.	+	.	transcript_id "PB.31439.19,PB.31439.11/PB.31439.12/PB.31439.16/PB.31439.21/PB.31439.23/PB.31439.24/PB.31439.25/PB.31439.26/PB.31439.28/PB.31439.29/PB.31439.31/PB.31439.32/PB.31439.7"; gene_id "Chr01:3738707-4643329W"; flanks "3742341^,3742598^"; structure "1-,2-"; splice_chain "3742487-,3742488-"; sources "Undefined,Undefined"; NMorMRNA "null"; degree "4"; dimension "2_2";
Chr01	Undefined	as_event	3743043	3744351	.	+	.	transcript_id "PB.31439.24,PB.31439.11/PB.31439.12/PB.31439.16/PB.31439.23/PB.31439.25/PB.31439.32/PB.31439.33/PB.31439.39"; gene_id "Chr01:3738707-4643329W"; flanks "3743043^,3744351^"; structure "1-,2-"; splice_chain "3743886-,3743895-"; sources "Undefined,Undefined"; NMorMRNA "null"; degree "4"; dimension "2_2";
Chr01	Undefined	as_event	3745840	3746615	.	+	.	transcript_id "PB.31439.23,PB.31439.19"; gene_id "Chr01:3738707-4643329W"; flanks "3745840^,3746615]"; structure "1-,2-"; splice_chain "3746127-,3746128-"; sources "Undefined,Undefined"; NMorMRNA "null"; degree "4"; dimension "2_2";
Chr01	Undefined	as_event	4202307	4202672	.	+	.	transcript_id "PB.31439.101,PB.31439.97"; gene_id "Chr01:3738707-4643329W"; flanks "4202307^,4202672^"; structure "1-,2-"; splice_chain "4202588-,4202593-"; sources "Undefined,Undefined"; NMorMRNA "null"; degree "4"; dimension "2_2";
Chr01	Undefined	as_event	4204596	4204759	.	+	.	transcript_id "PB.31439.101/PB.31439.103/PB.31439.104/PB.31439.105/PB.31439.106/PB.31439.107/PB.31439.97,PB.31439.108"; gene_id "Chr01:3738707-4643329W"; flanks "4204596^,4204759^"; structure "1-,2-"; splice_chain "4204687-,4204693-"; sources "Undefined,Undefined"; NMorMRNA "null"; degree "4"; dimension "2_2";
Chr01	Undefined	as_event	4247171	4248379	.	+	.	transcript_id "PB.31439.112,PB.31439.114/PB.31439.115/PB.31439.117"; gene_id "Chr01:3738707-4643329W"; flanks "4247171^,4248379^"; structure "1-,2-"; splice_chain "4248173-,4248181-"; sources "Undefined,Undefined"; NMorMRNA "null"; degree "4"; dimension "2_2";
Chr01	Undefined	as_event	4428240	4428455	.	+	.	transcript_id "PB.31439.131,PB.31439.133"; gene_id "Chr01:3738707-4643329W"; flanks "4428240^,4428455^"; structure "1-,2-"; splice_chain "4428336-,4428352-"; sources "Undefined,Undefined"; NMorMRNA "null"; degree "4"; dimension "2_2";
Chr01	Undefined	as_event	4506876	4507055	.	+	.	transcript_id "PB.31439.137/PB.31439.138,PB.31439.141"; gene_id "Chr01:3738707-4643329W"; flanks "4506876^,4507055^"; structure "1-,2-"; splice_chain "4507002-,4507016-"; sources "Undefined,Undefined"; NMorMRNA "null"; degree "4"; dimension "2_2";
Chr01	Undefined	as_event	4506865	4507055	.	+	.	transcript_id "PB.31439.135,PB.31439.139/PB.31439.140"; gene_id "Chr01:3738707-4643329W"; flanks "4506865^,4507055^"; structure "1-,2-"; splice_chain "4507002-,4507016-"; sources "Undefined,Undefined"; NMorMRNA "null"; degree "4"; dimension "2_2";
Chr01	Undefined	as_event	4539137	4540525	.	+	.	transcript_id "PB.31439.148/PB.31439.149,PB.31439.153"; gene_id "Chr01:3738707-4643329W"; flanks "4539137^,4540525^"; structure "1-,2-"; splice_chain "4540180-,4540201-"; sources "Undefined,Undefined"; NMorMRNA "null"; degree "4"; dimension "2_2";
Chr01	Undefined	as_event	4592553	4593256	.	+	.	transcript_id "PB.31439.162,PB.31439.163"; gene_id "Chr01:3738707-4643329W"; flanks "4592553^,4593256]"; structure "1-,2-"; splice_chain "4592654-,4592662-"; sources "Undefined,Undefined"; NMorMRNA "null"; degree "4"; dimension "2_2";
Chr01	Undefined	as_event	5161874	5162125	.	+	.	transcript_id "PB.31525.11,PB.31525.7"; gene_id "Chr01:5159998-5163561W"; flanks "5161874^,5162125^"; structure "1-,2-"; splice_chain "5162025-,5162045-"; sources "Undefined,Undefined"; NMorMRNA "null"; degree "4"; dimension "2_2";
Chr01	Undefined	as_event	5323110	5325649	.	+	.	transcript_id "PB.31538.15,PB.31538.16"; gene_id "Chr01:5318269-5325676W"; flanks "5323110^,5325649]"; structure "1-,2-"; splice_chain "5324976-,5324995-"; sources "Undefined,Undefined"; NMorMRNA "null"; degree "4"; dimension "2_2";
Chr01	Undefined	as_event	5374793	5375534	.	+	.	transcript_id "PB.31543.3,PB.31543.5"; gene_id "Chr01:5373593-5375640W"; flanks "5374793^,5375534]"; structure "1-,2-"; splice_chain "5374892-,5374910-"; sources "Undefined,Undefined"; NMorMRNA "null"; degree "4"; dimension "2_2";
Chr01	Undefined	as_event	5541177	5541430	.	+	.	transcript_id "PB.31550.1/PB.31550.12/PB.31550.13/PB.31550.15/PB.31550.16/PB.31550.2/PB.31550.3/PB.31550.4/PB.31550.5/PB.31550.6/PB.31550.7/PB.31550.8,PB.31550.14"; gene_id "Chr01:5535782-5547145W"; flanks "5541177^,5541430^"; structure "1-,2-"; splice_chain "5541275-,5541315-"; sources "Undefined,Undefined"; NMorMRNA "null"; degree "4"; dimension "2_2";
Chr01	Undefined	as_event	5542069	5542299	.	+	.	transcript_id "PB.31550.1,PB.31550.4"; gene_id "Chr01:5535782-5547145W"; flanks "5542069^,5542299^"; structure "1-,2-"; splice_chain "5542161-,5542165-"; sources "Undefined,Undefined"; NMorMRNA "null"; degree "4"; dimension "2_2";
Chr01	Undefined	as_event	5542068	5542299	.	+	.	transcript_id "PB.31550.12/PB.31550.14/PB.31550.15/PB.31550.19/PB.31550.2/PB.31550.3/PB.31550.5/PB.31550.7/PB.31550.8/PB.31550.9,PB.31550.18/PB.31550.6"; gene_id "Chr01:5535782-5547145W"; flanks "5542068^,5542299^"; structure "1-,2-"; splice_chain "5542162-,5542173-"; sources "Undefined,Undefined"; NMorMRNA "null"; degree "4"; dimension "2_2";
Chr01	Undefined	as_event	5542068	5542329	.	+	.	transcript_id "PB.31550.13,PB.31550.16"; gene_id "Chr01:5535782-5547145W"; flanks "5542068^,5542329^"; structure "1-,2-"; splice_chain "5542161-,5542162-"; sources "Undefined,Undefined"; NMorMRNA "null"; degree "4"; dimension "2_2";
Chr01	Undefined	as_event	5544046	5544718	.	+	.	transcript_id "PB.31550.1/PB.31550.12/PB.31550.13/PB.31550.14/PB.31550.15/PB.31550.16/PB.31550.18/PB.31550.2/PB.31550.3/PB.31550.5/PB.31550.6/PB.31550.7/PB.31550.8/PB.31550.9,PB.31550.4"; gene_id "Chr01:5535782-5547145W"; flanks "5544046^,5544718^"; structure "1-,2-"; splice_chain "5544593-,5544607-"; sources "Undefined,Undefined"; NMorMRNA "null"; degree "4"; dimension "2_2";
Chr01	Undefined	as_event	5545274	5546472	.	+	.	transcript_id "PB.31550.13,PB.31550.1/PB.31550.14/PB.31550.15/PB.31550.16/PB.31550.18/PB.31550.19/PB.31550.2/PB.31550.3/PB.31550.4/PB.31550.5/PB.31550.6/PB.31550.7/PB.31550.8/PB.31550.9"; gene_id "Chr01:5535782-5547145W"; flanks "5545274^,5546472^"; structure "1-,2-"; splice_chain "5546271-,5546294-"; sources "Undefined,Undefined"; NMorMRNA "null"; degree "4"; dimension "2_2";
Chr01	Undefined	as_event	5676618	5676828	.	+	.	transcript_id "PB.31557.11,PB.31557.1/PB.31557.10/PB.31557.12/PB.31557.14/PB.31557.3/PB.31557.5/PB.31557.8/PB.31557.9"; gene_id "Chr01:5670787-5678167W"; flanks "5676618^,5676828^"; structure "1-,2-"; splice_chain "5676712-,5676722-"; sources "Undefined,Undefined"; NMorMRNA "null"; degree "4"; dimension "2_2";
Chr01	Undefined	as_event	5694604	5695830	.	+	.	transcript_id "PB.31559.1/PB.31559.2,PB.31559.3"; gene_id "Chr01:5693448-5697969W"; flanks "5694604^,5695830^"; structure "1-,2-"; splice_chain "5695641-,5695669-"; sources "Undefined,Undefined"; NMorMRNA "null"; degree "4"; dimension "2_2";
Chr01	Undefined	as_event	6121236	6122328	.	+	.	transcript_id "PB.31576.2,PB.31576.1/PB.31576.4/PB.31576.5/PB.31576.6/PB.31576.7"; gene_id "Chr01:6117215-6126837W"; flanks "6121236^,6122328^"; structure "1-,2-"; splice_chain "6122251-,6122275-"; sources "Undefined,Undefined"; NMorMRNA "null"; degree "4"; dimension "2_2";
Chr01	Undefined	as_event	6125315	6125533	.	+	.	transcript_id "PB.31576.1/PB.31576.7,PB.31576.10/PB.31576.2/PB.31576.4/PB.31576.5/PB.31576.6/PB.31576.9"; gene_id "Chr01:6117215-6126837W"; flanks "6125315^,6125533^"; structure "1-,2-"; splice_chain "6125462-,6125465-"; sources "Undefined,Undefined"; NMorMRNA "null"; degree "4"; dimension "2_2";
Chr01	Undefined	as_event	6303385	6305210	.	+	.	transcript_id "PB.31582.3,PB.31582.2"; gene_id "Chr01:6302142-6305550W"; flanks "6303385^,6305210]"; structure "1-,2-"; splice_chain "6304822-,6304985-"; sources "Undefined,Undefined"; NMorMRNA "null"; degree "4"; dimension "2_2";
Chr01	Undefined	as_event	6848480	6849130	.	+	.	transcript_id "PB.31627.1/PB.31627.11/PB.31627.2/PB.31627.4,PB.31627.3"; gene_id "Chr01:6847539-6850934W"; flanks "6848480^,6849130^"; structure "1-,2-"; splice_chain "6848736-,6848815-"; sources "Undefined,Undefined"; NMorMRNA "null"; degree "4"; dimension "2_2";
Chr01	Undefined	as_event	6858882	6859432	.	+	.	transcript_id "PB.31629.1/PB.31629.6/PB.31629.7,PB.31629.4/PB.31629.8"; gene_id "Chr01:6857684-6860645W"; flanks "6858882^,6859432^"; structure "1-,2-"; splice_chain "6859241-,6859246-"; sources "Undefined,Undefined"; NMorMRNA "null"; degree "4"; dimension "2_2";
Chr01	Undefined	as_event	7196115	7196454	.	+	.	transcript_id "PB.31645.1/PB.31645.3/PB.31645.4/PB.31645.5/PB.31645.6/PB.31645.7/PB.31645.8,PB.31645.2"; gene_id "Chr01:7195506-7200062W"; flanks "7196115^,7196454^"; structure "1-,2-"; splice_chain "7196417-,7196422-"; sources "Undefined,Undefined"; NMorMRNA "null"; degree "4"; dimension "2_2";
Chr01	Undefined	as_event	7198276	7198867	.	+	.	transcript_id "PB.31645.6,PB.31645.5"; gene_id "Chr01:7195506-7200062W"; flanks "7198276^,7198867^"; structure "1-,2-"; splice_chain "7198492-,7198495-"; sources "Undefined,Undefined"; NMorMRNA "null"; degree "4"; dimension "2_2";
Chr01	Undefined	as_event	7421727	7422524	.	+	.	transcript_id "PB.31650.4,PB.31650.1/PB.31650.2/PB.31650.3"; gene_id "Chr01:7421398-7428616W"; flanks "7421727^,7422524^"; structure "1-,2-"; splice_chain "7422199-,7422262-"; sources "Undefined,Undefined"; NMorMRNA "null"; degree "4"; dimension "2_2";
Chr01	Undefined	as_event	7602438	7603629	.	+	.	transcript_id "PB.31664.2/PB.31664.3/PB.31664.4/PB.31664.5,PB.31664.1"; gene_id "Chr01:7601558-7605310W"; flanks "7602438^,7603629^"; structure "1-,2-"; splice_chain "7603181-,7603227-"; sources "Undefined,Undefined"; NMorMRNA "null"; degree "4"; dimension "2_2";
Chr01	Undefined	as_event	7630861	7631291	.	+	.	transcript_id "PB.31665.11/PB.31665.4/PB.31665.5/PB.31665.6/PB.31665.9,PB.31665.3"; gene_id "Chr01:7628669-7632641W"; flanks "7630861^,7631291^"; structure "1-,2-"; splice_chain "7631188-,7631198-"; sources "Undefined,Undefined"; NMorMRNA "null"; degree "4"; dimension "2_2";
Chr01	Undefined	as_event	7631661	7631992	.	+	.	transcript_id "PB.31665.3,PB.31665.1/PB.31665.13/PB.31665.2/PB.31665.5/PB.31665.6/PB.31665.7"; gene_id "Chr01:7628669-7632641W"; flanks "7631661^,7631992^"; structure "1-,2-"; splice_chain "7631875-,7631877-"; sources "Undefined,Undefined"; NMorMRNA "null"; degree "4"; dimension "2_2";
Chr01	Undefined	as_event	7631992	7632629	.	+	.	transcript_id "PB.31665.1,PB.31665.2"; gene_id "Chr01:7628669-7632641W"; flanks "7631992^,7632629]"; structure "1-,2-"; splice_chain "7632320-,7632337-"; sources "Undefined,Undefined"; NMorMRNA "null"; degree "4"; dimension "2_2";
Chr01	Undefined	as_event	7979868	7980181	.	+	.	transcript_id "PB.31680.5,PB.31680.2/PB.31680.4/PB.31680.6"; gene_id "Chr01:7973623-7981866W"; flanks "7979868^,7980181^"; structure "1-,2-"; splice_chain "7980049-,7980092-"; sources "Undefined,Undefined"; NMorMRNA "null"; degree "4"; dimension "2_2";
Chr01	Undefined	as_event	8462068	8464020	.	+	.	transcript_id "PB.31684.37/PB.31684.39/PB.31684.44/PB.31684.45/PB.31684.46/PB.31684.47,PB.31684.43"; gene_id "Chr01:8012573-9886931W"; flanks "8462068^,8464020^"; structure "1-,2-"; splice_chain "8463714-,8463715-"; sources "Undefined,Undefined"; NMorMRNA "null"; degree "4"; dimension "2_2";
Chr01	Undefined	as_event	8465813	8466123	.	+	.	transcript_id "PB.31684.37/PB.31684.39/PB.31684.41/PB.31684.42/PB.31684.43/PB.31684.44/PB.31684.45/PB.31684.47/PB.31684.49/PB.31684.51,PB.31684.46"; gene_id "Chr01:8012573-9886931W"; flanks "8465813^,8466123^"; structure "1-,2-"; splice_chain "8466078-,8466079-"; sources "Undefined,Undefined"; NMorMRNA "null"; degree "4"; dimension "2_2";
Chr01	Undefined	as_event	8466123	8466973	.	+	.	transcript_id "PB.31684.37/PB.31684.39/PB.31684.41/PB.31684.42/PB.31684.43/PB.31684.45/PB.31684.46/PB.31684.47/PB.31684.49/PB.31684.51,PB.31684.44"; gene_id "Chr01:8012573-9886931W"; flanks "8466123^,8466973^"; structure "1-,2-"; splice_chain "8466879-,8466880-"; sources "Undefined,Undefined"; NMorMRNA "null"; degree "4"; dimension "2_2";
Chr01	Undefined	as_event	8467921	8468327	.	+	.	transcript_id "PB.31684.45,PB.31684.46"; gene_id "Chr01:8012573-9886931W"; flanks "8467921^,8468327]"; structure "1-,2-"; splice_chain "8467970-,8467993-"; sources "Undefined,Undefined"; NMorMRNA "null"; degree "4"; dimension "2_2";
Chr01	Undefined	as_event	9020072	9020546	.	+	.	transcript_id "PB.31684.101/PB.31684.102/PB.31684.103/PB.31684.104/PB.31684.106/PB.31684.107/PB.31684.109/PB.31684.110,PB.31684.105"; gene_id "Chr01:8012573-9886931W"; flanks "9020072^,9020546^"; structure "1-,2-"; splice_chain "9020397-,9020403-"; sources "Undefined,Undefined"; NMorMRNA "null"; degree "4"; dimension "2_2";
Chr01	Undefined	as_event	9071449	9071907	.	+	.	transcript_id "PB.31684.118/PB.31684.119/PB.31684.121,PB.31684.120"; gene_id "Chr01:8012573-9886931W"; flanks "9071449^,9071907^"; structure "1-,2-"; splice_chain "9071602-,9071612-"; sources "Undefined,Undefined"; NMorMRNA "null"; degree "4"; dimension "2_2";
Chr01	Undefined	as_event	9188710	9189131	.	+	.	transcript_id "PB.31684.130/PB.31684.132/PB.31684.133/PB.31684.134/PB.31684.135/PB.31684.136/PB.31684.137/PB.31684.138/PB.31684.139/PB.31684.140/PB.31684.143,PB.31684.131"; gene_id "Chr01:8012573-9886931W"; flanks "9188710^,9189131^"; structure "1-,2-"; splice_chain "9188984-,9189030-"; sources "Undefined,Undefined"; NMorMRNA "null"; degree "4"; dimension "2_2";
Chr01	Undefined	as_event	9236679	9236904	.	+	.	transcript_id "PB.31684.170,PB.31684.174"; gene_id "Chr01:8012573-9886931W"; flanks "9236679^,9236904^"; structure "1-,2-"; splice_chain "9236773-,9236778-"; sources "Undefined,Undefined"; NMorMRNA "null"; degree "4"; dimension "2_2";
Chr01	Undefined	as_event	9363825	9364498	.	+	.	transcript_id "PB.31684.184,PB.31684.178/PB.31684.179/PB.31684.181/PB.31684.182/PB.31684.183/PB.31684.185"; gene_id "Chr01:8012573-9886931W"; flanks "9363825^,9364498^"; structure "1-,2-"; splice_chain "9364393-,9364413-"; sources "Undefined,Undefined"; NMorMRNA "null"; degree "4"; dimension "2_2";
Chr01	Undefined	as_event	9365405	9367081	.	+	.	transcript_id "PB.31684.182,PB.31684.178/PB.31684.179/PB.31684.181/PB.31684.183/PB.31684.184"; gene_id "Chr01:8012573-9886931W"; flanks "9365405^,9367081^"; structure "1-,2-"; splice_chain "9366881-,9366897-"; sources "Undefined,Undefined"; NMorMRNA "null"; degree "4"; dimension "2_2";
Chr01	Undefined	as_event	9367081	9367607	.	+	.	transcript_id "PB.31684.178/PB.31684.179/PB.31684.182/PB.31684.183/PB.31684.184/PB.31684.185,PB.31684.181"; gene_id "Chr01:8012573-9886931W"; flanks "9367081^,9367607^"; structure "1-,2-"; splice_chain "9367521-,9367531-"; sources "Undefined,Undefined"; NMorMRNA "null"; degree "4"; dimension "2_2";
Chr01	Undefined	as_event	9590257	9591017	.	+	.	transcript_id "PB.31684.209,PB.31684.205"; gene_id "Chr01:8012573-9886931W"; flanks "9590257^,9591017]"; structure "1-,2-"; splice_chain "9590729-,9590738-"; sources "Undefined,Undefined"; NMorMRNA "null"; degree "4"; dimension "2_2";
Chr01	Undefined	as_event	10542413	10542657	.	+	.	transcript_id "PB.31783.32/PB.31783.33/PB.31783.34/PB.31783.35/PB.31783.37/PB.31783.38,PB.31783.40"; gene_id "Chr01:10394051-11891889W"; flanks "10542413^,10542657^"; structure "1-,2-"; splice_chain "10542578-,10542596-"; sources "Undefined,Undefined"; NMorMRNA "null"; degree "4"; dimension "2_2";
Chr01	Undefined	as_event	10735331	10735492	.	+	.	transcript_id "PB.31783.72,PB.31783.73"; gene_id "Chr01:10394051-11891889W"; flanks "10735331^,10735492^"; structure "1-,2-"; splice_chain "10735421-,10735422-"; sources "Undefined,Undefined"; NMorMRNA "null"; degree "4"; dimension "2_2";
Chr01	Undefined	as_event	10737088	10737251	.	+	.	transcript_id "PB.31783.72/PB.31783.74/PB.31783.76,PB.31783.73"; gene_id "Chr01:10394051-11891889W"; flanks "10737088^,10737251^"; structure "1-,2-"; splice_chain "10737183-,10737184-"; sources "Undefined,Undefined"; NMorMRNA "null"; degree "4"; dimension "2_2";
Chr01	Undefined	as_event	10737251	10737420	.	+	.	transcript_id "PB.31783.72/PB.31783.74/PB.31783.76,PB.31783.73"; gene_id "Chr01:10394051-11891889W"; flanks "10737251^,10737420^"; structure "1-,2-"; splice_chain "10737346-,10737347-"; sources "Undefined,Undefined"; NMorMRNA "null"; degree "4"; dimension "2_2";
Chr01	Undefined	as_event	10763642	10764083	.	+	.	transcript_id "PB.31783.82/PB.31783.83/PB.31783.88/PB.31783.89,PB.31783.81"; gene_id "Chr01:10394051-11891889W"; flanks "10763642^,10764083^"; structure "1-,2-"; splice_chain "10763768-,10763769-"; sources "Undefined,Undefined"; NMorMRNA "null"; degree "4"; dimension "2_2";
Chr01	Undefined	as_event	10766623	10766891	.	+	.	transcript_id "PB.31783.31/PB.31783.80/PB.31783.82/PB.31783.83/PB.31783.85/PB.31783.86/PB.31783.87/PB.31783.88/PB.31783.89/PB.31783.90/PB.31783.91/PB.31783.92,PB.31783.81"; gene_id "Chr01:10394051-11891889W"; flanks "10766623^,10766891^"; structure "1-,2-"; splice_chain "10766822-,10766824-"; sources "Undefined,Undefined"; NMorMRNA "null"; degree "4"; dimension "2_2";
Chr01	Undefined	as_event	10767362	10768054	.	+	.	transcript_id "PB.31783.80/PB.31783.83/PB.31783.86/PB.31783.87/PB.31783.88/PB.31783.89/PB.31783.90/PB.31783.91/PB.31783.92,PB.31783.85"; gene_id "Chr01:10394051-11891889W"; flanks "10767362^,10768054^"; structure "1-,2-"; splice_chain "10767932-,10767943-"; sources "Undefined,Undefined"; NMorMRNA "null"; degree "4"; dimension "2_2";
Chr01	Undefined	as_event	10768054	10769096	.	+	.	transcript_id "PB.31783.80/PB.31783.83/PB.31783.85/PB.31783.86/PB.31783.87/PB.31783.88/PB.31783.89/PB.31783.90/PB.31783.91/PB.31783.92,PB.31783.81"; gene_id "Chr01:10394051-11891889W"; flanks "10768054^,10769096^"; structure "1-,2-"; splice_chain "10768946-,10768948-"; sources "Undefined,Undefined"; NMorMRNA "null"; degree "4"; dimension "2_2";
Chr01	Undefined	as_event	10769378	10769623	.	+	.	transcript_id "PB.31783.92,PB.31783.31/PB.31783.80/PB.31783.83/PB.31783.85/PB.31783.86/PB.31783.87/PB.31783.88/PB.31783.89/PB.31783.90/PB.31783.91/PB.31783.94"; gene_id "Chr01:10394051-11891889W"; flanks "10769378^,10769623^"; structure "1-,2-"; splice_chain "10769510-,10769541-"; sources "Undefined,Undefined"; NMorMRNA "null"; degree "4"; dimension "2_2";
Chr01	Undefined	as_event	10781131	10781584	.	+	.	transcript_id "PB.31783.100/PB.31783.98,PB.31783.99"; gene_id "Chr01:10394051-11891889W"; flanks "10781131^,10781584^"; structure "1-,2-"; splice_chain "10781358-,10781436-"; sources "Undefined,Undefined"; NMorMRNA "null"; degree "4"; dimension "2_2";
Chr01	Undefined	as_event	10808860	10809080	.	+	.	transcript_id "PB.31783.105/PB.31783.106/PB.31783.107/PB.31783.109,PB.31783.104"; gene_id "Chr01:10394051-11891889W"; flanks "10808860^,10809080^"; structure "1-,2-"; splice_chain "10808942-,10808945-"; sources "Undefined,Undefined"; NMorMRNA "null"; degree "4"; dimension "2_2";
Chr01	Undefined	as_event	10812306	10813159	.	+	.	transcript_id "PB.31783.105,PB.31783.112"; gene_id "Chr01:10394051-11891889W"; flanks "10812306^,10813159^"; structure "1-,2-"; splice_chain "10812981-,10813004-"; sources "Undefined,Undefined"; NMorMRNA "null"; degree "4"; dimension "2_2";
Chr01	Undefined	as_event	10889234	10889429	.	+	.	transcript_id "PB.31783.129,PB.31783.127/PB.31783.128/PB.31783.132/PB.31783.133/PB.31783.135"; gene_id "Chr01:10394051-11891889W"; flanks "10889234^,10889429^"; structure "1-,2-"; splice_chain "10889311-,10889338-"; sources "Undefined,Undefined"; NMorMRNA "null"; degree "4"; dimension "2_2";
Chr01	Undefined	as_event	11044108	11044484	.	+	.	transcript_id "PB.31783.160,PB.31783.161"; gene_id "Chr01:10394051-11891889W"; flanks "11044108^,11044484^"; structure "1-,2-"; splice_chain "11044414-,11044418-"; sources "Undefined,Undefined"; NMorMRNA "null"; degree "4"; dimension "2_2";
Chr01	Undefined	as_event	11061926	11062812	.	+	.	transcript_id "PB.31783.162/PB.31783.163/PB.31783.164/PB.31783.165/PB.31783.167/PB.31783.169/PB.31783.170/PB.31783.171/PB.31783.172/PB.31783.174/PB.31783.175/PB.31783.176/PB.31783.178,PB.31783.177"; gene_id "Chr01:10394051-11891889W"; flanks "11061926^,11062812^"; structure "1-,2-"; splice_chain "11062709-,11062730-"; sources "Undefined,Undefined"; NMorMRNA "null"; degree "4"; dimension "2_2";
Chr01	Undefined	as_event	11385424	11385641	.	+	.	transcript_id "PB.31783.248/PB.31783.249/PB.31783.250/PB.31783.252/PB.31783.253/PB.31783.254/PB.31783.255/PB.31783.256/PB.31783.259/PB.31783.260/PB.31783.261/PB.31783.263,PB.31783.247/PB.31783.257"; gene_id "Chr01:10394051-11891889W"; flanks "11385424^,11385641^"; structure "1-,2-"; splice_chain "11385535-,11385544-"; sources "Undefined,Undefined"; NMorMRNA "null"; degree "4"; dimension "2_2";
Chr01	Undefined	as_event	11905018	11905285	.	+	.	transcript_id "PB.31857.1/PB.31857.10/PB.31857.11/PB.31857.13/PB.31857.15/PB.31857.30/PB.31857.32/PB.31857.33/PB.31857.36/PB.31857.40/PB.31857.41/PB.31857.42/PB.31857.48/PB.31857.52/PB.31857.6,PB.31857.14/PB.31857.19/PB.31857.2/PB.31857.22/PB.31857.31/PB.31857.45/PB.31857.47/PB.31857.50/PB.31857.51/PB.31857.56/PB.31857.60"; gene_id "Chr01:11904741-11907188W"; flanks "11905018^,11905285^"; structu…
Chr01	Undefined	as_event	11905722	11905891	.	+	.	transcript_id "PB.31857.1/PB.31857.10/PB.31857.11/PB.31857.13/PB.31857.15/PB.31857.19/PB.31857.2/PB.31857.22/PB.31857.23/PB.31857.30/PB.31857.32/PB.31857.33/PB.31857.40/PB.31857.45/PB.31857.47/PB.31857.48/PB.31857.49/PB.31857.52/PB.31857.6/PB.31857.60/PB.31857.61/PB.31857.63/PB.31857.64,PB.31857.31/PB.31857.56"; gene_id "Chr01:11904741-11907188W"; flanks "11905722^,11905891^"; structure "1-,2-"; …
Chr01	Undefined	as_event	12091255	12091522	.	+	.	transcript_id "PB.31871.1/PB.31871.2/PB.31871.3/PB.31871.4/PB.31871.5,PB.31871.7"; gene_id "Chr01:12090052-12098487W"; flanks "12091255^,12091522^"; structure "1-,2-"; splice_chain "12091400-,12091416-"; sources "Undefined,Undefined"; NMorMRNA "null"; degree "4"; dimension "2_2";
Chr01	Undefined	as_event	12117905	12118299	.	+	.	transcript_id "PB.31872.1/PB.31872.2,PB.31872.3"; gene_id "Chr01:12117271-12123357W"; flanks "12117905^,12118299^"; structure "1-,2-"; splice_chain "12118242-,12118256-"; sources "Undefined,Undefined"; NMorMRNA "null"; degree "4"; dimension "2_2";
Chr01	Undefined	as_event	12145275	12146975	.	+	.	transcript_id "PB.31875.2/PB.31875.3/PB.31875.4/PB.31875.5,PB.31875.1"; gene_id "Chr01:12145170-12150004W"; flanks "12145275^,12146975^"; structure "1-,2-"; splice_chain "12146069-,12146077-"; sources "Undefined,Undefined"; NMorMRNA "null"; degree "4"; dimension "2_2";
Chr01	Undefined	as_event	12146975	12147282	.	+	.	transcript_id "PB.31875.1/PB.31875.2/PB.31875.3/PB.31875.4/PB.31875.5/PB.31875.6,PB.31875.7"; gene_id "Chr01:12145170-12150004W"; flanks "12146975^,12147282^"; structure "1-,2-"; splice_chain "12147041-,12147050-"; sources "Undefined,Undefined"; NMorMRNA "null"; degree "4"; dimension "2_2";
Chr01	Undefined	as_event	12147937	12149018	.	+	.	transcript_id "PB.31875.1/PB.31875.2/PB.31875.3/PB.31875.4/PB.31875.6/PB.31875.7,PB.31875.5/PB.31875.8"; gene_id "Chr01:12145170-12150004W"; flanks "12147937^,12149018^"; structure "1-,2-"; splice_chain "12148698-,12148701-"; sources "Undefined,Undefined"; NMorMRNA "null"; degree "4"; dimension "2_2";
Chr01	Undefined	as_event	12231085	12231825	.	+	.	transcript_id "PB.31883.6,PB.31883.1/PB.31883.2/PB.31883.3/PB.31883.4/PB.31883.7/PB.31883.9"; gene_id "Chr01:12229676-12233358W"; flanks "12231085^,12231825^"; structure "1-,2-"; splice_chain "12231642-,12231644-"; sources "Undefined,Undefined"; NMorMRNA "null"; degree "4"; dimension "2_2";
Chr01	Undefined	as_event	12251244	12252255	.	+	.	transcript_id "PB.31887.1/PB.31887.3/PB.31887.4,PB.31887.2"; gene_id "Chr01:12249655-12253268W"; flanks "12251244^,12252255^"; structure "1-,2-"; splice_chain "12252109-,12252144-"; sources "Undefined,Undefined"; NMorMRNA "null"; degree "4"; dimension "2_2";
Chr01	Undefined	as_event	12267370	12267601	.	+	.	transcript_id "PB.31889.1/PB.31889.2/PB.31889.3,PB.31889.4"; gene_id "Chr01:12266466-12271342W"; flanks "12267370^,12267601^"; structure "1-,2-"; splice_chain "12267522-,12267563-"; sources "Undefined,Undefined"; NMorMRNA "null"; degree "4"; dimension "2_2";
Chr01	Undefined	as_event	12268557	12268976	.	+	.	transcript_id "PB.31889.1/PB.31889.4,PB.31889.3"; gene_id "Chr01:12266466-12271342W"; flanks "12268557^,12268976^"; structure "1-,2-"; splice_chain "12268779-,12268789-"; sources "Undefined,Undefined"; NMorMRNA "null"; degree "4"; dimension "2_2";
Chr01	Undefined	as_event	12684382	12685114	.	+	.	transcript_id "PB.31905.1/PB.31905.10/PB.31905.11/PB.31905.12/PB.31905.13/PB.31905.14/PB.31905.17/PB.31905.2/PB.31905.3/PB.31905.4/PB.31905.6,PB.31905.7"; gene_id "Chr01:12683727-12686611W"; flanks "12684382^,12685114^"; structure "1-,2-"; splice_chain "12684725-,12684800-"; sources "Undefined,Undefined"; NMorMRNA "null"; degree "4"; dimension "2_2";
Chr01	Undefined	as_event	12920563	12920912	.	+	.	transcript_id "PB.31920.1/PB.31920.3,PB.31920.2/PB.31920.4/PB.31920.5"; gene_id "Chr01:12919113-12922721W"; flanks "12920563^,12920912^"; structure "1-,2-"; splice_chain "12920778-,12920792-"; sources "Undefined,Undefined"; NMorMRNA "null"; degree "4"; dimension "2_2";
Chr01	Undefined	as_event	12961872	12962595	.	+	.	transcript_id "PB.31925.4,PB.31925.2"; gene_id "Chr01:12961474-12966829W"; flanks "12961872^,12962595^"; structure "1-,2-"; splice_chain "12962388-,12962505-"; sources "Undefined,Undefined"; NMorMRNA "null"; degree "4"; dimension "2_2";
Chr01	Undefined	as_event	12969422	12970763	.	+	.	transcript_id "PB.31926.2/PB.31926.3,PB.31926.1"; gene_id "Chr01:12969080-12974086W"; flanks "12969422^,12970763^"; structure "1-,2-"; splice_chain "12970380-,12970451-"; sources "Undefined,Undefined"; NMorMRNA "null"; degree "4"; dimension "2_2";
Chr01	Undefined	as_event	12989076	12989301	.	+	.	transcript_id "PB.31930.1/PB.31930.3/PB.31930.4/PB.31930.6,PB.31930.7"; gene_id "Chr01:12987997-12991131W"; flanks "12989076^,12989301^"; structure "1-,2-"; splice_chain "12989208-,12989228-"; sources "Undefined,Undefined"; NMorMRNA "null"; degree "4"; dimension "2_2";
Chr01	Undefined	as_event	13204896	13206094	.	+	.	transcript_id "PB.31943.3,PB.31943.1/PB.31943.11/PB.31943.12/PB.31943.13/PB.31943.17/PB.31943.18/PB.31943.2/PB.31943.4/PB.31943.5/PB.31943.7/PB.31943.9"; gene_id "Chr01:13204710-13212859W"; flanks "13204896^,13206094^"; structure "1-,2-"; splice_chain "13205312-,13205657-"; sources "Undefined,Undefined"; NMorMRNA "null"; degree "4"; dimension "2_2";
Chr01	Undefined	as_event	13207038	13207234	.	+	.	transcript_id "PB.31943.1/PB.31943.11/PB.31943.12/PB.31943.18/PB.31943.2/PB.31943.20/PB.31943.21/PB.31943.23/PB.31943.26/PB.31943.3/PB.31943.4/PB.31943.5/PB.31943.6/PB.31943.7/PB.31943.9,PB.31943.17"; gene_id "Chr01:13204710-13212859W"; flanks "13207038^,13207234^"; structure "1-,2-"; splice_chain "13207152-,13207154-"; sources "Undefined,Undefined"; NMorMRNA "null"; degree "4"; dimension "2_2";
Chr01	Undefined	as_event	13207847	13209415	.	+	.	transcript_id "PB.31943.1/PB.31943.11/PB.31943.12/PB.31943.18/PB.31943.2/PB.31943.20/PB.31943.21/PB.31943.24/PB.31943.26/PB.31943.28/PB.31943.3/PB.31943.4/PB.31943.6/PB.31943.7,PB.31943.17"; gene_id "Chr01:13204710-13212859W"; flanks "13207847^,13209415^"; structure "1-,2-"; splice_chain "13209242-,13209270-"; sources "Undefined,Undefined"; NMorMRNA "null"; degree "4"; dimension "2_2";
Chr01	Undefined	as_event	13210580	13210838	.	+	.	transcript_id "PB.31943.1/PB.31943.12/PB.31943.13/PB.31943.17/PB.31943.18/PB.31943.2/PB.31943.20/PB.31943.24/PB.31943.26/PB.31943.28/PB.31943.3/PB.31943.30/PB.31943.31/PB.31943.32/PB.31943.5/PB.31943.6,PB.31943.21"; gene_id "Chr01:13204710-13212859W"; flanks "13210580^,13210838^"; structure "1-,2-"; splice_chain "13210661-,13210683-"; sources "Undefined,Undefined"; NMorMRNA "null"; degree "4"; di…
Chr01	Undefined	as_event	13234753	13235106	.	+	.	transcript_id "PB.31944.2,PB.31944.8"; gene_id "Chr01:13233823-13238917W"; flanks "13234753^,13235106^"; structure "1-,2-"; splice_chain "13234981-,13234990-"; sources "Undefined,Undefined"; NMorMRNA "null"; degree "4"; dimension "2_2";
Chr01	Undefined	as_event	13237649	13238047	.	+	.	transcript_id "PB.31944.10,PB.31944.11/PB.31944.2/PB.31944.8/PB.31944.9"; gene_id "Chr01:13233823-13238917W"; flanks "13237649^,13238047^"; structure "1-,2-"; splice_chain "13237874-,13237905-"; sources "Undefined,Undefined"; NMorMRNA "null"; degree "4"; dimension "2_2";
Chr01	Undefined	as_event	13264785	13265453	.	+	.	transcript_id "PB.31946.1/PB.31946.6,PB.31946.3"; gene_id "Chr01:13261598-13266834W"; flanks "13264785^,13265453^"; structure "1-,2-"; splice_chain "13265076-,13265185-"; sources "Undefined,Undefined"; NMorMRNA "null"; degree "4"; dimension "2_2";
Chr01	Undefined	as_event	14531448	14531769	.	+	.	transcript_id "PB.31974.2/PB.31974.4,PB.31974.5/PB.31974.6"; gene_id "Chr01:14525843-14532923W"; flanks "14531448^,14531769^"; structure "1-,2-"; splice_chain "14531554-,14531594-"; sources "Undefined,Undefined"; NMorMRNA "null"; degree "4"; dimension "2_2";
Chr01	Undefined	as_event	15238351	15239787	.	+	.	transcript_id "PB.31995.4/PB.31995.5,PB.31995.1/PB.31995.2/PB.31995.3/PB.31995.6"; gene_id "Chr01:15236236-15243977W"; flanks "15238351^,15239787^"; structure "1-,2-"; splice_chain "15239625-,15239638-"; sources "Undefined,Undefined"; NMorMRNA "null"; degree "4"; dimension "2_2";
Chr01	Undefined	as_event	15240921	15241152	.	+	.	transcript_id "PB.31995.5,PB.31995.1/PB.31995.2/PB.31995.3"; gene_id "Chr01:15236236-15243977W"; flanks "15240921^,15241152^"; structure "1-,2-"; splice_chain "15241002-,15241003-"; sources "Undefined,Undefined"; NMorMRNA "null"; degree "4"; dimension "2_2";
Chr01	Undefined	as_event	15679652	15680032	.	+	.	transcript_id "PB.31999.4,PB.31999.1"; gene_id "Chr01:15675949-15680529W"; flanks "15679652^,15680032^"; structure "1-,2-"; splice_chain "15679745-,15679899-"; sources "Undefined,Undefined"; NMorMRNA "null"; degree "4"; dimension "2_2";
Chr01	Undefined	as_event	16131495	16131652	.	+	.	transcript_id "PB.32009.20,PB.32009.1/PB.32009.10/PB.32009.11/PB.32009.12/PB.32009.13/PB.32009.14/PB.32009.16/PB.32009.17/PB.32009.19/PB.32009.7/PB.32009.8/PB.32009.9"; gene_id "Chr01:16130266-16133740W"; flanks "16131495^,16131652^"; structure "1-,2-"; splice_chain "16131588-,16131624-"; sources "Undefined,Undefined"; NMorMRNA "null"; degree "4"; dimension "2_2";
Chr01	Undefined	as_event	16380085	16380525	.	+	.	transcript_id "PB.32012.1,PB.32012.2/PB.32012.3/PB.32012.7/PB.32012.8"; gene_id "Chr01:16378700-16384173W"; flanks "16380085^,16380525^"; structure "1-,2-"; splice_chain "16380430-,16380462-"; sources "Undefined,Undefined"; NMorMRNA "null"; degree "4"; dimension "2_2";
Chr01	Undefined	as_event	16382334	16382492	.	+	.	transcript_id "PB.32012.2/PB.32012.3,PB.32012.4"; gene_id "Chr01:16378700-16384173W"; flanks "16382334^,16382492^"; structure "1-,2-"; splice_chain "16382446-,16382469-"; sources "Undefined,Undefined"; NMorMRNA "null"; degree "4"; dimension "2_2";
Chr01	Undefined	as_event	17593759	17594717	.	+	.	transcript_id "PB.32042.1/PB.32042.2/PB.32042.3,PB.32042.5"; gene_id "Chr01:17593496-17602628W"; flanks "17593759^,17594717^"; structure "1-,2-"; splice_chain "17594492-,17594493-"; sources "Undefined,Undefined"; NMorMRNA "null"; degree "4"; dimension "2_2";
Chr01	Undefined	as_event	17597427	17597602	.	+	.	transcript_id "PB.32042.2/PB.32042.5,PB.32042.1/PB.32042.3/PB.32042.4"; gene_id "Chr01:17593496-17602628W"; flanks "17597427^,17597602^"; structure "1-,2-"; splice_chain "17597529-,17597554-"; sources "Undefined,Undefined"; NMorMRNA "null"; degree "4"; dimension "2_2";
Chr01	Undefined	as_event	18455343	18456334	.	+	.	transcript_id "PB.32064.1,PB.32064.2"; gene_id "Chr01:18454944-18462752W"; flanks "18455343^,18456334^"; structure "1-,2-"; splice_chain "18455806-,18455812-"; sources "Undefined,Undefined"; NMorMRNA "null"; degree "4"; dimension "2_2";
Chr01	Undefined	as_event	18467790	18468749	.	+	.	transcript_id "PB.32065.3,PB.32065.1"; gene_id "Chr01:18465954-18469445W"; flanks "18467790^,18468749^"; structure "1-,2-"; splice_chain "18468656-,18468712-"; sources "Undefined,Undefined"; NMorMRNA "null"; degree "4"; dimension "2_2";
Chr01	Undefined	as_event	18861448	18861673	.	+	.	transcript_id "PB.32077.1/PB.32077.2/PB.32077.4/PB.32077.5,PB.32077.7"; gene_id "Chr01:18860032-18865786W"; flanks "18861448^,18861673^"; structure "1-,2-"; splice_chain "18861590-,18861591-"; sources "Undefined,Undefined"; NMorMRNA "null"; degree "4"; dimension "2_2";
Chr01	Undefined	as_event	18861673	18862540	.	+	.	transcript_id "PB.32077.5,PB.32077.1/PB.32077.2/PB.32077.4/PB.32077.7"; gene_id "Chr01:18860032-18865786W"; flanks "18861673^,18862540^"; structure "1-,2-"; splice_chain "18862467-,18862472-"; sources "Undefined,Undefined"; NMorMRNA "null"; degree "4"; dimension "2_2";
Chr01	Undefined	as_event	19034800	19035287	.	+	.	transcript_id "PB.32083.1/PB.32083.10/PB.32083.11/PB.32083.2/PB.32083.3/PB.32083.4/PB.32083.5/PB.32083.6/PB.32083.8,PB.32083.13"; gene_id "Chr01:19034347-19039738W"; flanks "19034800^,19035287^"; structure "1-,2-"; splice_chain "19035254-,19035255-"; sources "Undefined,Undefined"; NMorMRNA "null"; degree "4"; dimension "2_2";
Chr01	Undefined	as_event	19035746	19035958	.	+	.	transcript_id "PB.32083.16/PB.32083.6,PB.32083.13"; gene_id "Chr01:19034347-19039738W"; flanks "19035746^,19035958^"; structure "1-,2-"; splice_chain "19035819-,19035829-"; sources "Undefined,Undefined"; NMorMRNA "null"; degree "4"; dimension "2_2";
Chr01	Undefined	as_event	19036635	19037501	.	+	.	transcript_id "PB.32083.1/PB.32083.10/PB.32083.11/PB.32083.13/PB.32083.15/PB.32083.3/PB.32083.4/PB.32083.5/PB.32083.6/PB.32083.7/PB.32083.8,PB.32083.2"; gene_id "Chr01:19034347-19039738W"; flanks "19036635^,19037501^"; structure "1-,2-"; splice_chain "19037452-,19037459-"; sources "Undefined,Undefined"; NMorMRNA "null"; degree "4"; dimension "2_2";
Chr01	Undefined	as_event	19037687	19038223	.	+	.	transcript_id "PB.32083.1/PB.32083.13/PB.32083.16/PB.32083.4,PB.32083.10/PB.32083.11/PB.32083.2"; gene_id "Chr01:19034347-19039738W"; flanks "19037687^,19038223^"; structure "1-,2-"; splice_chain "19038091-,19038170-"; sources "Undefined,Undefined"; NMorMRNA "null"; degree "4"; dimension "2_2";
Chr01	Undefined	as_event	20149083	20149512	.	+	.	transcript_id "PB.32100.1/PB.32100.2/PB.32100.5,PB.32100.3"; gene_id "Chr01:20143270-20150276W"; flanks "20149083^,20149512^"; structure "1-,2-"; splice_chain "20149449-,20149455-"; sources "Undefined,Undefined"; NMorMRNA "null"; degree "4"; dimension "2_2";
Chr01	Undefined	as_event	23638390	23638675	.	+	.	transcript_id "PB.32153.1/PB.32153.4/PB.32153.6,PB.32153.3"; gene_id "Chr01:23635705-23640663W"; flanks "23638390^,23638675^"; structure "1-,2-"; splice_chain "23638467-,23638596-"; sources "Undefined,Undefined"; NMorMRNA "null"; degree "4"; dimension "2_2";
Chr01	Undefined	as_event	24376295	24376704	.	+	.	transcript_id "PB.32165.1/PB.32165.2/PB.32165.3/PB.32165.4/PB.32165.5/PB.32165.6,PB.32165.8"; gene_id "Chr01:24370293-24380977W"; flanks "24376295^,24376704^"; structure "1-,2-"; splice_chain "24376556-,24376590-"; sources "Undefined,Undefined"; NMorMRNA "null"; degree "4"; dimension "2_2";
Chr01	Undefined	as_event	24719750	24719965	.	+	.	transcript_id "PB.32168.2/PB.32168.3/PB.32168.4/PB.32168.5,PB.32168.1"; gene_id "Chr01:24719460-24724720W"; flanks "24719750^,24719965^"; structure "1-,2-"; splice_chain "24719877-,24719890-"; sources "Undefined,Undefined"; NMorMRNA "null"; degree "4"; dimension "2_2";
Chr01	Undefined	as_event	24720761	24720999	.	+	.	transcript_id "PB.32168.2/PB.32168.7,PB.32168.1/PB.32168.4"; gene_id "Chr01:24719460-24724720W"; flanks "24720761^,24720999^"; structure "1-,2-"; splice_chain "24720838-,24720907-"; sources "Undefined,Undefined"; NMorMRNA "null"; degree "4"; dimension "2_2";
Chr01	Undefined	as_event	30667992	30669548	.	+	.	transcript_id "PB.32217.1,PB.32217.3"; gene_id "Chr01:30665859-30670788W"; flanks "30667992^,30669548^"; structure "1-,2-"; splice_chain "30669323-,30669331-"; sources "Undefined,Undefined"; NMorMRNA "null"; degree "4"; dimension "2_2";
Chr01	Undefined	as_event	31489026	31489365	.	+	.	transcript_id "PB.32230.7,PB.32230.3"; gene_id "Chr01:31487209-31490731W"; flanks "31489026^,31489365^"; structure "1-,2-"; splice_chain "31489111-,31489159-"; sources "Undefined,Undefined"; NMorMRNA "null"; degree "4"; dimension "2_2";
Chr01	Undefined	as_event	31862633	31862808	.	+	.	transcript_id "PB.32232.1/PB.32232.3,PB.32232.2"; gene_id "Chr01:31745737-31865570W"; flanks "31862633^,31862808^"; structure "1-,2-"; splice_chain "31862706-,31862766-"; sources "Undefined,Undefined"; NMorMRNA "null"; degree "4"; dimension "2_2";
Chr01	Undefined	as_event	31930611	31930850	.	+	.	transcript_id "PB.32233.3,PB.32233.1/PB.32233.2"; gene_id "Chr01:31929781-31935654W"; flanks "31930611^,31930850^"; structure "1-,2-"; splice_chain "31930700-,31930796-"; sources "Undefined,Undefined"; NMorMRNA "null"; degree "4"; dimension "2_2";
Chr01	Undefined	as_event	32107194	32107789	.	+	.	transcript_id "PB.32244.5,PB.32244.1/PB.32244.2/PB.32244.4"; gene_id "Chr01:32103840-32108652W"; flanks "32107194^,32107789^"; structure "1-,2-"; splice_chain "32107633-,32107716-"; sources "Undefined,Undefined"; NMorMRNA "null"; degree "4"; dimension "2_2";
Chr01	Undefined	as_event	32433461	32434941	.	+	.	transcript_id "PB.32247.1/PB.32247.3/PB.32247.5,PB.32247.2/PB.32247.4"; gene_id "Chr01:32433042-32439671W"; flanks "32433461^,32434941^"; structure "1-,2-"; splice_chain "32434709-,32434757-"; sources "Undefined,Undefined"; NMorMRNA "null"; degree "4"; dimension "2_2";
Chr01	Undefined	as_event	33111220	33111570	.	+	.	transcript_id "PB.32248.7,PB.32248.1"; gene_id "Chr01:32592698-33113442W"; flanks "33111220^,33111570^"; structure "1-,2-"; splice_chain "33111461-,33111464-"; sources "Undefined,Undefined"; NMorMRNA "null"; degree "4"; dimension "2_2";
Chr01	Undefined	as_event	34398809	34399151	.	+	.	transcript_id "PB.32274.2,PB.32274.1/PB.32274.3/PB.32274.4"; gene_id "Chr01:34396989-34400379W"; flanks "34398809^,34399151^"; structure "1-,2-"; splice_chain "34398900-,34398901-"; sources "Undefined,Undefined"; NMorMRNA "null"; degree "4"; dimension "2_2";
Chr01	Undefined	as_event	34866007	34870024	.	+	.	transcript_id "PB.32282.1/PB.32282.5,PB.32282.2"; gene_id "Chr01:34865131-34870619W"; flanks "34866007^,34870024^"; structure "1-,2-"; splice_chain "34868830-,34868883-"; sources "Undefined,Undefined"; NMorMRNA "null"; degree "4"; dimension "2_2";
Chr01	Undefined	as_event	37042185	37042348	.	+	.	transcript_id "PB.32314.16,PB.32314.13/PB.32314.15/PB.32314.6"; gene_id "Chr01:37038574-37043878W"; flanks "37042185^,37042348^"; structure "1-,2-"; splice_chain "37042279-,37042290-"; sources "Undefined,Undefined"; NMorMRNA "null"; degree "4"; dimension "2_2";
Chr01	Undefined	as_event	37322751	37322953	.	+	.	transcript_id "PB.32319.1/PB.32319.10/PB.32319.12/PB.32319.15/PB.32319.2/PB.32319.6/PB.32319.7,PB.32319.3/PB.32319.5/PB.32319.9"; gene_id "Chr01:37318333-37323537W"; flanks "37322751^,37322953^"; structure "1-,2-"; splice_chain "37322892-,37322906-"; sources "Undefined,Undefined"; NMorMRNA "null"; degree "4"; dimension "2_2";
Chr01	Undefined	as_event	37436091	37436282	.	+	.	transcript_id "PB.32323.8,PB.32323.1/PB.32323.3/PB.32323.4/PB.32323.5"; gene_id "Chr01:37435098-37442556W"; flanks "37436091^,37436282^"; structure "1-,2-"; splice_chain "37436207-,37436221-"; sources "Undefined,Undefined"; NMorMRNA "null"; degree "4"; dimension "2_2";
Chr01	Undefined	as_event	37436282	37436575	.	+	.	transcript_id "PB.32323.3/PB.32323.4/PB.32323.5,PB.32323.1"; gene_id "Chr01:37435098-37442556W"; flanks "37436282^,37436575^"; structure "1-,2-"; splice_chain "37436366-,37436367-"; sources "Undefined,Undefined"; NMorMRNA "null"; degree "4"; dimension "2_2";
Chr01	Undefined	as_event	37439452	37439717	.	+	.	transcript_id "PB.32323.10/PB.32323.3/PB.32323.4/PB.32323.5/PB.32323.8/PB.32323.9,PB.32323.1"; gene_id "Chr01:37435098-37442556W"; flanks "37439452^,37439717^"; structure "1-,2-"; splice_chain "37439607-,37439608-"; sources "Undefined,Undefined"; NMorMRNA "null"; degree "4"; dimension "2_2";
Chr01	Undefined	as_event	38896947	38897325	.	+	.	transcript_id "PB.32351.3,PB.32351.1/PB.32351.2/PB.32351.4/PB.32351.5/PB.32351.6"; gene_id "Chr01:38891630-38899443W"; flanks "38896947^,38897325^"; structure "1-,2-"; splice_chain "38897017-,38897039-"; sources "Undefined,Undefined"; NMorMRNA "null"; degree "4"; dimension "2_2";
Chr01	Undefined	as_event	39166834	39167772	.	+	.	transcript_id "PB.32354.3/PB.32354.4,PB.32354.1/PB.32354.2/PB.32354.5"; gene_id "Chr01:39165408-39168361W"; flanks "39166834^,39167772^"; structure "1-,2-"; splice_chain "39167627-,39167692-"; sources "Undefined,Undefined"; NMorMRNA "null"; degree "4"; dimension "2_2";
Chr01	Undefined	as_event	41195454	41195785	.	+	.	transcript_id "PB.32378.1,PB.32378.2"; gene_id "Chr01:41195389-41199282W"; flanks "41195454^,41195785^"; structure "1-,2-"; splice_chain "41195665-,41195700-"; sources "Undefined,Undefined"; NMorMRNA "null"; degree "4"; dimension "2_2";
Chr01	Undefined	as_event	44825471	44826014	.	+	.	transcript_id "PB.32413.1/PB.32413.3,PB.32413.4"; gene_id "Chr01:44824793-44828293W"; flanks "44825471^,44826014^"; structure "1-,2-"; splice_chain "44825778-,44825780-"; sources "Undefined,Undefined"; NMorMRNA "null"; degree "4"; dimension "2_2";
Chr01	Undefined	as_event	44975212	44975653	.	+	.	transcript_id "PB.32414.10,PB.32414.1/PB.32414.11/PB.32414.2/PB.32414.3/PB.32414.4/PB.32414.5"; gene_id "Chr01:44973121-44979298W"; flanks "44975212^,44975653^"; structure "1-,2-"; splice_chain "44975553-,44975554-"; sources "Undefined,Undefined"; NMorMRNA "null"; degree "4"; dimension "2_2";
Chr01	Undefined	as_event	44977795	44977950	.	+	.	transcript_id "PB.32414.1/PB.32414.10/PB.32414.11/PB.32414.13/PB.32414.14/PB.32414.2/PB.32414.3/PB.32414.4/PB.32414.5/PB.32414.6/PB.32414.7,PB.32414.12"; gene_id "Chr01:44973121-44979298W"; flanks "44977795^,44977950^"; structure "1-,2-"; splice_chain "44977877-,44977878-"; sources "Undefined,Undefined"; NMorMRNA "null"; degree "4"; dimension "2_2";
Chr01	Undefined	as_event	45894053	45894370	.	+	.	transcript_id "PB.32425.1,PB.32425.2"; gene_id "Chr01:45893632-45896648W"; flanks "45894053^,45894370^"; structure "1-,2-"; splice_chain "45894240-,45894323-"; sources "Undefined,Undefined"; NMorMRNA "null"; degree "4"; dimension "2_2";
Chr01	Undefined	as_event	48913986	48914319	.	+	.	transcript_id "PB.32447.1,PB.32447.2/PB.32447.3/PB.32447.4"; gene_id "Chr01:48913053-48917811W"; flanks "48913986^,48914319^"; structure "1-,2-"; splice_chain "48914254-,48914255-"; sources "Undefined,Undefined"; NMorMRNA "null"; degree "4"; dimension "2_2";
Chr01	Undefined	as_event	49463863	49464144	.	+	.	transcript_id "PB.32452.1/PB.32452.12/PB.32452.2/PB.32452.4/PB.32452.5/PB.32452.8,PB.32452.9"; gene_id "Chr01:49463247-49465227W"; flanks "49463863^,49464144^"; structure "1-,2-"; splice_chain "49463969-,49464013-"; sources "Undefined,Undefined"; NMorMRNA "null"; degree "4"; dimension "2_2";
Chr01	Undefined	as_event	49689697	49691739	.	+	.	transcript_id "PB.32457.10/PB.32457.2/PB.32457.5/PB.32457.7/PB.32457.8/PB.32457.9,PB.32457.1/PB.32457.3"; gene_id "Chr01:49689233-49696810W"; flanks "49689697^,49691739^"; structure "1-,2-"; splice_chain "49691291-,49691373-"; sources "Undefined,Undefined"; NMorMRNA "null"; degree "4"; dimension "2_2";
Chr01	Undefined	as_event	52023770	52023964	.	+	.	transcript_id "PB.32479.1/PB.32479.10/PB.32479.11/PB.32479.12/PB.32479.13/PB.32479.2/PB.32479.5/PB.32479.8,PB.32479.6"; gene_id "Chr01:52018325-52026155W"; flanks "52023770^,52023964^"; structure "1-,2-"; splice_chain "52023849-,52023852-"; sources "Undefined,Undefined"; NMorMRNA "null"; degree "4"; dimension "2_2";
Chr01	Undefined	as_event	52025244	52025490	.	+	.	transcript_id "PB.32479.10,PB.32479.1/PB.32479.11/PB.32479.13/PB.32479.2/PB.32479.3/PB.32479.5/PB.32479.6/PB.32479.8"; gene_id "Chr01:52018325-52026155W"; flanks "52025244^,52025490^"; structure "1-,2-"; splice_chain "52025356-,52025411-"; sources "Undefined,Undefined"; NMorMRNA "null"; degree "4"; dimension "2_2";
Chr01	Undefined	as_event	53040020	53041364	.	+	.	transcript_id "PB.32494.2,PB.32494.3"; gene_id "Chr01:53037486-53041372W"; flanks "53040020^,53041364]"; structure "1-,2-"; splice_chain "53040962-,53041022-"; sources "Undefined,Undefined"; NMorMRNA "null"; degree "4"; dimension "2_2";
Chr01	Undefined	as_event	54251785	54252498	.	+	.	transcript_id "PB.32514.1/PB.32514.3,PB.32514.4"; gene_id "Chr01:54251089-54255991W"; flanks "54251785^,54252498^"; structure "1-,2-"; splice_chain "54252433-,54252448-"; sources "Undefined,Undefined"; NMorMRNA "null"; degree "4"; dimension "2_2";
Chr01	Undefined	as_event	54346721	54347126	.	+	.	transcript_id "PB.32515.6,PB.32515.1/PB.32515.4/PB.32515.5"; gene_id "Chr01:54345790-54349957W"; flanks "54346721^,54347126^"; structure "1-,2-"; splice_chain "54347038-,54347058-"; sources "Undefined,Undefined"; NMorMRNA "null"; degree "4"; dimension "2_2";
Chr01	Undefined	as_event	54533118	54533321	.	+	.	transcript_id "PB.32518.5,PB.32518.2/PB.32518.4"; gene_id "Chr01:54529498-54534244W"; flanks "54533118^,54533321^"; structure "1-,2-"; splice_chain "54533243-,54533264-"; sources "Undefined,Undefined"; NMorMRNA "null"; degree "4"; dimension "2_2";
Chr01	Undefined	as_event	54570225	54570387	.	+	.	transcript_id "PB.32519.2,PB.32519.1"; gene_id "Chr01:54567797-54571137W"; flanks "54570225^,54570387^"; structure "1-,2-"; splice_chain "54570302-,54570308-"; sources "Undefined,Undefined"; NMorMRNA "null"; degree "4"; dimension "2_2";
Chr01	Undefined	as_event	54642252	54642464	.	+	.	transcript_id "PB.32521.1,PB.32521.2"; gene_id "Chr01:54641621-54647010W"; flanks "54642252^,54642464^"; structure "1-,2-"; splice_chain "54642326-,54642336-"; sources "Undefined,Undefined"; NMorMRNA "null"; degree "4"; dimension "2_2";
Chr01	Undefined	as_event	54646402	54646643	.	+	.	transcript_id "PB.32521.5,PB.32521.1/PB.32521.3/PB.32521.7"; gene_id "Chr01:54641621-54647010W"; flanks "54646402^,54646643^"; structure "1-,2-"; splice_chain "54646514-,54646575-"; sources "Undefined,Undefined"; NMorMRNA "null"; degree "4"; dimension "2_2";
Chr01	Undefined	as_event	57770197	57771163	.	+	.	transcript_id "PB.32539.32,PB.32539.6"; gene_id "Chr01:57737169-58789786W"; flanks "57770197^,57771163^"; structure "1-,2-"; splice_chain "57771065-,57771094-"; sources "Undefined,Undefined"; NMorMRNA "null"; degree "4"; dimension "2_2";
Chr01	Undefined	as_event	57739511	57772350	.	+	.	transcript_id "PB.32539.1/PB.32539.12/PB.32539.13/PB.32539.15/PB.32539.16,PB.32539.2"; gene_id "Chr01:57737169-58789786W"; flanks "57739511^,57772350^"; structure "1-,2-"; splice_chain "57771951-,57771952-"; sources "Undefined,Undefined"; NMorMRNA "null"; degree "4"; dimension "2_2";
Chr01	Undefined	as_event	57771952	57784632	.	+	.	transcript_id "PB.32539.6,PB.32539.33"; gene_id "Chr01:57737169-58789786W"; flanks "57771952^,57784632^"; structure "1-,2-"; splice_chain "57784232-,57784233-"; sources "Undefined,Undefined"; NMorMRNA "null"; degree "4"; dimension "2_2";
Chr01	Undefined	as_event	59741631	59742614	.	+	.	transcript_id "PB.32553.8,PB.32553.5"; gene_id "Chr01:59739002-59742660W"; flanks "59741631^,59742614]"; structure "1-,2-"; splice_chain "59741982-,59742072-"; sources "Undefined,Undefined"; NMorMRNA "null"; degree "4"; dimension "2_2";
Chr01	Undefined	as_event	59961393	59962958	.	+	.	transcript_id "PB.32559.3,PB.32559.1"; gene_id "Chr01:59958005-59962974W"; flanks "59961393^,59962958]"; structure "1-,2-"; splice_chain "59962359-,59962389-"; sources "Undefined,Undefined"; NMorMRNA "null"; degree "4"; dimension "2_2";
Chr01	Undefined	as_event	62164592	62164787	.	+	.	transcript_id "PB.32578.7,PB.32578.1/PB.32578.2/PB.32578.3/PB.32578.4/PB.32578.5"; gene_id "Chr01:62161996-62167515W"; flanks "62164592^,62164787^"; structure "1-,2-"; splice_chain "62164676-,62164677-"; sources "Undefined,Undefined"; NMorMRNA "null"; degree "4"; dimension "2_2";
Chr01	Undefined	as_event	62164787	62166099	.	+	.	transcript_id "PB.32578.1/PB.32578.2/PB.32578.3/PB.32578.4/PB.32578.7,PB.32578.5"; gene_id "Chr01:62161996-62167515W"; flanks "62164787^,62166099^"; structure "1-,2-"; splice_chain "62166002-,62166060-"; sources "Undefined,Undefined"; NMorMRNA "null"; degree "4"; dimension "2_2";
Chr01	Undefined	as_event	62661658	62663715	.	+	.	transcript_id "PB.32579.1,PB.32579.2/PB.32579.3/PB.32579.4"; gene_id "Chr01:62660363-62666583W"; flanks "62661658^,62663715^"; structure "1-,2-"; splice_chain "62663479-,62663536-"; sources "Undefined,Undefined"; NMorMRNA "null"; degree "4"; dimension "2_2";
Chr01	Undefined	as_event	62663884	62664178	.	+	.	transcript_id "PB.32579.5,PB.32579.1/PB.32579.2/PB.32579.3/PB.32579.4/PB.32579.6/PB.32579.7"; gene_id "Chr01:62660363-62666583W"; flanks "62663884^,62664178^"; structure "1-,2-"; splice_chain "62663982-,62663984-"; sources "Undefined,Undefined"; NMorMRNA "null"; degree "4"; dimension "2_2";
Chr01	Undefined	as_event	64109477	64109683	.	+	.	transcript_id "PB.32589.1/PB.32589.10/PB.32589.11/PB.32589.15/PB.32589.16/PB.32589.18/PB.32589.19/PB.32589.2/PB.32589.21/PB.32589.22/PB.32589.23/PB.32589.24/PB.32589.31/PB.32589.6/PB.32589.7,PB.32589.26"; gene_id "Chr01:64107646-64111598W"; flanks "64109477^,64109683^"; structure "1-,2-"; splice_chain "64109569-,64109592-"; sources "Undefined,Undefined"; NMorMRNA "null"; degree "4"; dimension "2_…
Chr01	Undefined	as_event	64110353	64110539	.	+	.	transcript_id "PB.32589.1/PB.32589.10/PB.32589.11/PB.32589.12/PB.32589.13/PB.32589.14/PB.32589.16/PB.32589.17/PB.32589.18/PB.32589.19/PB.32589.2/PB.32589.20/PB.32589.22/PB.32589.23/PB.32589.26/PB.32589.3/PB.32589.30/PB.32589.31/PB.32589.4/PB.32589.5/PB.32589.6/PB.32589.7/PB.32589.8/PB.32589.9,PB.32589.15"; gene_id "Chr01:64107646-64111598W"; flanks "64110353^,64110539^"; structure "1-,2-"; splice…
Chr01	Undefined	as_event	64199478	64200460	.	+	.	transcript_id "PB.32591.4,PB.32591.1/PB.32591.2/PB.32591.3"; gene_id "Chr01:64198646-64203131W"; flanks "64199478^,64200460^"; structure "1-,2-"; splice_chain "64200165-,64200176-"; sources "Undefined,Undefined"; NMorMRNA "null"; degree "4"; dimension "2_2";
Chr01	Undefined	as_event	74070963	74071108	.	+	.	transcript_id "PB.32629.1/PB.32629.11/PB.32629.12/PB.32629.2/PB.32629.3/PB.32629.7/PB.32629.9,PB.32629.10"; gene_id "Chr01:74066318-74072682W"; flanks "74070963^,74071108^"; structure "1-,2-"; splice_chain "74071055-,74071062-"; sources "Undefined,Undefined"; NMorMRNA "null"; degree "4"; dimension "2_2";
Chr01	Undefined	as_event	74071339	74071583	.	+	.	transcript_id "PB.32629.1/PB.32629.10/PB.32629.12/PB.32629.13/PB.32629.2/PB.32629.7/PB.32629.9,PB.32629.11"; gene_id "Chr01:74066318-74072682W"; flanks "74071339^,74071583^"; structure "1-,2-"; splice_chain "74071521-,74071527-"; sources "Undefined,Undefined"; NMorMRNA "null"; degree "4"; dimension "2_2";
Chr01	Undefined	as_event	74214818	74215032	.	+	.	transcript_id "PB.32635.1/PB.32635.2,PB.32635.3"; gene_id "Chr01:74211249-74219997W"; flanks "74214818^,74215032^"; structure "1-,2-"; splice_chain "74214892-,74214926-"; sources "Undefined,Undefined"; NMorMRNA "null"; degree "4"; dimension "2_2";
Chr01	Undefined	as_event	85285190	85285715	.	+	.	transcript_id "PB.32701.3,PB.32701.2"; gene_id "Chr01:85283701-85286561W"; flanks "85285190^,85285715^"; structure "1-,2-"; splice_chain "85285659-,85285684-"; sources "Undefined,Undefined"; NMorMRNA "null"; degree "4"; dimension "2_2";
Chr01	Undefined	as_event	85554269	85554686	.	+	.	transcript_id "PB.32702.1/PB.32702.3/PB.32702.4/PB.32702.6/PB.32702.8,PB.32702.7"; gene_id "Chr01:85551501-85555381W"; flanks "85554269^,85554686^"; structure "1-,2-"; splice_chain "85554552-,85554578-"; sources "Undefined,Undefined"; NMorMRNA "null"; degree "4"; dimension "2_2";
Chr01	Undefined	as_event	89084636	89085611	.	+	.	transcript_id "PB.32742.3,PB.32742.1"; gene_id "Chr01:89083255-89087092W"; flanks "89084636^,89085611^"; structure "1-,2-"; splice_chain "89085545-,89085552-"; sources "Undefined,Undefined"; NMorMRNA "null"; degree "4"; dimension "2_2";
Chr01	Undefined	as_event	91320257	91320520	.	+	.	transcript_id "PB.32753.4,PB.32753.1/PB.32753.2/PB.32753.3/PB.32753.6"; gene_id "Chr01:91318258-91321419W"; flanks "91320257^,91320520^"; structure "1-,2-"; splice_chain "91320346-,91320365-"; sources "Undefined,Undefined"; NMorMRNA "null"; degree "4"; dimension "2_2";
Chr01	Undefined	as_event	92166620	92167785	.	+	.	transcript_id "PB.32771.1/PB.32771.2,PB.32771.3"; gene_id "Chr01:92166207-92169629W"; flanks "92166620^,92167785^"; structure "1-,2-"; splice_chain "92167255-,92167273-"; sources "Undefined,Undefined"; NMorMRNA "null"; degree "4"; dimension "2_2";
Chr01	Undefined	as_event	92193272	92193513	.	+	.	transcript_id "PB.32774.1/PB.32774.16/PB.32774.2/PB.32774.3/PB.32774.6/PB.32774.8,PB.32774.5"; gene_id "Chr01:92192193-92194672W"; flanks "92193272^,92193513^"; structure "1-,2-"; splice_chain "92193353-,92193372-"; sources "Undefined,Undefined"; NMorMRNA "null"; degree "4"; dimension "2_2";
Chr01	Undefined	as_event	92209100	92209868	.	+	.	transcript_id "PB.32776.3/PB.32776.8,PB.32776.7"; gene_id "Chr01:92207430-92217037W"; flanks "92209100^,92209868^"; structure "1-,2-"; splice_chain "92209783-,92209784-"; sources "Undefined,Undefined"; NMorMRNA "null"; degree "4"; dimension "2_2";
Chr01	Undefined	as_event	92214701	92214834	.	+	.	transcript_id "PB.32776.1/PB.32776.11/PB.32776.14/PB.32776.3/PB.32776.7,PB.32776.8"; gene_id "Chr01:92207430-92217037W"; flanks "92214701^,92214834^"; structure "1-,2-"; splice_chain "92214772-,92214808-"; sources "Undefined,Undefined"; NMorMRNA "null"; degree "4"; dimension "2_2";
Chr01	Undefined	as_event	92279053	92279272	.	+	.	transcript_id "PB.32780.1/PB.32780.2,PB.32780.4"; gene_id "Chr01:92276492-92285413W"; flanks "92279053^,92279272^"; structure "1-,2-"; splice_chain "92279196-,92279220-"; sources "Undefined,Undefined"; NMorMRNA "null"; degree "4"; dimension "2_2";
Chr01	Undefined	as_event	92280672	92281271	.	+	.	transcript_id "PB.32780.1/PB.32780.2/PB.32780.4/PB.32780.5/PB.32780.6/PB.32780.8,PB.32780.7"; gene_id "Chr01:92276492-92285413W"; flanks "92280672^,92281271^"; structure "1-,2-"; splice_chain "92280908-,92280926-"; sources "Undefined,Undefined"; NMorMRNA "null"; degree "4"; dimension "2_2";
Chr01	Undefined	as_event	92342338	92342601	.	+	.	transcript_id "PB.32784.1/PB.32784.13/PB.32784.17/PB.32784.18/PB.32784.19/PB.32784.21/PB.32784.25/PB.32784.26/PB.32784.28/PB.32784.3/PB.32784.31/PB.32784.4/PB.32784.5/PB.32784.6,PB.32784.14"; gene_id "Chr01:92341014-92345550W"; flanks "92342338^,92342601^"; structure "1-,2-"; splice_chain "92342409-,92342420-"; sources "Undefined,Undefined"; NMorMRNA "null"; degree "4"; dimension "2_2";
Chr01	Undefined	as_event	92887350	92887559	.	+	.	transcript_id "PB.32826.2/PB.32826.3/PB.32826.5/PB.32826.6,PB.32826.12/PB.32826.4"; gene_id "Chr01:92885981-92888552W"; flanks "92887350^,92887559^"; structure "1-,2-"; splice_chain "92887447-,92887455-"; sources "Undefined,Undefined"; NMorMRNA "null"; degree "4"; dimension "2_2";
Chr01	Undefined	as_event	92887796	92887982	.	+	.	transcript_id "PB.32826.5,PB.32826.1/PB.32826.11/PB.32826.12/PB.32826.13/PB.32826.2/PB.32826.3/PB.32826.4/PB.32826.6/PB.32826.7"; gene_id "Chr01:92885981-92888552W"; flanks "92887796^,92887982^"; structure "1-,2-"; splice_chain "92887903-,92887906-"; sources "Undefined,Undefined"; NMorMRNA "null"; degree "4"; dimension "2_2";
Chr01	Undefined	as_event	92928699	92929084	.	+	.	transcript_id "PB.32831.1/PB.32831.10/PB.32831.13/PB.32831.14/PB.32831.15/PB.32831.16/PB.32831.17/PB.32831.18/PB.32831.19/PB.32831.3/PB.32831.5/PB.32831.6/PB.32831.9,PB.32831.11"; gene_id "Chr01:92922925-92930737W"; flanks "92928699^,92929084^"; structure "1-,2-"; splice_chain "92929007-,92929019-"; sources "Undefined,Undefined"; NMorMRNA "null"; degree "4"; dimension "2_2";
Chr01	Undefined	as_event	93038463	93039182	.	+	.	transcript_id "PB.32845.1/PB.32845.3/PB.32845.4/PB.32845.7/PB.32845.9,PB.32845.5"; gene_id "Chr01:93037283-93042574W"; flanks "93038463^,93039182^"; structure "1-,2-"; splice_chain "93038961-,93039005-"; sources "Undefined,Undefined"; NMorMRNA "null"; degree "4"; dimension "2_2";
Chr01	Undefined	as_event	93050872	93051368	.	+	.	transcript_id "PB.32846.2,PB.32846.1"; gene_id "Chr01:93049622-93052503W"; flanks "93050872^,93051368^"; structure "1-,2-"; splice_chain "93051189-,93051201-"; sources "Undefined,Undefined"; NMorMRNA "null"; degree "4"; dimension "2_2";
Chr01	Undefined	as_event	93055387	93056186	.	+	.	transcript_id "PB.32847.1,PB.32847.3"; gene_id "Chr01:93053300-93056186W"; flanks "93055387^,93056186]"; structure "1-,2-"; splice_chain "93055693-,93055789-"; sources "Undefined,Undefined"; NMorMRNA "null"; degree "4"; dimension "2_2";
Chr01	Undefined	as_event	93116342	93116676	.	+	.	transcript_id "PB.32857.2,PB.32857.3"; gene_id "Chr01:93116239-93120182W"; flanks "93116342^,93116676^"; structure "1-,2-"; splice_chain "93116532-,93116574-"; sources "Undefined,Undefined"; NMorMRNA "null"; degree "4"; dimension "2_2";
Chr01	Undefined	as_event	93477513	93478826	.	+	.	transcript_id "PB.32869.6,PB.32869.1/PB.32869.2/PB.32869.3/PB.32869.7/PB.32869.8/PB.32869.9"; gene_id "Chr01:93474881-93479743W"; flanks "93477513^,93478826^"; structure "1-,2-"; splice_chain "93478693-,93478716-"; sources "Undefined,Undefined"; NMorMRNA "null"; degree "4"; dimension "2_2";
Chr01	Undefined	as_event	93481692	93481894	.	+	.	transcript_id "PB.32870.1/PB.32870.2/PB.32870.4,PB.32870.3"; gene_id "Chr01:93481099-93484053W"; flanks "93481692^,93481894^"; structure "1-,2-"; splice_chain "93481788-,93481800-"; sources "Undefined,Undefined"; NMorMRNA "null"; degree "4"; dimension "2_2";
Chr01	Undefined	as_event	93842630	93842838	.	+	.	transcript_id "PB.32895.1/PB.32895.10/PB.32895.2/PB.32895.3/PB.32895.4/PB.32895.7/PB.32895.8/PB.32895.9,PB.32895.6"; gene_id "Chr01:93841754-94147465W"; flanks "93842630^,93842838^"; structure "1-,2-"; splice_chain "93842725-,93842740-"; sources "Undefined,Undefined"; NMorMRNA "null"; degree "4"; dimension "2_2";
Chr01	Undefined	as_event	93844845	93845212	.	+	.	transcript_id "PB.32895.1/PB.32895.10/PB.32895.11/PB.32895.12/PB.32895.14/PB.32895.3/PB.32895.4/PB.32895.6/PB.32895.8/PB.32895.9,PB.32895.7"; gene_id "Chr01:93841754-94147465W"; flanks "93844845^,93845212^"; structure "1-,2-"; splice_chain "93845067-,93845074-"; sources "Undefined,Undefined"; NMorMRNA "null"; degree "4"; dimension "2_2";
Chr01	Undefined	as_event	93845212	93845618	.	+	.	transcript_id "PB.32895.10/PB.32895.12/PB.32895.3/PB.32895.6/PB.32895.7/PB.32895.8,PB.32895.14"; gene_id "Chr01:93841754-94147465W"; flanks "93845212^,93845618^"; structure "1-,2-"; splice_chain "93845386-,93845396-"; sources "Undefined,Undefined"; NMorMRNA "null"; degree "4"; dimension "2_2";
Chr01	Undefined	as_event	93852409	93852939	.	+	.	transcript_id "PB.32895.17,PB.32895.16/PB.32895.18/PB.32895.19/PB.32895.21"; gene_id "Chr01:93841754-94147465W"; flanks "93852409^,93852939^"; structure "1-,2-"; splice_chain "93852538-,93852550-"; sources "Undefined,Undefined"; NMorMRNA "null"; degree "4"; dimension "2_2";
Chr01	Undefined	as_event	93860719	93860936	.	+	.	transcript_id "PB.32895.34/PB.32895.37/PB.32895.40/PB.32895.41/PB.32895.46/PB.32895.47,PB.32895.49"; gene_id "Chr01:93841754-94147465W"; flanks "93860719^,93860936^"; structure "1-,2-"; splice_chain "93860825-,93860833-"; sources "Undefined,Undefined"; NMorMRNA "null"; degree "4"; dimension "2_2";
Chr01	Undefined	as_event	93981981	93982108	.	+	.	transcript_id "PB.32895.86,PB.32895.88"; gene_id "Chr01:93841754-94147465W"; flanks "93981981^,93982108^"; structure "1-,2-"; splice_chain "93982064-,93982067-"; sources "Undefined,Undefined"; NMorMRNA "null"; degree "4"; dimension "2_2";
Chr01	Undefined	as_event	93982317	93982614	.	+	.	transcript_id "PB.32895.86/PB.32895.88/PB.32895.89,PB.32895.90"; gene_id "Chr01:93841754-94147465W"; flanks "93982317^,93982614^"; structure "1-,2-"; splice_chain "93982401-,93982414-"; sources "Undefined,Undefined"; NMorMRNA "null"; degree "4"; dimension "2_2";
Chr01	Undefined	as_event	94152810	94153247	.	+	.	transcript_id "PB.32909.8,PB.32909.11/PB.32909.2/PB.32909.3/PB.32909.4/PB.32909.6/PB.32909.7/PB.32909.9"; gene_id "Chr01:94150251-94158363W"; flanks "94152810^,94153247^"; structure "1-,2-"; splice_chain "94152909-,94152922-"; sources "Undefined,Undefined"; NMorMRNA "null"; degree "4"; dimension "2_2";
Chr01	Undefined	as_event	94155970	94156133	.	+	.	transcript_id "PB.32909.1/PB.32909.4/PB.32909.6,PB.32909.11/PB.32909.12/PB.32909.13/PB.32909.2/PB.32909.3/PB.32909.5/PB.32909.7/PB.32909.9"; gene_id "Chr01:94150251-94158363W"; flanks "94155970^,94156133^"; structure "1-,2-"; splice_chain "94156044-,94156062-"; sources "Undefined,Undefined"; NMorMRNA "null"; degree "4"; dimension "2_2";
Chr01	Undefined	as_event	94237778	94238123	.	+	.	transcript_id "PB.32922.2,PB.32922.1"; gene_id "Chr01:94236354-94239590W"; flanks "94237778^,94238123^"; structure "1-,2-"; splice_chain "94237877-,94237885-"; sources "Undefined,Undefined"; NMorMRNA "null"; degree "4"; dimension "2_2";
Chr01	Undefined	as_event	94265203	94265376	.	+	.	transcript_id "PB.32924.1,PB.32924.10/PB.32924.11/PB.32924.2/PB.32924.4/PB.32924.6/PB.32924.9"; gene_id "Chr01:94260058-94266329W"; flanks "94265203^,94265376^"; structure "1-,2-"; splice_chain "94265293-,94265312-"; sources "Undefined,Undefined"; NMorMRNA "null"; degree "4"; dimension "2_2";
Chr01	Undefined	as_event	94275022	94275366	.	+	.	transcript_id "PB.32925.1/PB.32925.2/PB.32925.3/PB.32925.6/PB.32925.9,PB.32925.4"; gene_id "Chr01:94273792-94277159W"; flanks "94275022^,94275366^"; structure "1-,2-"; splice_chain "94275260-,94275262-"; sources "Undefined,Undefined"; NMorMRNA "null"; degree "4"; dimension "2_2";
Chr01	Undefined	as_event	94276278	94277157	.	+	.	transcript_id "PB.32925.14,PB.32925.12"; gene_id "Chr01:94273792-94277159W"; flanks "94276278^,94277157]"; structure "1-,2-"; splice_chain "94276742-,94276767-"; sources "Undefined,Undefined"; NMorMRNA "null"; degree "4"; dimension "2_2";
Chr01	Undefined	as_event	94366407	94366573	.	+	.	transcript_id "PB.32933.1,PB.32933.2"; gene_id "Chr01:94364538-94368414W"; flanks "94366407^,94366573^"; structure "1-,2-"; splice_chain "94366493-,94366529-"; sources "Undefined,Undefined"; NMorMRNA "null"; degree "4"; dimension "2_2";
Chr01	Undefined	as_event	94814489	94814676	.	+	.	transcript_id "PB.32965.13,PB.32965.1/PB.32965.10/PB.32965.11/PB.32965.12/PB.32965.15/PB.32965.17/PB.32965.18/PB.32965.2/PB.32965.20/PB.32965.21/PB.32965.22/PB.32965.4/PB.32965.6"; gene_id "Chr01:94811563-94817275W"; flanks "94814489^,94814676^"; structure "1-,2-"; splice_chain "94814590-,94814593-"; sources "Undefined,Undefined"; NMorMRNA "null"; degree "4"; dimension "2_2";
Chr01	Undefined	as_event	94815750	94815924	.	+	.	transcript_id "PB.32965.1/PB.32965.10/PB.32965.12/PB.32965.13/PB.32965.14/PB.32965.15/PB.32965.17/PB.32965.18/PB.32965.23/PB.32965.26/PB.32965.27/PB.32965.5/PB.32965.6,PB.32965.20"; gene_id "Chr01:94811563-94817275W"; flanks "94815750^,94815924^"; structure "1-,2-"; splice_chain "94815847-,94815912-"; sources "Undefined,Undefined"; NMorMRNA "null"; degree "4"; dimension "2_2";
Chr01	Undefined	as_event	94816140	94816340	.	+	.	transcript_id "PB.32965.2,PB.32965.1/PB.32965.10/PB.32965.11/PB.32965.12/PB.32965.15/PB.32965.17/PB.32965.20/PB.32965.21/PB.32965.22/PB.32965.23/PB.32965.26/PB.32965.27/PB.32965.4/PB.32965.5"; gene_id "Chr01:94811563-94817275W"; flanks "94816140^,94816340^"; structure "1-,2-"; splice_chain "94816226-,94816227-"; sources "Undefined,Undefined"; NMorMRNA "null"; degree "4"; dimension "2_2";
Chr01	Undefined	as_event	95233908	95234942	.	+	.	transcript_id "PB.32983.44,PB.32983.15"; gene_id "Chr01:95193867-95237044W"; flanks "95233908^,95234942^"; structure "1-,2-"; splice_chain "95234671-,95234686-"; sources "Undefined,Undefined"; NMorMRNA "null"; degree "4"; dimension "2_2";
Chr01	Undefined	as_event	95386974	95387339	.	+	.	transcript_id "PB.32992.2,PB.32992.1/PB.32992.3/PB.32992.4"; gene_id "Chr01:95386685-95389758W"; flanks "95386974^,95387339^"; structure "1-,2-"; splice_chain "95387197-,95387210-"; sources "Undefined,Undefined"; NMorMRNA "null"; degree "4"; dimension "2_2";
Chr01	Undefined	as_event	95581662	95582027	.	+	.	transcript_id "PB.33001.1/PB.33001.2/PB.33001.8,PB.33001.5"; gene_id "Chr01:95581294-95585776W"; flanks "95581662^,95582027^"; structure "1-,2-"; splice_chain "95581828-,95581962-"; sources "Undefined,Undefined"; NMorMRNA "null"; degree "4"; dimension "2_2";
Chr01	Undefined	as_event	95581609	95582027	.	+	.	transcript_id "PB.33001.3/PB.33001.6,PB.33001.9"; gene_id "Chr01:95581294-95585776W"; flanks "95581609^,95582027^"; structure "1-,2-"; splice_chain "95581828-,95581962-"; sources "Undefined,Undefined"; NMorMRNA "null"; degree "4"; dimension "2_2";
Chr01	Undefined	as_event	95582403	95582552	.	+	.	transcript_id "PB.33001.1/PB.33001.6/PB.33001.8/PB.33001.9,PB.33001.5"; gene_id "Chr01:95581294-95585776W"; flanks "95582403^,95582552^"; structure "1-,2-"; splice_chain "95582493-,95582497-"; sources "Undefined,Undefined"; NMorMRNA "null"; degree "4"; dimension "2_2";
Chr01	Undefined	as_event	95608017	95608327	.	+	.	transcript_id "PB.33002.1,PB.33002.3"; gene_id "Chr01:95607673-95609716W"; flanks "95608017^,95608327^"; structure "1-,2-"; splice_chain "95608166-,95608174-"; sources "Undefined,Undefined"; NMorMRNA "null"; degree "4"; dimension "2_2";
Chr01	Undefined	as_event	95768491	95768802	.	+	.	transcript_id "PB.33012.2,PB.33012.5"; gene_id "Chr01:95767101-95770153W"; flanks "95768491^,95768802^"; structure "1-,2-"; splice_chain "95768583-,95768695-"; sources "Undefined,Undefined"; NMorMRNA "null"; degree "4"; dimension "2_2";
Chr01	Undefined	as_event	96108228	96108617	.	+	.	transcript_id "PB.33045.2,PB.33045.3"; gene_id "Chr01:96107574-96110619W"; flanks "96108228^,96108617^"; structure "1-,2-"; splice_chain "96108395-,96108563-"; sources "Undefined,Undefined"; NMorMRNA "null"; degree "4"; dimension "2_2";
Chr01	Undefined	as_event	96170667	96171826	.	+	.	transcript_id "PB.33055.1/PB.33055.5,PB.33055.2"; gene_id "Chr01:96170540-96174559W"; flanks "96170667^,96171826^"; structure "1-,2-"; splice_chain "96170767-,96170785-"; sources "Undefined,Undefined"; NMorMRNA "null"; degree "4"; dimension "2_2";
Chr01	Undefined	as_event	96173262	96173464	.	+	.	transcript_id "PB.33055.1/PB.33055.15/PB.33055.16/PB.33055.18/PB.33055.2/PB.33055.20/PB.33055.21/PB.33055.23/PB.33055.3/PB.33055.4/PB.33055.6,PB.33055.14"; gene_id "Chr01:96170540-96174559W"; flanks "96173262^,96173464^"; structure "1-,2-"; splice_chain "96173345-,96173385-"; sources "Undefined,Undefined"; NMorMRNA "null"; degree "4"; dimension "2_2";
Chr01	Undefined	as_event	96173689	96173876	.	+	.	transcript_id "PB.33055.1/PB.33055.10/PB.33055.16/PB.33055.19/PB.33055.2/PB.33055.20/PB.33055.21/PB.33055.23/PB.33055.24/PB.33055.25/PB.33055.3/PB.33055.4/PB.33055.5/PB.33055.6/PB.33055.9,PB.33055.14"; gene_id "Chr01:96170540-96174559W"; flanks "96173689^,96173876^"; structure "1-,2-"; splice_chain "96173793-,96173807-"; sources "Undefined,Undefined"; NMorMRNA "null"; degree "4"; dimension "2_2";
Chr01	Undefined	as_event	96180566	96181739	.	+	.	transcript_id "PB.33058.1/PB.33058.3/PB.33058.4/PB.33058.5,PB.33058.2"; gene_id "Chr01:96179402-96185979W"; flanks "96180566^,96181739^"; structure "1-,2-"; splice_chain "96181157-,96181159-"; sources "Undefined,Undefined"; NMorMRNA "null"; degree "4"; dimension "2_2";
Chr01	Undefined	as_event	96184488	96185955	.	+	.	transcript_id "PB.33058.11,PB.33058.3"; gene_id "Chr01:96179402-96185979W"; flanks "96184488^,96185955]"; structure "1-,2-"; splice_chain "96184879-,96184955-"; sources "Undefined,Undefined"; NMorMRNA "null"; degree "4"; dimension "2_2";
Chr01	Undefined	as_event	96305358	96306167	.	+	.	transcript_id "PB.33067.2,PB.33067.1"; gene_id "Chr01:96305045-96312952W"; flanks "96305358^,96306167^"; structure "1-,2-"; splice_chain "96305843-,96305946-"; sources "Undefined,Undefined"; NMorMRNA "null"; degree "4"; dimension "2_2";
Chr01	Undefined	as_event	96421853	96422067	.	+	.	transcript_id "PB.33072.1/PB.33072.2/PB.33072.4/PB.33072.5/PB.33072.8,PB.33072.7"; gene_id "Chr01:96421680-96423242W"; flanks "96421853^,96422067^"; structure "1-,2-"; splice_chain "96421930-,96421963-"; sources "Undefined,Undefined"; NMorMRNA "null"; degree "4"; dimension "2_2";
Chr01	Undefined	as_event	96563068	96563274	.	+	.	transcript_id "PB.33100.1/PB.33100.2,PB.33100.6"; gene_id "Chr01:96563001-96563752W"; flanks "96563068^,96563274^"; structure "1-,2-"; splice_chain "96563171-,96563191-"; sources "Undefined,Undefined"; NMorMRNA "null"; degree "4"; dimension "2_2";
Chr01	Undefined	as_event	96569031	96570808	.	+	.	transcript_id "PB.33101.2,PB.33101.29"; gene_id "Chr01:96567794-96571823W"; flanks "96569031^,96570808^"; structure "1-,2-"; splice_chain "96570266-,96570683-"; sources "Undefined,Undefined"; NMorMRNA "null"; degree "4"; dimension "2_2";
Chr01	Undefined	as_event	96570808	96571063	.	+	.	transcript_id "PB.33101.1/PB.33101.10/PB.33101.12/PB.33101.15/PB.33101.19/PB.33101.2/PB.33101.23/PB.33101.26/PB.33101.29/PB.33101.33/PB.33101.37/PB.33101.40/PB.33101.43/PB.33101.47/PB.33101.48/PB.33101.5/PB.33101.51/PB.33101.52/PB.33101.7/PB.33101.9,PB.33101.22"; gene_id "Chr01:96567794-96571823W"; flanks "96570808^,96571063^"; structure "1-,2-"; splice_chain "96570890-,96570908-"; sources "Undef…
Chr01	Undefined	as_event	97067585	97067843	.	+	.	transcript_id "PB.33143.5,PB.33143.1/PB.33143.2/PB.33143.3"; gene_id "Chr01:97066348-97069938W"; flanks "97067585^,97067843^"; structure "1-,2-"; splice_chain "97067687-,97067698-"; sources "Undefined,Undefined"; NMorMRNA "null"; degree "4"; dimension "2_2";
Chr01	Undefined	as_event	97152640	97152895	.	+	.	transcript_id "PB.33147.7,PB.33147.1/PB.33147.2/PB.33147.3/PB.33147.4/PB.33147.5/PB.33147.8/PB.33147.9"; gene_id "Chr01:97150922-97154293W"; flanks "97152640^,97152895^"; structure "1-,2-"; splice_chain "97152730-,97152754-"; sources "Undefined,Undefined"; NMorMRNA "null"; degree "4"; dimension "2_2";
Chr01	Undefined	as_event	97152895	97153215	.	+	.	transcript_id "PB.33147.1/PB.33147.3/PB.33147.4/PB.33147.7/PB.33147.8/PB.33147.9,PB.33147.2"; gene_id "Chr01:97150922-97154293W"; flanks "97152895^,97153215^"; structure "1-,2-"; splice_chain "97152991-,97153037-"; sources "Undefined,Undefined"; NMorMRNA "null"; degree "4"; dimension "2_2";
Chr01	Undefined	as_event	97202888	97203196	.	+	.	transcript_id "PB.33152.1/PB.33152.2/PB.33152.3/PB.33152.6/PB.33152.7,PB.33152.4"; gene_id "Chr01:97201630-97206623W"; flanks "97202888^,97203196^"; structure "1-,2-"; splice_chain "97203085-,97203108-"; sources "Undefined,Undefined"; NMorMRNA "null"; degree "4"; dimension "2_2";
Chr01	Undefined	as_event	97203527	97204293	.	+	.	transcript_id "PB.33152.1/PB.33152.2/PB.33152.3/PB.33152.4,PB.33152.6"; gene_id "Chr01:97201630-97206623W"; flanks "97203527^,97204293^"; structure "1-,2-"; splice_chain "97204155-,97204223-"; sources "Undefined,Undefined"; NMorMRNA "null"; degree "4"; dimension "2_2";
Chr01	Undefined	as_event	97340499	97340825	.	+	.	transcript_id "PB.33160.6,PB.33160.1/PB.33160.3/PB.33160.7/PB.33160.8"; gene_id "Chr01:97338612-97343491W"; flanks "97340499^,97340825^"; structure "1-,2-"; splice_chain "97340705-,97340742-"; sources "Undefined,Undefined"; NMorMRNA "null"; degree "4"; dimension "2_2";
Chr01	Undefined	as_event	97504188	97504958	.	+	.	transcript_id "PB.33171.4,PB.33171.1/PB.33171.2/PB.33171.3"; gene_id "Chr01:97503970-97507025W"; flanks "97504188^,97504958^"; structure "1-,2-"; splice_chain "97504533-,97504639-"; sources "Undefined,Undefined"; NMorMRNA "null"; degree "4"; dimension "2_2";
Chr01	Undefined	as_event	97530427	97530643	.	+	.	transcript_id "PB.33172.1/PB.33172.10/PB.33172.11/PB.33172.12/PB.33172.14/PB.33172.15/PB.33172.16/PB.33172.4/PB.33172.5,PB.33172.2"; gene_id "Chr01:97526801-97532706W"; flanks "97530427^,97530643^"; structure "1-,2-"; splice_chain "97530527-,97530561-"; sources "Undefined,Undefined"; NMorMRNA "null"; degree "4"; dimension "2_2";
Chr01	Undefined	as_event	97612059	97612482	.	+	.	transcript_id "PB.33175.1/PB.33175.4,PB.33175.3/PB.33175.5"; gene_id "Chr01:97610173-97618540W"; flanks "97612059^,97612482^"; structure "1-,2-"; splice_chain "97612367-,97612370-"; sources "Undefined,Undefined"; NMorMRNA "null"; degree "4"; dimension "2_2";
Chr01	Undefined	as_event	97612482	97613396	.	+	.	transcript_id "PB.33175.1/PB.33175.3,PB.33175.4/PB.33175.5"; gene_id "Chr01:97610173-97618540W"; flanks "97612482^,97613396^"; structure "1-,2-"; splice_chain "97613225-,97613228-"; sources "Undefined,Undefined"; NMorMRNA "null"; degree "4"; dimension "2_2";
Chr01	Undefined	as_event	98108731	98108940	.	+	.	transcript_id "PB.33195.5,PB.33195.9"; gene_id "Chr01:98106385-98561552W"; flanks "98108731^,98108940^"; structure "1-,2-"; splice_chain "98108898-,98108899-"; sources "Undefined,Undefined"; NMorMRNA "null"; degree "4"; dimension "2_2";
Chr01	Undefined	as_event	98313694	98314106	.	+	.	transcript_id "PB.33195.21,PB.33195.22"; gene_id "Chr01:98106385-98561552W"; flanks "98313694^,98314106^"; structure "1-,2-"; splice_chain "98313987-,98313996-"; sources "Undefined,Undefined"; NMorMRNA "null"; degree "4"; dimension "2_2";
Chr01	Undefined	as_event	98336763	98337038	.	+	.	transcript_id "PB.33195.33,PB.33195.29"; gene_id "Chr01:98106385-98561552W"; flanks "98336763^,98337038^"; structure "1-,2-"; splice_chain "98336933-,98336945-"; sources "Undefined,Undefined"; NMorMRNA "null"; degree "4"; dimension "2_2";
Chr01	Undefined	as_event	98338086	98339477	.	+	.	transcript_id "PB.33195.35,PB.33195.33"; gene_id "Chr01:98106385-98561552W"; flanks "98338086^,98339477]"; structure "1-,2-"; splice_chain "98338572-,98338580-"; sources "Undefined,Undefined"; NMorMRNA "null"; degree "4"; dimension "2_2";
Chr01	Undefined	as_event	98423348	98424585	.	+	.	transcript_id "PB.33195.57,PB.33195.58"; gene_id "Chr01:98106385-98561552W"; flanks "98423348^,98424585^"; structure "1-,2-"; splice_chain "98424351-,98424354-"; sources "Undefined,Undefined"; NMorMRNA "null"; degree "4"; dimension "2_2";
Chr01	Undefined	as_event	98663518	98663693	.	+	.	transcript_id "PB.33198.12/PB.33198.14/PB.33198.21/PB.33198.22/PB.33198.24/PB.33198.4,PB.33198.1/PB.33198.17/PB.33198.19/PB.33198.2"; gene_id "Chr01:98636984-98666160W"; flanks "98663518^,98663693^"; structure "1-,2-"; splice_chain "98663622-,98663648-"; sources "Undefined,Undefined"; NMorMRNA "null"; degree "4"; dimension "2_2";
Chr01	Undefined	as_event	99432740	99433594	.	+	.	transcript_id "PB.33259.3/PB.33259.5/PB.33259.6/PB.33259.7,PB.33259.8"; gene_id "Chr01:99429194-99438730W"; flanks "99432740^,99433594^"; structure "1-,2-"; splice_chain "99433527-,99433533-"; sources "Undefined,Undefined"; NMorMRNA "null"; degree "4"; dimension "2_2";
Chr01	Undefined	as_event	99437377	99437488	.	+	.	transcript_id "PB.33259.11/PB.33259.12/PB.33259.5/PB.33259.6/PB.33259.8/PB.33259.9,PB.33259.7"; gene_id "Chr01:99429194-99438730W"; flanks "99437377^,99437488^"; structure "1-,2-"; splice_chain "99437450-,99437456-"; sources "Undefined,Undefined"; NMorMRNA "null"; degree "4"; dimension "2_2";
Chr01	Undefined	as_event	99574306	99574526	.	+	.	transcript_id "PB.33269.3,PB.33269.1/PB.33269.2/PB.33269.4"; gene_id "Chr01:99570230-99576617W"; flanks "99574306^,99574526^"; structure "1-,2-"; splice_chain "99574383-,99574401-"; sources "Undefined,Undefined"; NMorMRNA "null"; degree "4"; dimension "2_2";
Chr01	Undefined	as_event	100005969	100006128	.	+	.	transcript_id "PB.33306.1,PB.33306.4/PB.33306.5"; gene_id "Chr01:100002932-100008502W"; flanks "100005969^,100006128^"; structure "1-,2-"; splice_chain "100006066-,100006067-"; sources "Undefined,Undefined"; NMorMRNA "null"; degree "4"; dimension "2_2";
Chr01	Undefined	as_event	100226446	100226653	.	+	.	transcript_id "PB.33322.1/PB.33322.3/PB.33322.4/PB.33322.6,PB.33322.5"; gene_id "Chr01:100223963-100229332W"; flanks "100226446^,100226653^"; structure "1-,2-"; splice_chain "100226540-,100226553-"; sources "Undefined,Undefined"; NMorMRNA "null"; degree "4"; dimension "2_2";
Chr01	Undefined	as_event	100236308	100236603	.	+	.	transcript_id "PB.33323.1/PB.33323.10/PB.33323.13/PB.33323.2/PB.33323.3/PB.33323.4/PB.33323.5/PB.33323.8,PB.33323.6"; gene_id "Chr01:100233384-100238509W"; flanks "100236308^,100236603^"; structure "1-,2-"; splice_chain "100236427-,100236434-"; sources "Undefined,Undefined"; NMorMRNA "null"; degree "4"; dimension "2_2";
Chr01	Undefined	as_event	100622205	100622393	.	+	.	transcript_id "PB.33358.1/PB.33358.2,PB.33358.4"; gene_id "Chr01:100621915-100623716W"; flanks "100622205^,100622393^"; structure "1-,2-"; splice_chain "100622287-,100622352-"; sources "Undefined,Undefined"; NMorMRNA "null"; degree "4"; dimension "2_2";
Chr01	Undefined	as_event	100636958	100637284	.	+	.	transcript_id "PB.33359.11/PB.33359.6,PB.33359.9"; gene_id "Chr01:100632172-100639053W"; flanks "100636958^,100637284^"; structure "1-,2-"; splice_chain "100637089-,100637149-"; sources "Undefined,Undefined"; NMorMRNA "null"; degree "4"; dimension "2_2";
Chr01	Undefined	as_event	100896214	100896476	.	+	.	transcript_id "PB.33377.16/PB.33377.18/PB.33377.19/PB.33377.22/PB.33377.23/PB.33377.25/PB.33377.26/PB.33377.27/PB.33377.28/PB.33377.29,PB.33377.30"; gene_id "Chr01:100838178-100897930W"; flanks "100896214^,100896476^"; structure "1-,2-"; splice_chain "100896333-,100896338-"; sources "Undefined,Undefined"; NMorMRNA "null"; degree "4"; dimension "2_2";
Chr01	Undefined	as_event	100981066	100981403	.	+	.	transcript_id "PB.33384.2/PB.33384.5/PB.33384.7/PB.33384.8/PB.33384.9,PB.33384.4"; gene_id "Chr01:100980498-100984937W"; flanks "100981066^,100981403^"; structure "1-,2-"; splice_chain "100981341-,100981342-"; sources "Undefined,Undefined"; NMorMRNA "null"; degree "4"; dimension "2_2";
Chr01	Undefined	as_event	101378990	101379381	.	+	.	transcript_id "PB.33413.1/PB.33413.2/PB.33413.4,PB.33413.5"; gene_id "Chr01:101371027-101379969W"; flanks "101378990^,101379381^"; structure "1-,2-"; splice_chain "101379070-,101379155-"; sources "Undefined,Undefined"; NMorMRNA "null"; degree "4"; dimension "2_2";
Chr01	Undefined	as_event	101992180	101992502	.	+	.	transcript_id "PB.33453.2/PB.33453.4,PB.33453.1/PB.33453.3/PB.33453.5"; gene_id "Chr01:101989493-101995527W"; flanks "101992180^,101992502^"; structure "1-,2-"; splice_chain "101992311-,101992388-"; sources "Undefined,Undefined"; NMorMRNA "null"; degree "4"; dimension "2_2";
Chr01	Undefined	as_event	101993496	101993928	.	+	.	transcript_id "PB.33453.1/PB.33453.3/PB.33453.4,PB.33453.2"; gene_id "Chr01:101989493-101995527W"; flanks "101993496^,101993928^"; structure "1-,2-"; splice_chain "101993722-,101993770-"; sources "Undefined,Undefined"; NMorMRNA "null"; degree "4"; dimension "2_2";
Chr01	Undefined	as_event	102167150	102167424	.	+	.	transcript_id "PB.33469.4,PB.33469.1/PB.33469.2"; gene_id "Chr01:102166756-102169093W"; flanks "102167150^,102167424^"; structure "1-,2-"; splice_chain "102167264-,102167349-"; sources "Undefined,Undefined"; NMorMRNA "null"; degree "4"; dimension "2_2";
Chr01	Undefined	as_event	102265048	102265385	.	+	.	transcript_id "PB.33482.1,PB.33482.2"; gene_id "Chr01:102264666-102269900W"; flanks "102265048^,102265385^"; structure "1-,2-"; splice_chain "102265272-,102265276-"; sources "Undefined,Undefined"; NMorMRNA "null"; degree "4"; dimension "2_2";
Chr01	Undefined	as_event	102328453	102328797	.	+	.	transcript_id "PB.33483.1/PB.33483.10/PB.33483.12/PB.33483.2/PB.33483.3/PB.33483.6/PB.33483.7/PB.33483.8,PB.33483.9"; gene_id "Chr01:102325396-102330846W"; flanks "102328453^,102328797^"; structure "1-,2-"; splice_chain "102328545-,102328550-"; sources "Undefined,Undefined"; NMorMRNA "null"; degree "4"; dimension "2_2";
Chr01	Undefined	as_event	102670652	102670836	.	+	.	transcript_id "PB.33510.1,PB.33510.3"; gene_id "Chr01:102670245-102673906W"; flanks "102670652^,102670836^"; structure "1-,2-"; splice_chain "102670727-,102670729-"; sources "Undefined,Undefined"; NMorMRNA "null"; degree "4"; dimension "2_2";
Chr01	Undefined	as_event	102853379	102853573	.	+	.	transcript_id "PB.33513.5/PB.33513.7,PB.33513.2/PB.33513.4/PB.33513.6"; gene_id "Chr01:102852493-102856450W"; flanks "102853379^,102853573^"; structure "1-,2-"; splice_chain "102853464-,102853480-"; sources "Undefined,Undefined"; NMorMRNA "null"; degree "4"; dimension "2_2";
Chr01	Undefined	as_event	102853971	102854694	.	+	.	transcript_id "PB.33513.1/PB.33513.2/PB.33513.4/PB.33513.5/PB.33513.7,PB.33513.6"; gene_id "Chr01:102852493-102856450W"; flanks "102853971^,102854694^"; structure "1-,2-"; splice_chain "102854574-,102854575-"; sources "Undefined,Undefined"; NMorMRNA "null"; degree "4"; dimension "2_2";
Chr01	Undefined	as_event	102854933	102855391	.	+	.	transcript_id "PB.33513.2/PB.33513.3,PB.33513.1/PB.33513.4/PB.33513.6/PB.33513.7"; gene_id "Chr01:102852493-102856450W"; flanks "102854933^,102855391^"; structure "1-,2-"; splice_chain "102855060-,102855074-"; sources "Undefined,Undefined"; NMorMRNA "null"; degree "4"; dimension "2_2";
Chr01	Undefined	as_event	103381416	103382601	.	+	.	transcript_id "PB.33530.2,PB.33530.1/PB.33530.3"; gene_id "Chr01:103380089-103386512W"; flanks "103381416^,103382601^"; structure "1-,2-"; splice_chain "103382528-,103382533-"; sources "Undefined,Undefined"; NMorMRNA "null"; degree "4"; dimension "2_2";
Chr01	Undefined	as_event	103476738	103476942	.	+	.	transcript_id "PB.33541.1/PB.33541.2,PB.33541.3"; gene_id "Chr01:103476475-103479640W"; flanks "103476738^,103476942^"; structure "1-,2-"; splice_chain "103476857-,103476862-"; sources "Undefined,Undefined"; NMorMRNA "null"; degree "4"; dimension "2_2";
Chr01	Undefined	as_event	103799852	103800055	.	+	.	transcript_id "PB.33547.17/PB.33547.22/PB.33547.23/PB.33547.24/PB.33547.25,PB.33547.18"; gene_id "Chr01:103528728-104471564W"; flanks "103799852^,103800055^"; structure "1-,2-"; splice_chain "103799969-,103799971-"; sources "Undefined,Undefined"; NMorMRNA "null"; degree "4"; dimension "2_2";
Chr01	Undefined	as_event	103800696	103801296	.	+	.	transcript_id "PB.33547.18/PB.33547.21/PB.33547.24/PB.33547.26,PB.33547.22/PB.33547.25"; gene_id "Chr01:103528728-104471564W"; flanks "103800696^,103801296^"; structure "1-,2-"; splice_chain "103800884-,103800893-"; sources "Undefined,Undefined"; NMorMRNA "null"; degree "4"; dimension "2_2";
Chr01	Undefined	as_event	103802517	103802715	.	+	.	transcript_id "PB.33547.31/PB.33547.38,PB.33547.28/PB.33547.30/PB.33547.40"; gene_id "Chr01:103528728-104471564W"; flanks "103802517^,103802715^"; structure "1-,2-"; splice_chain "103802582-,103802620-"; sources "Undefined,Undefined"; NMorMRNA "null"; degree "4"; dimension "2_2";
Chr01	Undefined	as_event	104007442	104007942	.	+	.	transcript_id "PB.33547.73,PB.33547.72/PB.33547.76"; gene_id "Chr01:103528728-104471564W"; flanks "104007442^,104007942^"; structure "1-,2-"; splice_chain "104007538-,104007544-"; sources "Undefined,Undefined"; NMorMRNA "null"; degree "4"; dimension "2_2";
Chr01	Undefined	as_event	104059193	104059313	.	+	.	transcript_id "PB.33547.94,PB.33547.90/PB.33547.91/PB.33547.92"; gene_id "Chr01:103528728-104471564W"; flanks "104059193^,104059313^"; structure "1-,2-"; splice_chain "104059278-,104059279-"; sources "Undefined,Undefined"; NMorMRNA "null"; degree "4"; dimension "2_2";
Chr01	Undefined	as_event	104083931	104085137	.	+	.	transcript_id "PB.33547.108,PB.33547.106/PB.33547.107/PB.33547.109"; gene_id "Chr01:103528728-104471564W"; flanks "104083931^,104085137^"; structure "1-,2-"; splice_chain "104085003-,104085065-"; sources "Undefined,Undefined"; NMorMRNA "null"; degree "4"; dimension "2_2";
Chr01	Undefined	as_event	104088962	104089551	.	+	.	transcript_id "PB.33547.111,PB.33547.108"; gene_id "Chr01:103528728-104471564W"; flanks "104088962^,104089551^"; structure "1-,2-"; splice_chain "104089437-,104089480-"; sources "Undefined,Undefined"; NMorMRNA "null"; degree "4"; dimension "2_2";
Chr01	Undefined	as_event	104150476	104150631	.	+	.	transcript_id "PB.33547.155/PB.33547.156/PB.33547.157/PB.33547.159/PB.33547.160/PB.33547.162,PB.33547.158/PB.33547.164"; gene_id "Chr01:103528728-104471564W"; flanks "104150476^,104150631^"; structure "1-,2-"; splice_chain "104150554-,104150583-"; sources "Undefined,Undefined"; NMorMRNA "null"; degree "4"; dimension "2_2";
Chr01	Undefined	as_event	104192171	104192330	.	+	.	transcript_id "PB.33547.172/PB.33547.176/PB.33547.177,PB.33547.175"; gene_id "Chr01:103528728-104471564W"; flanks "104192171^,104192330^"; structure "1-,2-"; splice_chain "104192248-,104192275-"; sources "Undefined,Undefined"; NMorMRNA "null"; degree "4"; dimension "2_2";
Chr01	Undefined	as_event	104540476	104541331	.	+	.	transcript_id "PB.33551.1/PB.33551.5,PB.33551.2/PB.33551.3"; gene_id "Chr01:104540366-104543271W"; flanks "104540476^,104541331^"; structure "1-,2-"; splice_chain "104540830-,104540881-"; sources "Undefined,Undefined"; NMorMRNA "null"; degree "4"; dimension "2_2";
Chr01	Undefined	as_event	104632668	104632897	.	+	.	transcript_id "PB.33556.2,PB.33556.1"; gene_id "Chr01:104631691-104633970W"; flanks "104632668^,104632897^"; structure "1-,2-"; splice_chain "104632757-,104632773-"; sources "Undefined,Undefined"; NMorMRNA "null"; degree "4"; dimension "2_2";
Chr01	Undefined	as_event	104638273	104638433	.	+	.	transcript_id "PB.33557.3,PB.33557.1/PB.33557.2"; gene_id "Chr01:104635739-104640005W"; flanks "104638273^,104638433^"; structure "1-,2-"; splice_chain "104638361-,104638380-"; sources "Undefined,Undefined"; NMorMRNA "null"; degree "4"; dimension "2_2";
Chr01	Undefined	as_event	104790768	104790975	.	+	.	transcript_id "PB.33561.2,PB.33561.1"; gene_id "Chr01:104789839-104797720W"; flanks "104790768^,104790975^"; structure "1-,2-"; splice_chain "104790903-,104790920-"; sources "Undefined,Undefined"; NMorMRNA "null"; degree "4"; dimension "2_2";
Chr01	Undefined	as_event	104792896	104793217	.	+	.	transcript_id "PB.33561.2/PB.33561.7,PB.33561.1/PB.33561.6"; gene_id "Chr01:104789839-104797720W"; flanks "104792896^,104793217^"; structure "1-,2-"; splice_chain "104793059-,104793062-"; sources "Undefined,Undefined"; NMorMRNA "null"; degree "4"; dimension "2_2";
Chr01	Undefined	as_event	104795205	104795473	.	+	.	transcript_id "PB.33561.1/PB.33561.5/PB.33561.6/PB.33561.7/PB.33561.8,PB.33561.2"; gene_id "Chr01:104789839-104797720W"; flanks "104795205^,104795473^"; structure "1-,2-"; splice_chain "104795408-,104795427-"; sources "Undefined,Undefined"; NMorMRNA "null"; degree "4"; dimension "2_2";
Chr01	Undefined	as_event	104927285	104927561	.	+	.	transcript_id "PB.33567.4,PB.33567.11/PB.33567.12/PB.33567.16/PB.33567.17/PB.33567.2/PB.33567.21/PB.33567.22/PB.33567.23/PB.33567.24/PB.33567.25/PB.33567.5/PB.33567.6/PB.33567.7"; gene_id "Chr01:104923409-104929080W"; flanks "104927285^,104927561^"; structure "1-,2-"; splice_chain "104927381-,104927382-"; sources "Undefined,Undefined"; NMorMRNA "null"; degree "4"; dimension "2_2";
Chr01	Undefined	as_event	104928701	104929079	.	+	.	transcript_id "PB.33567.23,PB.33567.5"; gene_id "Chr01:104923409-104929080W"; flanks "104928701^,104929079]"; structure "1-,2-"; splice_chain "104928787-,104928796-"; sources "Undefined,Undefined"; NMorMRNA "null"; degree "4"; dimension "2_2";
Chr01	Undefined	as_event	105149956	105151305	.	+	.	transcript_id "PB.33570.6,PB.33570.1/PB.33570.3/PB.33570.4/PB.33570.5"; gene_id "Chr01:105148587-105154712W"; flanks "105149956^,105151305^"; structure "1-,2-"; splice_chain "105150633-,105150656-"; sources "Undefined,Undefined"; NMorMRNA "null"; degree "4"; dimension "2_2";
Chr01	Undefined	as_event	105152204	105152519	.	+	.	transcript_id "PB.33570.1/PB.33570.11/PB.33570.12/PB.33570.14/PB.33570.15/PB.33570.3/PB.33570.4/PB.33570.6/PB.33570.8/PB.33570.9,PB.33570.10"; gene_id "Chr01:105148587-105154712W"; flanks "105152204^,105152519^"; structure "1-,2-"; splice_chain "105152375-,105152440-"; sources "Undefined,Undefined"; NMorMRNA "null"; degree "4"; dimension "2_2";
Chr01	Undefined	as_event	105330769	105331021	.	+	.	transcript_id "PB.33591.1/PB.33591.3/PB.33591.4,PB.33591.2"; gene_id "Chr01:105326679-105334459W"; flanks "105330769^,105331021^"; structure "1-,2-"; splice_chain "105330902-,105330954-"; sources "Undefined,Undefined"; NMorMRNA "null"; degree "4"; dimension "2_2";
Chr01	Undefined	as_event	106077783	106078046	.	+	.	transcript_id "PB.33648.3,PB.33648.1/PB.33648.2/PB.33648.4"; gene_id "Chr01:106075767-106079343W"; flanks "106077783^,106078046^"; structure "1-,2-"; splice_chain "106077931-,106077956-"; sources "Undefined,Undefined"; NMorMRNA "null"; degree "4"; dimension "2_2";
Chr01	Undefined	as_event	106222832	106223008	.	+	.	transcript_id "PB.33658.1,PB.33658.2"; gene_id "Chr01:106222649-106224338W"; flanks "106222832^,106223008^"; structure "1-,2-"; splice_chain "106222918-,106222919-"; sources "Undefined,Undefined"; NMorMRNA "null"; degree "4"; dimension "2_2";
Chr01	Undefined	as_event	106283725	106285268	.	+	.	transcript_id "PB.33662.1/PB.33662.2/PB.33662.3/PB.33662.5/PB.33662.6,PB.33662.4"; gene_id "Chr01:106283172-106289849W"; flanks "106283725^,106285268^"; structure "1-,2-"; splice_chain "106284903-,106284913-"; sources "Undefined,Undefined"; NMorMRNA "null"; degree "4"; dimension "2_2";
Chr01	Undefined	as_event	106287051	106287195	.	+	.	transcript_id "PB.33662.2/PB.33662.3/PB.33662.7,PB.33662.8"; gene_id "Chr01:106283172-106289849W"; flanks "106287051^,106287195^"; structure "1-,2-"; splice_chain "106287120-,106287130-"; sources "Undefined,Undefined"; NMorMRNA "null"; degree "4"; dimension "2_2";
Chr01	Undefined	as_event	106406395	106406829	.	+	.	transcript_id "PB.33667.1/PB.33667.11/PB.33667.12/PB.33667.5/PB.33667.6,PB.33667.2"; gene_id "Chr01:106405621-106409798W"; flanks "106406395^,106406829^"; structure "1-,2-"; splice_chain "106406694-,106406695-"; sources "Undefined,Undefined"; NMorMRNA "null"; degree "4"; dimension "2_2";
Chr01	Undefined	as_event	106692515	106692865	.	+	.	transcript_id "PB.33691.1/PB.33691.3/PB.33691.4/PB.33691.5,PB.33691.2"; gene_id "Chr01:106687566-106694029W"; flanks "106692515^,106692865^"; structure "1-,2-"; splice_chain "106692713-,106692744-"; sources "Undefined,Undefined"; NMorMRNA "null"; degree "4"; dimension "2_2";
Chr01	Undefined	as_event	106693077	106693386	.	+	.	transcript_id "PB.33691.1/PB.33691.2/PB.33691.3/PB.33691.4,PB.33691.5"; gene_id "Chr01:106687566-106694029W"; flanks "106693077^,106693386^"; structure "1-,2-"; splice_chain "106693183-,106693221-"; sources "Undefined,Undefined"; NMorMRNA "null"; degree "4"; dimension "2_2";
Chr01	Undefined	as_event	106838601	106838872	.	+	.	transcript_id "PB.33699.1,PB.33699.4"; gene_id "Chr01:106837671-106841400W"; flanks "106838601^,106838872^"; structure "1-,2-"; splice_chain "106838750-,106838790-"; sources "Undefined,Undefined"; NMorMRNA "null"; degree "4"; dimension "2_2";
Chr01	Undefined	as_event	107169268	107169487	.	+	.	transcript_id "PB.33719.1/PB.33719.2/PB.33719.3/PB.33719.5,PB.33719.4"; gene_id "Chr01:107165141-107173229W"; flanks "107169268^,107169487^"; structure "1-,2-"; splice_chain "107169423-,107169435-"; sources "Undefined,Undefined"; NMorMRNA "null"; degree "4"; dimension "2_2";
Chr01	Undefined	as_event	107898388	107898675	.	+	.	transcript_id "PB.33761.1/PB.33761.4,PB.33761.3"; gene_id "Chr01:107898147-107899526W"; flanks "107898388^,107898675^"; structure "1-,2-"; splice_chain "107898606-,107898612-"; sources "Undefined,Undefined"; NMorMRNA "null"; degree "4"; dimension "2_2";
Chr01	Undefined	as_event	107990615	107991106	.	+	.	transcript_id "PB.33765.1/PB.33765.10,PB.33765.12/PB.33765.13/PB.33765.14/PB.33765.3/PB.33765.4/PB.33765.5/PB.33765.6/PB.33765.7/PB.33765.8/PB.33765.9"; gene_id "Chr01:107985314-107994857W"; flanks "107990615^,107991106^"; structure "1-,2-"; splice_chain "107990975-,107990993-"; sources "Undefined,Undefined"; NMorMRNA "null"; degree "4"; dimension "2_2";
Chr01	Undefined	as_event	107992412	107993255	.	+	.	transcript_id "PB.33765.10/PB.33765.12/PB.33765.14/PB.33765.15/PB.33765.18/PB.33765.20/PB.33765.3/PB.33765.4/PB.33765.5/PB.33765.8/PB.33765.9,PB.33765.19"; gene_id "Chr01:107985314-107994857W"; flanks "107992412^,107993255^"; structure "1-,2-"; splice_chain "107993023-,107993026-"; sources "Undefined,Undefined"; NMorMRNA "null"; degree "4"; dimension "2_2";
Chr01	Undefined	as_event	107993255	107994024	.	+	.	transcript_id "PB.33765.10/PB.33765.12/PB.33765.14/PB.33765.18/PB.33765.19/PB.33765.20/PB.33765.3/PB.33765.4/PB.33765.5/PB.33765.8/PB.33765.9,PB.33765.15"; gene_id "Chr01:107985314-107994857W"; flanks "107993255^,107994024^"; structure "1-,2-"; splice_chain "107993866-,107993869-"; sources "Undefined,Undefined"; NMorMRNA "null"; degree "4"; dimension "2_2";
Chr01	Undefined	as_event	108052672	108053178	.	+	.	transcript_id "PB.33770.11,PB.33770.1/PB.33770.2/PB.33770.3/PB.33770.4/PB.33770.5/PB.33770.6/PB.33770.7/PB.33770.9"; gene_id "Chr01:108048869-108056158W"; flanks "108052672^,108053178^"; structure "1-,2-"; splice_chain "108053009-,108053024-"; sources "Undefined,Undefined"; NMorMRNA "null"; degree "4"; dimension "2_2";
Chr01	Undefined	as_event	108054139	108054369	.	+	.	transcript_id "PB.33770.13,PB.33770.1/PB.33770.10/PB.33770.11/PB.33770.2/PB.33770.3/PB.33770.4/PB.33770.5/PB.33770.6/PB.33770.7/PB.33770.8/PB.33770.9"; gene_id "Chr01:108048869-108056158W"; flanks "108054139^,108054369^"; structure "1-,2-"; splice_chain "108054212-,108054226-"; sources "Undefined,Undefined"; NMorMRNA "null"; degree "4"; dimension "2_2";
Chr01	Undefined	as_event	108662700	108662988	.	+	.	transcript_id "PB.33799.2,PB.33799.1"; gene_id "Chr01:108661634-108664347W"; flanks "108662700^,108662988^"; structure "1-,2-"; splice_chain "108662838-,108662878-"; sources "Undefined,Undefined"; NMorMRNA "null"; degree "4"; dimension "2_2";
Chr01	Undefined	as_event	108760138	108760455	.	+	.	transcript_id "PB.33805.1/PB.33805.2/PB.33805.3/PB.33805.4,PB.33805.5"; gene_id "Chr01:108757994-108763055W"; flanks "108760138^,108760455^"; structure "1-,2-"; splice_chain "108760220-,108760238-"; sources "Undefined,Undefined"; NMorMRNA "null"; degree "4"; dimension "2_2";
Chr01	Undefined	as_event	108836724	108837202	.	+	.	transcript_id "PB.33809.4,PB.33809.1/PB.33809.2/PB.33809.3/PB.33809.5/PB.33809.6"; gene_id "Chr01:108834121-108838767W"; flanks "108836724^,108837202^"; structure "1-,2-"; splice_chain "108836942-,108836984-"; sources "Undefined,Undefined"; NMorMRNA "null"; degree "4"; dimension "2_2";
Chr01	Undefined	as_event	108919979	108920240	.	+	.	transcript_id "PB.33815.1/PB.33815.3,PB.33815.5"; gene_id "Chr01:108913633-108923707W"; flanks "108919979^,108920240^"; structure "1-,2-"; splice_chain "108920106-,108920108-"; sources "Undefined,Undefined"; NMorMRNA "null"; degree "4"; dimension "2_2";
Chr01	Undefined	as_event	109212412	109214450	.	+	.	transcript_id "PB.33824.1/PB.33824.2/PB.33824.5/PB.33824.6/PB.33824.8,PB.33824.4/PB.33824.7"; gene_id "Chr01:109210844-109216439W"; flanks "109212412^,109214450^"; structure "1-,2-"; splice_chain "109212696-,109212792-"; sources "Undefined,Undefined"; NMorMRNA "null"; degree "4"; dimension "2_2";
Chr01	Undefined	as_event	109247670	109248314	.	+	.	transcript_id "PB.33825.1/PB.33825.2/PB.33825.3/PB.33825.4/PB.33825.5/PB.33825.6/PB.33825.8/PB.33825.9,PB.33825.7"; gene_id "Chr01:109245700-109253108W"; flanks "109247670^,109248314^"; structure "1-,2-"; splice_chain "109247945-,109247969-"; sources "Undefined,Undefined"; NMorMRNA "null"; degree "4"; dimension "2_2";
Chr01	Undefined	as_event	109293601	109294069	.	+	.	transcript_id "PB.33830.2/PB.33830.3/PB.33830.4/PB.33830.5,PB.33830.6"; gene_id "Chr01:109291158-109295304W"; flanks "109293601^,109294069^"; structure "1-,2-"; splice_chain "109293937-,109293996-"; sources "Undefined,Undefined"; NMorMRNA "null"; degree "4"; dimension "2_2";
Chr01	Undefined	as_event	110027872	110028011	.	+	.	transcript_id "PB.33866.2,PB.33866.1"; gene_id "Chr01:110027663-110029031W"; flanks "110027872^,110028011^"; structure "1-,2-"; splice_chain "110027959-,110027962-"; sources "Undefined,Undefined"; NMorMRNA "null"; degree "4"; dimension "2_2";
Chr01	Undefined	as_event	110664255	110665319	.	+	.	transcript_id "PB.33902.20,PB.33902.1/PB.33902.15/PB.33902.21/PB.33902.22/PB.33902.23/PB.33902.24/PB.33902.29/PB.33902.30/PB.33902.8"; gene_id "Chr01:110664026-110671067W"; flanks "110664255^,110665319^"; structure "1-,2-"; splice_chain "110665228-,110665240-"; sources "Undefined,Undefined"; NMorMRNA "null"; degree "4"; dimension "2_2";
Chr01	Undefined	as_event	110666233	110666802	.	+	.	transcript_id "PB.33902.15,PB.33902.1/PB.33902.14/PB.33902.17/PB.33902.2/PB.33902.20/PB.33902.21/PB.33902.22/PB.33902.23/PB.33902.24/PB.33902.26/PB.33902.29/PB.33902.32/PB.33902.34/PB.33902.8"; gene_id "Chr01:110664026-110671067W"; flanks "110666233^,110666802^"; structure "1-,2-"; splice_chain "110666743-,110666745-"; sources "Undefined,Undefined"; NMorMRNA "null"; degree "4"; dimension "2_2";
Chr01	Undefined	as_event	110667053	110667419	.	+	.	transcript_id "PB.33902.29/PB.33902.34,PB.33902.1/PB.33902.14/PB.33902.15/PB.33902.17/PB.33902.2/PB.33902.20/PB.33902.24/PB.33902.26/PB.33902.27/PB.33902.30/PB.33902.32/PB.33902.36/PB.33902.37/PB.33902.5/PB.33902.8"; gene_id "Chr01:110664026-110671067W"; flanks "110667053^,110667419^"; structure "1-,2-"; splice_chain "110667176-,110667336-"; sources "Undefined,Undefined"; NMorMRNA "null"; degree …
Chr01	Undefined	as_event	110670185	110670447	.	+	.	transcript_id "PB.33902.1/PB.33902.14/PB.33902.15/PB.33902.17/PB.33902.2/PB.33902.20/PB.33902.21/PB.33902.22/PB.33902.23/PB.33902.24/PB.33902.27/PB.33902.29/PB.33902.30/PB.33902.32/PB.33902.34/PB.33902.36/PB.33902.38/PB.33902.43/PB.33902.44/PB.33902.45/PB.33902.46/PB.33902.48/PB.33902.8,PB.33902.40"; gene_id "Chr01:110664026-110671067W"; flanks "110670185^,110670447^"; structure "1-,2-"; splice_c…
Chr01	Undefined	as_event	110670447	110670985	.	+	.	transcript_id "PB.33902.48,PB.33902.22"; gene_id "Chr01:110664026-110671067W"; flanks "110670447^,110670985]"; structure "1-,2-"; splice_chain "110670547-,110670548-"; sources "Undefined,Undefined"; NMorMRNA "null"; degree "4"; dimension "2_2";
Chr01	Undefined	as_event	111147190	111147607	.	+	.	transcript_id "PB.33935.1/PB.33935.3/PB.33935.5/PB.33935.7,PB.33935.2/PB.33935.6"; gene_id "Chr01:111145109-111153193W"; flanks "111147190^,111147607^"; structure "1-,2-"; splice_chain "111147466-,111147472-"; sources "Undefined,Undefined"; NMorMRNA "null"; degree "4"; dimension "2_2";
Chr01	Undefined	as_event	111147607	111147921	.	+	.	transcript_id "PB.33935.2/PB.33935.3/PB.33935.7,PB.33935.1/PB.33935.5/PB.33935.6"; gene_id "Chr01:111145109-111153193W"; flanks "111147607^,111147921^"; structure "1-,2-"; splice_chain "111147712-,111147715-"; sources "Undefined,Undefined"; NMorMRNA "null"; degree "4"; dimension "2_2";
Chr01	Undefined	as_event	111253051	111254092	.	+	.	transcript_id "PB.33939.8,PB.33939.2/PB.33939.3/PB.33939.4/PB.33939.5/PB.33939.9"; gene_id "Chr01:111249282-111255326W"; flanks "111253051^,111254092^"; structure "1-,2-"; splice_chain "111253546-,111253568-"; sources "Undefined,Undefined"; NMorMRNA "null"; degree "4"; dimension "2_2";
Chr01	Undefined	as_event	70718	71110	.	-	.	transcript_id "PB.31352.27/PB.31352.28/PB.31352.29/PB.31352.31/PB.31352.32,PB.31352.30"; gene_id "Chr01:33565-112037C"; flanks "71110^,70718^"; structure "1-,2-"; splice_chain "71024-,71020-"; sources "Undefined,Undefined"; NMorMRNA "null"; degree "4"; dimension "2_2";
Chr01	Undefined	as_event	163183	163679	.	-	.	transcript_id "PB.31353.1/PB.31353.4/PB.31353.5/PB.31353.6/PB.31353.7,PB.31353.3"; gene_id "Chr01:160844-169596C"; flanks "163679^,163183^"; structure "1-,2-"; splice_chain "163479-,163352-"; sources "Undefined,Undefined"; NMorMRNA "null"; degree "4"; dimension "2_2";
Chr01	Undefined	as_event	303281	303424	.	-	.	transcript_id "PB.31360.1/PB.31360.10/PB.31360.11/PB.31360.12/PB.31360.14/PB.31360.2/PB.31360.8,PB.31360.9"; gene_id "Chr01:299840-304962C"; flanks "303424^,303281^"; structure "1-,2-"; splice_chain "303320-,303319-"; sources "Undefined,Undefined"; NMorMRNA "null"; degree "4"; dimension "2_2";
Chr01	Undefined	as_event	337640	337887	.	-	.	transcript_id "PB.31363.6,PB.31363.2/PB.31363.5/PB.31363.8/PB.31363.9"; gene_id "Chr01:332658-339802C"; flanks "337887^,337640^"; structure "1-,2-"; splice_chain "337733-,337732-"; sources "Undefined,Undefined"; NMorMRNA "null"; degree "4"; dimension "2_2";
Chr01	Undefined	as_event	669152	670684	.	-	.	transcript_id "PB.31381.4,PB.31381.2"; gene_id "Chr01:665090-673656C"; flanks "670684^,669152^"; structure "1-,2-"; splice_chain "669264-,669261-"; sources "Undefined,Undefined"; NMorMRNA "null"; degree "4"; dimension "2_2";
Chr01	Undefined	as_event	888653	889900	.	-	.	transcript_id "PB.31401.5,PB.31401.4"; gene_id "Chr01:888480-890023C"; flanks "889900^,888653]"; structure "1-,2-"; splice_chain "889698-,889657-"; sources "Undefined,Undefined"; NMorMRNA "null"; degree "4"; dimension "2_2";
Chr01	Undefined	as_event	1101135	1101484	.	-	.	transcript_id "PB.31440.6/PB.31440.8,PB.31440.1/PB.31440.10/PB.31440.11/PB.31440.12/PB.31440.13/PB.31440.3/PB.31440.9"; gene_id "Chr01:1098051-1104996C"; flanks "1101484^,1101135^"; structure "1-,2-"; splice_chain "1101206-,1101197-"; sources "Undefined,Undefined"; NMorMRNA "null"; degree "4"; dimension "2_2";
Chr01	Undefined	as_event	1099081	1100712	.	-	.	transcript_id "PB.31440.3,PB.31440.1/PB.31440.10/PB.31440.11/PB.31440.12/PB.31440.6/PB.31440.8/PB.31440.9"; gene_id "Chr01:1098051-1104996C"; flanks "1100712^,1099081^"; structure "1-,2-"; splice_chain "1099500-,1099484-"; sources "Undefined,Undefined"; NMorMRNA "null"; degree "4"; dimension "2_2";
Chr01	Undefined	as_event	1397929	1398490	.	-	.	transcript_id "PB.31454.1/PB.31454.3/PB.31454.8,PB.31454.9"; gene_id "Chr01:1392057-1398702C"; flanks "1398490^,1397929^"; structure "1-,2-"; splice_chain "1398088-,1398030-"; sources "Undefined,Undefined"; NMorMRNA "null"; degree "4"; dimension "2_2";
Chr01	Undefined	as_event	1451976	1452477	.	-	.	transcript_id "PB.31457.7,PB.31457.4"; gene_id "Chr01:1450717-1453236C"; flanks "1452477^,1451976^"; structure "1-,2-"; splice_chain "1452299-,1452293-"; sources "Undefined,Undefined"; NMorMRNA "null"; degree "4"; dimension "2_2";
Chr01	Undefined	as_event	1556421	1556573	.	-	.	transcript_id "PB.31460.2/PB.31460.6,PB.31460.8"; gene_id "Chr01:1550394-1557431C"; flanks "1556573^,1556421^"; structure "1-,2-"; splice_chain "1556487-,1556467-"; sources "Undefined,Undefined"; NMorMRNA "null"; degree "4"; dimension "2_2";
Chr01	Undefined	as_event	1718219	1718627	.	-	.	transcript_id "PB.31468.5/PB.31468.7,PB.31468.6/PB.31468.8"; gene_id "Chr01:1715685-1722443C"; flanks "1718627^,1718219^"; structure "1-,2-"; splice_chain "1718359-,1718355-"; sources "Undefined,Undefined"; NMorMRNA "null"; degree "4"; dimension "2_2";
Chr01	Undefined	as_event	1717193	1717407	.	-	.	transcript_id "PB.31468.1/PB.31468.2/PB.31468.3/PB.31468.4/PB.31468.5/PB.31468.7/PB.31468.8/PB.31468.9,PB.31468.6"; gene_id "Chr01:1715685-1722443C"; flanks "1717407^,1717193^"; structure "1-,2-"; splice_chain "1717320-,1717268-"; sources "Undefined,Undefined"; NMorMRNA "null"; degree "4"; dimension "2_2";
Chr01	Undefined	as_event	1867725	1868541	.	-	.	transcript_id "PB.31473.3,PB.31473.1/PB.31473.7/PB.31473.9"; gene_id "Chr01:1859755-1868698C"; flanks "1868541^,1867725^"; structure "1-,2-"; splice_chain "1868283-,1868280-"; sources "Undefined,Undefined"; NMorMRNA "null"; degree "4"; dimension "2_2";
Chr01	Undefined	as_event	1861576	1861717	.	-	.	transcript_id "PB.31473.8,PB.31473.1/PB.31473.3/PB.31473.7"; gene_id "Chr01:1859755-1868698C"; flanks "1861717^,1861576^"; structure "1-,2-"; splice_chain "1861653-,1861633-"; sources "Undefined,Undefined"; NMorMRNA "null"; degree "4"; dimension "2_2";
Chr01	Undefined	as_event	4059022	4060383	.	-	.	transcript_id "PB.31477.418/PB.31477.421,PB.31477.417"; gene_id "Chr01:1984542-4111044C"; flanks "4060383^,4059022^"; structure "1-,2-"; splice_chain "4059320-,4059283-"; sources "Undefined,Undefined"; NMorMRNA "null"; degree "4"; dimension "2_2";
Chr01	Undefined	as_event	3916606	3917592	.	-	.	transcript_id "PB.31477.390/PB.31477.391/PB.31477.392,PB.31477.389"; gene_id "Chr01:1984542-4111044C"; flanks "3917592^,3916606^"; structure "1-,2-"; splice_chain "3916818-,3916769-"; sources "Undefined,Undefined"; NMorMRNA "null"; degree "4"; dimension "2_2";
Chr01	Undefined	as_event	3913251	3915540	.	-	.	transcript_id "PB.31477.389/PB.31477.391,PB.31477.390"; gene_id "Chr01:1984542-4111044C"; flanks "3915540^,3913251^"; structure "1-,2-"; splice_chain "3913598-,3913573-"; sources "Undefined,Undefined"; NMorMRNA "null"; degree "4"; dimension "2_2";
Chr01	Undefined	as_event	3891219	3891988	.	-	.	transcript_id "PB.31477.386/PB.31477.388,PB.31477.387"; gene_id "Chr01:1984542-4111044C"; flanks "3891988^,3891219^"; structure "1-,2-"; splice_chain "3891544-,3891353-"; sources "Undefined,Undefined"; NMorMRNA "null"; degree "4"; dimension "2_2";
Chr01	Undefined	as_event	3724721	3724871	.	-	.	transcript_id "PB.31477.374/PB.31477.375/PB.31477.376/PB.31477.377/PB.31477.379/PB.31477.380,PB.31477.378"; gene_id "Chr01:1984542-4111044C"; flanks "3724871^,3724721^"; structure "1-,2-"; splice_chain "3724772-,3724766-"; sources "Undefined,Undefined"; NMorMRNA "null"; degree "4"; dimension "2_2";
Chr01	Undefined	as_event	3349394	3349851	.	-	.	transcript_id "PB.31477.315,PB.31477.314/PB.31477.319"; gene_id "Chr01:1984542-4111044C"; flanks "3349851^,3349394^"; structure "1-,2-"; splice_chain "3349756-,3349752-"; sources "Undefined,Undefined"; NMorMRNA "null"; degree "4"; dimension "2_2";
Chr01	Undefined	as_event	3348259	3348581	.	-	.	transcript_id "PB.31477.314/PB.31477.319,PB.31477.309/PB.31477.312/PB.31477.315/PB.31477.322/PB.31477.325"; gene_id "Chr01:1984542-4111044C"; flanks "3348581^,3348259^"; structure "1-,2-"; splice_chain "3348487-,3348471-"; sources "Undefined,Undefined"; NMorMRNA "null"; degree "4"; dimension "2_2";
Chr01	Undefined	as_event	3245403	3246010	.	-	.	transcript_id "PB.31477.293/PB.31477.298,PB.31477.304"; gene_id "Chr01:1984542-4111044C"; flanks "3246010^,3245403^"; structure "1-,2-"; splice_chain "3245629-,3245624-"; sources "Undefined,Undefined"; NMorMRNA "null"; degree "4"; dimension "2_2";
Chr01	Undefined	as_event	3242970	3243581	.	-	.	transcript_id "PB.31477.294/PB.31477.303,PB.31477.298"; gene_id "Chr01:1984542-4111044C"; flanks "3243581^,3242970^"; structure "1-,2-"; splice_chain "3243195-,3243084-"; sources "Undefined,Undefined"; NMorMRNA "null"; degree "4"; dimension "2_2";
Chr01	Undefined	as_event	2917935	2920450	.	-	.	transcript_id "PB.31477.217/PB.31477.221/PB.31477.230,PB.31477.224"; gene_id "Chr01:1984542-4111044C"; flanks "2920450^,2917935^"; structure "1-,2-"; splice_chain "2918422-,2918398-"; sources "Undefined,Undefined"; NMorMRNA "null"; degree "4"; dimension "2_2";
Chr01	Undefined	as_event	2863180	2864250	.	-	.	transcript_id "PB.31477.202,PB.31477.200"; gene_id "Chr01:1984542-4111044C"; flanks "2864250^,2863180]"; structure "1-,2-"; splice_chain "2863557-,2863548-"; sources "Undefined,Undefined"; NMorMRNA "null"; degree "4"; dimension "2_2";
Chr01	Undefined	as_event	2859106	2859512	.	-	.	transcript_id "PB.31477.193/PB.31477.194,PB.31477.192"; gene_id "Chr01:1984542-4111044C"; flanks "2859512^,2859106^"; structure "1-,2-"; splice_chain "2859230-,2859183-"; sources "Undefined,Undefined"; NMorMRNA "null"; degree "4"; dimension "2_2";
Chr01	Undefined	as_event	2786904	2787823	.	-	.	transcript_id "PB.31477.179/PB.31477.180/PB.31477.181/PB.31477.183,PB.31477.182"; gene_id "Chr01:1984542-4111044C"; flanks "2787823^,2786904^"; structure "1-,2-"; splice_chain "2787053-,2787032-"; sources "Undefined,Undefined"; NMorMRNA "null"; degree "4"; dimension "2_2";
Chr01	Undefined	as_event	2465518	2466464	.	-	.	transcript_id "PB.31477.127/PB.31477.130,PB.31477.126"; gene_id "Chr01:1984542-4111044C"; flanks "2466464^,2465518^"; structure "1-,2-"; splice_chain "2465624-,2465623-"; sources "Undefined,Undefined"; NMorMRNA "null"; degree "4"; dimension "2_2";
Chr01	Undefined	as_event	2447782	2448358	.	-	.	transcript_id "PB.31477.116/PB.31477.119/PB.31477.122/PB.31477.125,PB.31477.117"; gene_id "Chr01:1984542-4111044C"; flanks "2448358^,2447782^"; structure "1-,2-"; splice_chain "2447813-,2447810-"; sources "Undefined,Undefined"; NMorMRNA "null"; degree "4"; dimension "2_2";
Chr01	Undefined	as_event	2390635	2390914	.	-	.	transcript_id "PB.31477.111,PB.31477.108/PB.31477.110/PB.31477.112"; gene_id "Chr01:1984542-4111044C"; flanks "2390914^,2390635^"; structure "1-,2-"; splice_chain "2390838-,2390820-"; sources "Undefined,Undefined"; NMorMRNA "null"; degree "4"; dimension "2_2";
Chr01	Undefined	as_event	2333222	2333374	.	-	.	transcript_id "PB.31477.96/PB.31477.99,PB.31477.97"; gene_id "Chr01:1984542-4111044C"; flanks "2333374^,2333222^"; structure "1-,2-"; splice_chain "2333295-,2333283-"; sources "Undefined,Undefined"; NMorMRNA "null"; degree "4"; dimension "2_2";
Chr01	Undefined	as_event	2180073	2180275	.	-	.	transcript_id "PB.31477.65/PB.31477.66/PB.31477.69/PB.31477.70/PB.31477.72/PB.31477.73,PB.31477.68"; gene_id "Chr01:1984542-4111044C"; flanks "2180275^,2180073^"; structure "1-,2-"; splice_chain "2180186-,2180160-"; sources "Undefined,Undefined"; NMorMRNA "null"; degree "4"; dimension "2_2";
Chr01	Undefined	as_event	2119116	2119295	.	-	.	transcript_id "PB.31477.24/PB.31477.26/PB.31477.27/PB.31477.28/PB.31477.35/PB.31477.36/PB.31477.42/PB.31477.43/PB.31477.47/PB.31477.50,PB.31477.25"; gene_id "Chr01:1984542-4111044C"; flanks "2119295^,2119116^"; structure "1-,2-"; splice_chain "2119207-,2119204-"; sources "Undefined,Undefined"; NMorMRNA "null"; degree "4"; dimension "2_2";
Chr01	Undefined	as_event	2118924	2119116	.	-	.	transcript_id "PB.31477.24/PB.31477.25/PB.31477.26/PB.31477.27/PB.31477.28/PB.31477.36/PB.31477.42/PB.31477.43/PB.31477.47/PB.31477.50,PB.31477.35"; gene_id "Chr01:1984542-4111044C"; flanks "2119116^,2118924^"; structure "1-,2-"; splice_chain "2119028-,2119009-"; sources "Undefined,Undefined"; NMorMRNA "null"; degree "4"; dimension "2_2";
Chr01	Undefined	as_event	2099359	2100478	.	-	.	transcript_id "PB.31477.20,PB.31477.18/PB.31477.22"; gene_id "Chr01:1984542-4111044C"; flanks "2100478^,2099359^"; structure "1-,2-"; splice_chain "2099646-,2099629-"; sources "Undefined,Undefined"; NMorMRNA "null"; degree "4"; dimension "2_2";
Chr01	Undefined	as_event	4769420	4770027	.	-	.	transcript_id "PB.31496.11,PB.31496.10"; gene_id "Chr01:4769217-4773415C"; flanks "4770027^,4769420]"; structure "1-,2-"; splice_chain "4769887-,4769801-"; sources "Undefined,Undefined"; NMorMRNA "null"; degree "4"; dimension "2_2";
Chr01	Undefined	as_event	5073298	5073506	.	-	.	transcript_id "PB.31516.1/PB.31516.3,PB.31516.2"; gene_id "Chr01:5072689-5074647C"; flanks "5073506^,5073298^"; structure "1-,2-"; splice_chain "5073395-,5073375-"; sources "Undefined,Undefined"; NMorMRNA "null"; degree "4"; dimension "2_2";
Chr01	Undefined	as_event	5213499	5213992	.	-	.	transcript_id "PB.31528.20/PB.31528.22,PB.31528.18/PB.31528.21/PB.31528.23"; gene_id "Chr01:5157626-5214121C"; flanks "5213992^,5213499^"; structure "1-,2-"; splice_chain "5213647-,5213624-"; sources "Undefined,Undefined"; NMorMRNA "null"; degree "4"; dimension "2_2";
Chr01	Undefined	as_event	5681172	5681490	.	-	.	transcript_id "PB.31558.1/PB.31558.11/PB.31558.16/PB.31558.2/PB.31558.3/PB.31558.5,PB.31558.13"; gene_id "Chr01:5679680-5682772C"; flanks "5681490^,5681172^"; structure "1-,2-"; splice_chain "5681354-,5681330-"; sources "Undefined,Undefined"; NMorMRNA "null"; degree "4"; dimension "2_2";
Chr01	Undefined	as_event	6729238	6729935	.	-	.	transcript_id "PB.31610.26/PB.31610.3/PB.31610.9,PB.31610.1/PB.31610.15/PB.31610.23/PB.31610.25/PB.31610.5"; gene_id "Chr01:6728415-6732526C"; flanks "6729935^,6729238^"; structure "1-,2-"; splice_chain "6729518-,6729424-"; sources "Undefined,Undefined"; NMorMRNA "null"; degree "4"; dimension "2_2";
Chr01	Undefined	as_event	6832605	6833909	.	-	.	transcript_id "PB.31624.3,PB.31624.1/PB.31624.2"; gene_id "Chr01:6830818-6834292C"; flanks "6833909^,6832605^"; structure "1-,2-"; splice_chain "6832792-,6832725-"; sources "Undefined,Undefined"; NMorMRNA "null"; degree "4"; dimension "2_2";
Chr01	Undefined	as_event	6831993	6832183	.	-	.	transcript_id "PB.31624.2/PB.31624.6,PB.31624.1"; gene_id "Chr01:6830818-6834292C"; flanks "6832183^,6831993^"; structure "1-,2-"; splice_chain "6832100-,6832095-"; sources "Undefined,Undefined"; NMorMRNA "null"; degree "4"; dimension "2_2";
Chr01	Undefined	as_event	6968049	6970407	.	-	.	transcript_id "PB.31634.1/PB.31634.3,PB.31634.2"; gene_id "Chr01:6962788-6970646C"; flanks "6970407^,6968049^"; structure "1-,2-"; splice_chain "6968152-,6968112-"; sources "Undefined,Undefined"; NMorMRNA "null"; degree "4"; dimension "2_2";
Chr01	Undefined	as_event	7008531	7009016	.	-	.	transcript_id "PB.31637.3/PB.31637.5,PB.31637.4"; gene_id "Chr01:7005403-7009835C"; flanks "7009016^,7008531^"; structure "1-,2-"; splice_chain "7008701-,7008673-"; sources "Undefined,Undefined"; NMorMRNA "null"; degree "4"; dimension "2_2";
Chr01	Undefined	as_event	7483214	7483608	.	-	.	transcript_id "PB.31656.1/PB.31656.12/PB.31656.14/PB.31656.19/PB.31656.2/PB.31656.4/PB.31656.7,PB.31656.17/PB.31656.3"; gene_id "Chr01:7482088-7485960C"; flanks "7483608^,7483214^"; structure "1-,2-"; splice_chain "7483525-,7483518-"; sources "Undefined,Undefined"; NMorMRNA "null"; degree "4"; dimension "2_2";
Chr01	Undefined	as_event	7539637	7540141	.	-	.	transcript_id "PB.31660.3,PB.31660.1"; gene_id "Chr01:7531409-7540685C"; flanks "7540141^,7539637^"; structure "1-,2-"; splice_chain "7539715-,7539712-"; sources "Undefined,Undefined"; NMorMRNA "null"; degree "4"; dimension "2_2";
Chr01	Undefined	as_event	8037311	8037473	.	-	.	transcript_id "PB.31686.11/PB.31686.12/PB.31686.3/PB.31686.4/PB.31686.7/PB.31686.8,PB.31686.6"; gene_id "Chr01:8033490-8037701C"; flanks "8037473^,8037311^"; structure "1-,2-"; splice_chain "8037390-,8037382-"; sources "Undefined,Undefined"; NMorMRNA "null"; degree "4"; dimension "2_2";
Chr01	Undefined	as_event	8057799	8057973	.	-	.	transcript_id "PB.31687.7,PB.31687.1/PB.31687.10/PB.31687.5/PB.31687.8"; gene_id "Chr01:8055062-8064287C"; flanks "8057973^,8057799^"; structure "1-,2-"; splice_chain "8057893-,8057878-"; sources "Undefined,Undefined"; NMorMRNA "null"; degree "4"; dimension "2_2";
Chr01	Undefined	as_event	8055181	8056129	.	-	.	transcript_id "PB.31687.8,PB.31687.7"; gene_id "Chr01:8055062-8064287C"; flanks "8056129^,8055181]"; structure "1-,2-"; splice_chain "8055617-,8055601-"; sources "Undefined,Undefined"; NMorMRNA "null"; degree "4"; dimension "2_2";
Chr01	Undefined	as_event	8174376	8175445	.	-	.	transcript_id "PB.31692.1/PB.31692.3/PB.31692.4,PB.31692.5/PB.31692.6/PB.31692.7"; gene_id "Chr01:8172953-8177606C"; flanks "8175445^,8174376^"; structure "1-,2-"; splice_chain "8174554-,8174496-"; sources "Undefined,Undefined"; NMorMRNA "null"; degree "4"; dimension "2_2";
Chr01	Undefined	as_event	8173704	8174137	.	-	.	transcript_id "PB.31692.1/PB.31692.4/PB.31692.7,PB.31692.6"; gene_id "Chr01:8172953-8177606C"; flanks "8174137^,8173704^"; structure "1-,2-"; splice_chain "8173834-,8173770-"; sources "Undefined,Undefined"; NMorMRNA "null"; degree "4"; dimension "2_2";
Chr01	Undefined	as_event	8191638	8191891	.	-	.	transcript_id "PB.31694.3/PB.31694.6,PB.31694.4"; gene_id "Chr01:8188660-8192044C"; flanks "8191891^,8191638^"; structure "1-,2-"; splice_chain "8191744-,8191708-"; sources "Undefined,Undefined"; NMorMRNA "null"; degree "4"; dimension "2_2";
Chr01	Undefined	as_event	8190162	8190407	.	-	.	transcript_id "PB.31694.6,PB.31694.3"; gene_id "Chr01:8188660-8192044C"; flanks "8190407^,8190162^"; structure "1-,2-"; splice_chain "8190287-,8190279-"; sources "Undefined,Undefined"; NMorMRNA "null"; degree "4"; dimension "2_2";
Chr01	Undefined	as_event	8190162	8190416	.	-	.	transcript_id "PB.31694.4,PB.31694.2"; gene_id "Chr01:8188660-8192044C"; flanks "8190416^,8190162^"; structure "1-,2-"; splice_chain "8190287-,8190279-"; sources "Undefined,Undefined"; NMorMRNA "null"; degree "4"; dimension "2_2";
Chr01	Undefined	as_event	8189885	8190162	.	-	.	transcript_id "PB.31694.2/PB.31694.3/PB.31694.4,PB.31694.6"; gene_id "Chr01:8188660-8192044C"; flanks "8190162^,8189885^"; structure "1-,2-"; splice_chain "8190028-,8189961-"; sources "Undefined,Undefined"; NMorMRNA "null"; degree "4"; dimension "2_2";
Chr01	Undefined	as_event	8480920	8481324	.	-	.	transcript_id "PB.31706.2/PB.31706.5/PB.31706.6/PB.31706.7,PB.31706.1/PB.31706.3"; gene_id "Chr01:8478062-8481804C"; flanks "8481324^,8480920^"; structure "1-,2-"; splice_chain "8481185-,8481158-"; sources "Undefined,Undefined"; NMorMRNA "null"; degree "4"; dimension "2_2";
Chr01	Undefined	as_event	9273474	9273955	.	-	.	transcript_id "PB.31728.1/PB.31728.7,PB.31728.6"; gene_id "Chr01:9270972-9274030C"; flanks "9273955^,9273474^"; structure "1-,2-"; splice_chain "9273842-,9273839-"; sources "Undefined,Undefined"; NMorMRNA "null"; degree "4"; dimension "2_2";
Chr01	Undefined	as_event	9502023	9502419	.	-	.	transcript_id "PB.31735.5,PB.31735.1/PB.31735.2/PB.31735.4/PB.31735.8"; gene_id "Chr01:9496562-9503305C"; flanks "9502419^,9502023^"; structure "1-,2-"; splice_chain "9502092-,9502091-"; sources "Undefined,Undefined"; NMorMRNA "null"; degree "4"; dimension "2_2";
Chr01	Undefined	as_event	9496668	9497228	.	-	.	transcript_id "PB.31735.4,PB.31735.3"; gene_id "Chr01:9496562-9503305C"; flanks "9497228^,9496668]"; structure "1-,2-"; splice_chain "9497080-,9497078-"; sources "Undefined,Undefined"; NMorMRNA "null"; degree "4"; dimension "2_2";
Chr01	Undefined	as_event	9984481	9986000	.	-	.	transcript_id "PB.31757.10/PB.31757.3,PB.31757.5/PB.31757.6/PB.31757.7"; gene_id "Chr01:9982213-9986446C"; flanks "9986000^,9984481^"; structure "1-,2-"; splice_chain "9985336-,9985333-"; sources "Undefined,Undefined"; NMorMRNA "null"; degree "4"; dimension "2_2";
Chr01	Undefined	as_event	9983538	9983832	.	-	.	transcript_id "PB.31757.7,PB.31757.1/PB.31757.10/PB.31757.3"; gene_id "Chr01:9982213-9986446C"; flanks "9983832^,9983538^"; structure "1-,2-"; splice_chain "9983643-,9983609-"; sources "Undefined,Undefined"; NMorMRNA "null"; degree "4"; dimension "2_2";
Chr01	Undefined	as_event	10106612	10106786	.	-	.	transcript_id "PB.31763.1/PB.31763.15/PB.31763.17/PB.31763.5/PB.31763.7,PB.31763.6"; gene_id "Chr01:10104062-10106922C"; flanks "10106786^,10106612^"; structure "1-,2-"; splice_chain "10106704-,10106698-"; sources "Undefined,Undefined"; NMorMRNA "null"; degree "4"; dimension "2_2";
Chr01	Undefined	as_event	10105840	10106612	.	-	.	transcript_id "PB.31763.15,PB.31763.1/PB.31763.11/PB.31763.17/PB.31763.5/PB.31763.6/PB.31763.7"; gene_id "Chr01:10104062-10106922C"; flanks "10106612^,10105840^"; structure "1-,2-"; splice_chain "10105991-,10105988-"; sources "Undefined,Undefined"; NMorMRNA "null"; degree "4"; dimension "2_2";
Chr01	Undefined	as_event	10374895	10375099	.	-	.	transcript_id "PB.31782.10/PB.31782.2/PB.31782.5/PB.31782.6/PB.31782.7/PB.31782.9,PB.31782.11"; gene_id "Chr01:10371071-10376211C"; flanks "10375099^,10374895^"; structure "1-,2-"; splice_chain "10375008-,10374999-"; sources "Undefined,Undefined"; NMorMRNA "null"; degree "4"; dimension "2_2";
Chr01	Undefined	as_event	10402250	10403152	.	-	.	transcript_id "PB.31785.1/PB.31785.2/PB.31785.3/PB.31785.5,PB.31785.4"; gene_id "Chr01:10400423-10404299C"; flanks "10403152^,10402250^"; structure "1-,2-"; splice_chain "10402330-,10402320-"; sources "Undefined,Undefined"; NMorMRNA "null"; degree "4"; dimension "2_2";
Chr01	Undefined	as_event	10563867	10564421	.	-	.	transcript_id "PB.31789.1/PB.31789.6/PB.31789.7,PB.31789.5"; gene_id "Chr01:10559401-10569513C"; flanks "10564421^,10563867^"; structure "1-,2-"; splice_chain "10563951-,10563935-"; sources "Undefined,Undefined"; NMorMRNA "null"; degree "4"; dimension "2_2";
Chr01	Undefined	as_event	10627769	10628117	.	-	.	transcript_id "PB.31793.3,PB.31793.7"; gene_id "Chr01:10625209-10628384C"; flanks "10628117^,10627769^"; structure "1-,2-"; splice_chain "10627898-,10627880-"; sources "Undefined,Undefined"; NMorMRNA "null"; degree "4"; dimension "2_2";
Chr01	Undefined	as_event	10626870	10627769	.	-	.	transcript_id "PB.31793.3,PB.31793.7"; gene_id "Chr01:10625209-10628384C"; flanks "10627769^,10626870^"; structure "1-,2-"; splice_chain "10627124-,10627121-"; sources "Undefined,Undefined"; NMorMRNA "null"; degree "4"; dimension "2_2";
Chr01	Undefined	as_event	11031112	11031471	.	-	.	transcript_id "PB.31810.3/PB.31810.5/PB.31810.6,PB.31810.1/PB.31810.2/PB.31810.8/PB.31810.9"; gene_id "Chr01:11029632-11032569C"; flanks "11031471^,11031112^"; structure "1-,2-"; splice_chain "11031351-,11031341-"; sources "Undefined,Undefined"; NMorMRNA "null"; degree "4"; dimension "2_2";
Chr01	Undefined	as_event	11133069	11133829	.	-	.	transcript_id "PB.31814.1/PB.31814.10/PB.31814.11/PB.31814.13/PB.31814.8,PB.31814.12"; gene_id "Chr01:11130802-11134545C"; flanks "11133829^,11133069^"; structure "1-,2-"; splice_chain "11133156-,11133124-"; sources "Undefined,Undefined"; NMorMRNA "null"; degree "4"; dimension "2_2";
Chr01	Undefined	as_event	11486100	11486283	.	-	.	transcript_id "PB.31829.1,PB.31829.2"; gene_id "Chr01:11483970-11488151C"; flanks "11486283^,11486100^"; structure "1-,2-"; splice_chain "11486200-,11486145-"; sources "Undefined,Undefined"; NMorMRNA "null"; degree "4"; dimension "2_2";
Chr01	Undefined	as_event	11764311	11764587	.	-	.	transcript_id "PB.31849.1/PB.31849.2,PB.31849.3"; gene_id "Chr01:11761392-11764907C"; flanks "11764587^,11764311^"; structure "1-,2-"; splice_chain "11764446-,11764443-"; sources "Undefined,Undefined"; NMorMRNA "null"; degree "4"; dimension "2_2";
Chr01	Undefined	as_event	11877226	11878773	.	-	.	transcript_id "PB.31853.4,PB.31853.1/PB.31853.12/PB.31853.13/PB.31853.6"; gene_id "Chr01:11875535-11880054C"; flanks "11878773^,11877226^"; structure "1-,2-"; splice_chain "11877421-,11877361-"; sources "Undefined,Undefined"; NMorMRNA "null"; degree "4"; dimension "2_2";
Chr01	Undefined	as_event	12207864	12208751	.	-	.	transcript_id "PB.31880.14/PB.31880.2/PB.31880.3/PB.31880.4,PB.31880.13/PB.31880.5/PB.31880.8"; gene_id "Chr01:12203574-12209159C"; flanks "12208751^,12207864^"; structure "1-,2-"; splice_chain "12208075-,12208067-"; sources "Undefined,Undefined"; NMorMRNA "null"; degree "4"; dimension "2_2";
Chr01	Undefined	as_event	12204957	12206742	.	-	.	transcript_id "PB.31880.6,PB.31880.2"; gene_id "Chr01:12203574-12209159C"; flanks "12206742^,12204957^"; structure "1-,2-"; splice_chain "12206673-,12206651-"; sources "Undefined,Undefined"; NMorMRNA "null"; degree "4"; dimension "2_2";
Chr01	Undefined	as_event	12558728	12559146	.	-	.	transcript_id "PB.31896.1/PB.31896.2,PB.31896.3"; gene_id "Chr01:12558184-12565829C"; flanks "12559146^,12558728^"; structure "1-,2-"; splice_chain "12558999-,12558971-"; sources "Undefined,Undefined"; NMorMRNA "null"; degree "4"; dimension "2_2";
Chr01	Undefined	as_event	12581816	12582021	.	-	.	transcript_id "PB.31899.2,PB.31899.1"; gene_id "Chr01:12579736-12582417C"; flanks "12582021^,12581816^"; structure "1-,2-"; splice_chain "12581932-,12581859-"; sources "Undefined,Undefined"; NMorMRNA "null"; degree "4"; dimension "2_2";
Chr01	Undefined	as_event	12581445	12581816	.	-	.	transcript_id "PB.31899.1,PB.31899.2"; gene_id "Chr01:12579736-12582417C"; flanks "12581816^,12581445^"; structure "1-,2-"; splice_chain "12581730-,12581725-"; sources "Undefined,Undefined"; NMorMRNA "null"; degree "4"; dimension "2_2";
Chr01	Undefined	as_event	12692972	12693251	.	-	.	transcript_id "PB.31906.2,PB.31906.1/PB.31906.3/PB.31906.5/PB.31906.7/PB.31906.8"; gene_id "Chr01:12692308-12697762C"; flanks "12693251^,12692972^"; structure "1-,2-"; splice_chain "12693145-,12693064-"; sources "Undefined,Undefined"; NMorMRNA "null"; degree "4"; dimension "2_2";
Chr01	Undefined	as_event	12821962	12822212	.	-	.	transcript_id "PB.31916.4,PB.31916.2"; gene_id "Chr01:12820019-12823811C"; flanks "12822212^,12821962^"; structure "1-,2-"; splice_chain "12822111-,12822091-"; sources "Undefined,Undefined"; NMorMRNA "null"; degree "4"; dimension "2_2";
Chr01	Undefined	as_event	12829735	12829919	.	-	.	transcript_id "PB.31918.12/PB.31918.15/PB.31918.20/PB.31918.4/PB.31918.5,PB.31918.14"; gene_id "Chr01:12828271-12833639C"; flanks "12829919^,12829735^"; structure "1-,2-"; splice_chain "12829821-,12829801-"; sources "Undefined,Undefined"; NMorMRNA "null"; degree "4"; dimension "2_2";
Chr01	Undefined	as_event	12829544	12829735	.	-	.	transcript_id "PB.31918.11/PB.31918.12/PB.31918.14/PB.31918.15/PB.31918.20/PB.31918.4,PB.31918.5"; gene_id "Chr01:12828271-12833639C"; flanks "12829735^,12829544^"; structure "1-,2-"; splice_chain "12829668-,12829655-"; sources "Undefined,Undefined"; NMorMRNA "null"; degree "4"; dimension "2_2";
Chr01	Undefined	as_event	12937824	12938187	.	-	.	transcript_id "PB.31922.2/PB.31922.8,PB.31922.3"; gene_id "Chr01:12931349-12939997C"; flanks "12938187^,12937824^"; structure "1-,2-"; splice_chain "12937959-,12937954-"; sources "Undefined,Undefined"; NMorMRNA "null"; degree "4"; dimension "2_2";
Chr01	Undefined	as_event	13017632	13018441	.	-	.	transcript_id "PB.31934.1,PB.31934.2/PB.31934.3"; gene_id "Chr01:13016361-13020047C"; flanks "13018441^,13017632^"; structure "1-,2-"; splice_chain "13017805-,13017723-"; sources "Undefined,Undefined"; NMorMRNA "null"; degree "4"; dimension "2_2";
Chr01	Undefined	as_event	13023615	13024441	.	-	.	transcript_id "PB.31935.2,PB.31935.1/PB.31935.3/PB.31935.4/PB.31935.5/PB.31935.6/PB.31935.8/PB.31935.9"; gene_id "Chr01:13022647-13033778C"; flanks "13024441^,13023615^"; structure "1-,2-"; splice_chain "13023685-,13023684-"; sources "Undefined,Undefined"; NMorMRNA "null"; degree "4"; dimension "2_2";
Chr01	Undefined	as_event	13606016	13606272	.	-	.	transcript_id "PB.31953.5,PB.31953.2"; gene_id "Chr01:13603979-13608604C"; flanks "13606272^,13606016^"; structure "1-,2-"; splice_chain "13606191-,13606187-"; sources "Undefined,Undefined"; NMorMRNA "null"; degree "4"; dimension "2_2";
Chr01	Undefined	as_event	13820118	13820437	.	-	.	transcript_id "PB.31959.8,PB.31959.11/PB.31959.13/PB.31959.14/PB.31959.18/PB.31959.19/PB.31959.3/PB.31959.4/PB.31959.7"; gene_id "Chr01:13819151-13824870C"; flanks "13820437^,13820118^"; structure "1-,2-"; splice_chain "13820328-,13820243-"; sources "Undefined,Undefined"; NMorMRNA "null"; degree "4"; dimension "2_2";
Chr01	Undefined	as_event	14586682	14587239	.	-	.	transcript_id "PB.31978.1/PB.31978.2/PB.31978.3/PB.31978.5/PB.31978.6,PB.31978.7/PB.31978.9"; gene_id "Chr01:14585167-14589603C"; flanks "14587239^,14586682^"; structure "1-,2-"; splice_chain "14586852-,14586847-"; sources "Undefined,Undefined"; NMorMRNA "null"; degree "4"; dimension "2_2";
Chr01	Undefined	as_event	14586156	14586469	.	-	.	transcript_id "PB.31978.1,PB.31978.2/PB.31978.3/PB.31978.5/PB.31978.6/PB.31978.7/PB.31978.9"; gene_id "Chr01:14585167-14589603C"; flanks "14586469^,14586156^"; structure "1-,2-"; splice_chain "14586371-,14586365-"; sources "Undefined,Undefined"; NMorMRNA "null"; degree "4"; dimension "2_2";
Chr01	Undefined	as_event	14996321	14996718	.	-	.	transcript_id "PB.31982.3/PB.31982.5,PB.31982.7"; gene_id "Chr01:14992714-14998226C"; flanks "14996718^,14996321^"; structure "1-,2-"; splice_chain "14996624-,14996609-"; sources "Undefined,Undefined"; NMorMRNA "null"; degree "4"; dimension "2_2";
Chr01	Undefined	as_event	15046746	15048173	.	-	.	transcript_id "PB.31985.2/PB.31985.7,PB.31985.1/PB.31985.5/PB.31985.8"; gene_id "Chr01:15044417-15048481C"; flanks "15048173^,15046746^"; structure "1-,2-"; splice_chain "15046944-,15046905-"; sources "Undefined,Undefined"; NMorMRNA "null"; degree "4"; dimension "2_2";
Chr01	Undefined	as_event	15522249	15522749	.	-	.	transcript_id "PB.31998.2/PB.31998.5/PB.31998.6,PB.31998.4/PB.31998.7"; gene_id "Chr01:15519130-15524997C"; flanks "15522749^,15522249^"; structure "1-,2-"; splice_chain "15522424-,15522421-"; sources "Undefined,Undefined"; NMorMRNA "null"; degree "4"; dimension "2_2";
Chr01	Undefined	as_event	16387873	16388072	.	-	.	transcript_id "PB.32014.1/PB.32014.3,PB.32014.2"; gene_id "Chr01:16385657-16390977C"; flanks "16388072^,16387873^"; structure "1-,2-"; splice_chain "16387997-,16387979-"; sources "Undefined,Undefined"; NMorMRNA "null"; degree "4"; dimension "2_2";
Chr01	Undefined	as_event	17125406	17126358	.	-	.	transcript_id "PB.32037.1,PB.32037.3"; gene_id "Chr01:17117936-17127604C"; flanks "17126358^,17125406^"; structure "1-,2-"; splice_chain "17125552-,17125539-"; sources "Undefined,Undefined"; NMorMRNA "null"; degree "4"; dimension "2_2";
Chr01	Undefined	as_event	17145413	17145854	.	-	.	transcript_id "PB.32039.1,PB.32039.5"; gene_id "Chr01:17143179-17149553C"; flanks "17145854^,17145413^"; structure "1-,2-"; splice_chain "17145514-,17145511-"; sources "Undefined,Undefined"; NMorMRNA "null"; degree "4"; dimension "2_2";
Chr01	Undefined	as_event	18338151	18338411	.	-	.	transcript_id "PB.32058.2,PB.32058.1"; gene_id "Chr01:18334202-18340892C"; flanks "18338411^,18338151^"; structure "1-,2-"; splice_chain "18338324-,18338307-"; sources "Undefined,Undefined"; NMorMRNA "null"; degree "4"; dimension "2_2";
Chr01	Undefined	as_event	21122006	21123131	.	-	.	transcript_id "PB.32122.1/PB.32122.4,PB.32122.2/PB.32122.5"; gene_id "Chr01:21119476-21123447C"; flanks "21123131^,21122006^"; structure "1-,2-"; splice_chain "21122597-,21122514-"; sources "Undefined,Undefined"; NMorMRNA "null"; degree "4"; dimension "2_2";
Chr01	Undefined	as_event	21193636	21194755	.	-	.	transcript_id "PB.32125.9,PB.32125.10"; gene_id "Chr01:21193552-21197873C"; flanks "21194755^,21193636]"; structure "1-,2-"; splice_chain "21193966-,21193961-"; sources "Undefined,Undefined"; NMorMRNA "null"; degree "4"; dimension "2_2";
Chr01	Undefined	as_event	21193598	21194755	.	-	.	transcript_id "PB.32125.5,PB.32125.6"; gene_id "Chr01:21193552-21197873C"; flanks "21194755^,21193598]"; structure "1-,2-"; splice_chain "21193966-,21193961-"; sources "Undefined,Undefined"; NMorMRNA "null"; degree "4"; dimension "2_2";
Chr01	Undefined	as_event	21451631	21451882	.	-	.	transcript_id "PB.32130.5,PB.32130.1/PB.32130.2/PB.32130.3"; gene_id "Chr01:21449724-21453310C"; flanks "21451882^,21451631^"; structure "1-,2-"; splice_chain "21451784-,21451770-"; sources "Undefined,Undefined"; NMorMRNA "null"; degree "4"; dimension "2_2";
Chr01	Undefined	as_event	22819178	22820806	.	-	.	transcript_id "PB.32145.1/PB.32145.7,PB.32145.5"; gene_id "Chr01:22817683-22823787C"; flanks "22820806^,22819178^"; structure "1-,2-"; splice_chain "22819327-,22819315-"; sources "Undefined,Undefined"; NMorMRNA "null"; degree "4"; dimension "2_2";
Chr01	Undefined	as_event	24394576	24394956	.	-	.	transcript_id "PB.32166.11/PB.32166.13/PB.32166.15/PB.32166.2/PB.32166.6,PB.32166.10/PB.32166.7/PB.32166.9"; gene_id "Chr01:24391231-24395830C"; flanks "24394956^,24394576^"; structure "1-,2-"; splice_chain "24394686-,24394672-"; sources "Undefined,Undefined"; NMorMRNA "null"; degree "4"; dimension "2_2";
Chr01	Undefined	as_event	24393856	24394296	.	-	.	transcript_id "PB.32166.10/PB.32166.11/PB.32166.13/PB.32166.15/PB.32166.2/PB.32166.7,PB.32166.6"; gene_id "Chr01:24391231-24395830C"; flanks "24394296^,24393856^"; structure "1-,2-"; splice_chain "24393954-,24393939-"; sources "Undefined,Undefined"; NMorMRNA "null"; degree "4"; dimension "2_2";
Chr01	Undefined	as_event	25127470	25130286	.	-	.	transcript_id "PB.32171.10/PB.32171.3,PB.32171.6"; gene_id "Chr01:25125941-25131761C"; flanks "25130286^,25127470^"; structure "1-,2-"; splice_chain "25129093-,25127637-"; sources "Undefined,Undefined"; NMorMRNA "null"; degree "4"; dimension "2_2";
Chr01	Undefined	as_event	25126612	25127470	.	-	.	transcript_id "PB.32171.10/PB.32171.13/PB.32171.3,PB.32171.1/PB.32171.11/PB.32171.2/PB.32171.4"; gene_id "Chr01:25125941-25131761C"; flanks "25127470^,25126612^"; structure "1-,2-"; splice_chain "25126925-,25126785-"; sources "Undefined,Undefined"; NMorMRNA "null"; degree "4"; dimension "2_2";
Chr01	Undefined	as_event	25274292	25275072	.	-	.	transcript_id "PB.32172.9,PB.32172.12/PB.32172.13/PB.32172.15/PB.32172.17/PB.32172.18/PB.32172.19/PB.32172.2/PB.32172.21/PB.32172.24/PB.32172.3/PB.32172.5/PB.32172.6/PB.32172.7"; gene_id "Chr01:25272198-25275391C"; flanks "25275072^,25274292^"; structure "1-,2-"; splice_chain "25274988-,25274978-"; sources "Undefined,Undefined"; NMorMRNA "null"; degree "4"; dimension "2_2";
Chr01	Undefined	as_event	27632632	27633061	.	-	.	transcript_id "PB.32188.11,PB.32188.1/PB.32188.10/PB.32188.2/PB.32188.9"; gene_id "Chr01:27631220-27637114C"; flanks "27633061^,27632632^"; structure "1-,2-"; splice_chain "27632748-,27632746-"; sources "Undefined,Undefined"; NMorMRNA "null"; degree "4"; dimension "2_2";
Chr01	Undefined	as_event	30054572	30054952	.	-	.	transcript_id "PB.32213.28/PB.32213.5,PB.32213.14"; gene_id "Chr01:30049535-30056106C"; flanks "30054952^,30054572^"; structure "1-,2-"; splice_chain "30054651-,30054650-"; sources "Undefined,Undefined"; NMorMRNA "null"; degree "4"; dimension "2_2";
Chr01	Undefined	as_event	30053782	30054368	.	-	.	transcript_id "PB.32213.1/PB.32213.10/PB.32213.14/PB.32213.19/PB.32213.2/PB.32213.21/PB.32213.22/PB.32213.23/PB.32213.24/PB.32213.26/PB.32213.28/PB.32213.29/PB.32213.3/PB.32213.32/PB.32213.35/PB.32213.5/PB.32213.6/PB.32213.8,PB.32213.34"; gene_id "Chr01:30049535-30056106C"; flanks "30054368^,30053782^"; structure "1-,2-"; splice_chain "30053828-,30053827-"; sources "Undefined,Undefined"; NMorMRNA…
Chr01	Undefined	as_event	30053460	30053782	.	-	.	transcript_id "PB.32213.10/PB.32213.14/PB.32213.19/PB.32213.2/PB.32213.21/PB.32213.22/PB.32213.23/PB.32213.26/PB.32213.28/PB.32213.3/PB.32213.32/PB.32213.34/PB.32213.5/PB.32213.6/PB.32213.8,PB.32213.1/PB.32213.24/PB.32213.29/PB.32213.35"; gene_id "Chr01:30049535-30056106C"; flanks "30053782^,30053460^"; structure "1-,2-"; splice_chain "30053537-,30053527-"; sources "Undefined,Undefined"; NMorMRNA…
Chr01	Undefined	as_event	30052256	30052779	.	-	.	transcript_id "PB.32213.1/PB.32213.10/PB.32213.14/PB.32213.15/PB.32213.19/PB.32213.2/PB.32213.21/PB.32213.24/PB.32213.25/PB.32213.26/PB.32213.28/PB.32213.29/PB.32213.30/PB.32213.31/PB.32213.5/PB.32213.6/PB.32213.8,PB.32213.3"; gene_id "Chr01:30049535-30056106C"; flanks "30052779^,30052256^"; structure "1-,2-"; splice_chain "30052396-,30052383-"; sources "Undefined,Undefined"; NMorMRNA "null"; deg…
Chr01	Undefined	as_event	32834614	32835635	.	-	.	transcript_id "PB.32250.2,PB.32250.4/PB.32250.7/PB.32250.8/PB.32250.9"; gene_id "Chr01:32832616-32837624C"; flanks "32835635^,32834614^"; structure "1-,2-"; splice_chain "32834824-,32834728-"; sources "Undefined,Undefined"; NMorMRNA "null"; degree "4"; dimension "2_2";
Chr01	Undefined	as_event	32833663	32833862	.	-	.	transcript_id "PB.32250.2/PB.32250.4/PB.32250.7,PB.32250.6"; gene_id "Chr01:32832616-32837624C"; flanks "32833862^,32833663^"; structure "1-,2-"; splice_chain "32833793-,32833759-"; sources "Undefined,Undefined"; NMorMRNA "null"; degree "4"; dimension "2_2";
Chr01	Undefined	as_event	33250211	33250566	.	-	.	transcript_id "PB.32251.3,PB.32251.1"; gene_id "Chr01:33249198-33250624C"; flanks "33250566^,33250211^"; structure "1-,2-"; splice_chain "33250305-,33250283-"; sources "Undefined,Undefined"; NMorMRNA "null"; degree "4"; dimension "2_2";
Chr01	Undefined	as_event	33265833	33266762	.	-	.	transcript_id "PB.32254.6/PB.32254.8,PB.32254.10/PB.32254.3/PB.32254.4/PB.32254.9"; gene_id "Chr01:33255690-33267247C"; flanks "33266762^,33265833^"; structure "1-,2-"; splice_chain "33266595-,33266064-"; sources "Undefined,Undefined"; NMorMRNA "null"; degree "4"; dimension "2_2";
Chr01	Undefined	as_event	33263673	33264194	.	-	.	transcript_id "PB.32254.10/PB.32254.11/PB.32254.2/PB.32254.3/PB.32254.8,PB.32254.4/PB.32254.5/PB.32254.6"; gene_id "Chr01:33255690-33267247C"; flanks "33264194^,33263673^"; structure "1-,2-"; splice_chain "33264004-,33263957-"; sources "Undefined,Undefined"; NMorMRNA "null"; degree "4"; dimension "2_2";
Chr01	Undefined	as_event	35134982	35135701	.	-	.	transcript_id "PB.32287.1/PB.32287.4,PB.32287.2"; gene_id "Chr01:35132050-35135951C"; flanks "35135701^,35134982^"; structure "1-,2-"; splice_chain "35135160-,35135124-"; sources "Undefined,Undefined"; NMorMRNA "null"; degree "4"; dimension "2_2";
Chr01	Undefined	as_event	37459310	37459697	.	-	.	transcript_id "PB.32325.1/PB.32325.17/PB.32325.2/PB.32325.21/PB.32325.22/PB.32325.6,PB.32325.8"; gene_id "Chr01:37458461-37464217C"; flanks "37459697^,37459310^"; structure "1-,2-"; splice_chain "37459390-,37459379-"; sources "Undefined,Undefined"; NMorMRNA "null"; degree "4"; dimension "2_2";
Chr01	Undefined	as_event	37801220	37801661	.	-	.	transcript_id "PB.32330.2,PB.32330.1"; gene_id "Chr01:37797994-37801929C"; flanks "37801661^,37801220^"; structure "1-,2-"; splice_chain "37801390-,37801380-"; sources "Undefined,Undefined"; NMorMRNA "null"; degree "4"; dimension "2_2";
Chr01	Undefined	as_event	38004628	38004921	.	-	.	transcript_id "PB.32336.1,PB.32336.3"; gene_id "Chr01:38001406-38005121C"; flanks "38004921^,38004628^"; structure "1-,2-"; splice_chain "38004740-,38004721-"; sources "Undefined,Undefined"; NMorMRNA "null"; degree "4"; dimension "2_2";
Chr01	Undefined	as_event	38593433	38593627	.	-	.	transcript_id "PB.32350.1/PB.32350.4/PB.32350.6/PB.32350.7/PB.32350.9,PB.32350.8"; gene_id "Chr01:38590658-38598324C"; flanks "38593627^,38593433^"; structure "1-,2-"; splice_chain "38593510-,38593473-"; sources "Undefined,Undefined"; NMorMRNA "null"; degree "4"; dimension "2_2";
Chr01	Undefined	as_event	39643253	39643456	.	-	.	transcript_id "PB.32368.2/PB.32368.6,PB.32368.1/PB.32368.4/PB.32368.5/PB.32368.7"; gene_id "Chr01:39640595-39644061C"; flanks "39643456^,39643253^"; structure "1-,2-"; splice_chain "39643375-,39643341-"; sources "Undefined,Undefined"; NMorMRNA "null"; degree "4"; dimension "2_2";
Chr01	Undefined	as_event	44291224	44291870	.	-	.	transcript_id "PB.32404.2,PB.32404.1/PB.32404.3/PB.32404.6/PB.32404.7"; gene_id "Chr01:44288108-44294731C"; flanks "44291870^,44291224^"; structure "1-,2-"; splice_chain "44291402-,44291309-"; sources "Undefined,Undefined"; NMorMRNA "null"; degree "4"; dimension "2_2";
Chr01	Undefined	as_event	44317500	44317805	.	-	.	transcript_id "PB.32406.1,PB.32406.3"; gene_id "Chr01:44314785-44318526C"; flanks "44317805^,44317500^"; structure "1-,2-"; splice_chain "44317716-,44317690-"; sources "Undefined,Undefined"; NMorMRNA "null"; degree "4"; dimension "2_2";
Chr01	Undefined	as_event	47207572	47208247	.	-	.	transcript_id "PB.32435.2/PB.32435.4/PB.32435.5/PB.32435.9,PB.32435.3"; gene_id "Chr01:47204450-47209763C"; flanks "47208247^,47207572^"; structure "1-,2-"; splice_chain "47207800-,47207681-"; sources "Undefined,Undefined"; NMorMRNA "null"; degree "4"; dimension "2_2";
Chr01	Undefined	as_event	47390568	47390772	.	-	.	transcript_id "PB.32439.1/PB.32439.10/PB.32439.16/PB.32439.19/PB.32439.4/PB.32439.5/PB.32439.7/PB.32439.8,PB.32439.12"; gene_id "Chr01:47387268-47392363C"; flanks "47390772^,47390568^"; structure "1-,2-"; splice_chain "47390690-,47390645-"; sources "Undefined,Undefined"; NMorMRNA "null"; degree "4"; dimension "2_2";
Chr01	Undefined	as_event	47389338	47389660	.	-	.	transcript_id "PB.32439.13/PB.32439.8,PB.32439.1/PB.32439.10/PB.32439.12/PB.32439.16/PB.32439.19/PB.32439.4/PB.32439.5/PB.32439.6/PB.32439.7/PB.32439.9"; gene_id "Chr01:47387268-47392363C"; flanks "47389660^,47389338^"; structure "1-,2-"; splice_chain "47389496-,47389475-"; sources "Undefined,Undefined"; NMorMRNA "null"; degree "4"; dimension "2_2";
Chr01	Undefined	as_event	47389109	47389338	.	-	.	transcript_id "PB.32439.1/PB.32439.10/PB.32439.12/PB.32439.13/PB.32439.16/PB.32439.4/PB.32439.6/PB.32439.7/PB.32439.8/PB.32439.9,PB.32439.19"; gene_id "Chr01:47387268-47392363C"; flanks "47389338^,47389109^"; structure "1-,2-"; splice_chain "47389225-,47389189-"; sources "Undefined,Undefined"; NMorMRNA "null"; degree "4"; dimension "2_2";
Chr01	Undefined	as_event	48375691	48375974	.	-	.	transcript_id "PB.32443.1,PB.32443.11/PB.32443.12/PB.32443.2/PB.32443.3/PB.32443.4/PB.32443.5/PB.32443.7"; gene_id "Chr01:48370398-48381209C"; flanks "48375974^,48375691^"; structure "1-,2-"; splice_chain "48375893-,48375882-"; sources "Undefined,Undefined"; NMorMRNA "null"; degree "4"; dimension "2_2";
Chr01	Undefined	as_event	48372182	48372339	.	-	.	transcript_id "PB.32443.11,PB.32443.1/PB.32443.12/PB.32443.13/PB.32443.2/PB.32443.3/PB.32443.4/PB.32443.5/PB.32443.7"; gene_id "Chr01:48370398-48381209C"; flanks "48372339^,48372182^"; structure "1-,2-"; splice_chain "48372266-,48372259-"; sources "Undefined,Undefined"; NMorMRNA "null"; degree "4"; dimension "2_2";
Chr01	Undefined	as_event	49471177	49471342	.	-	.	transcript_id "PB.32453.15,PB.32453.14"; gene_id "Chr01:49470602-49475834C"; flanks "49471342^,49471177]"; structure "1-,2-"; splice_chain "49471260-,49471249-"; sources "Undefined,Undefined"; NMorMRNA "null"; degree "4"; dimension "2_2";
Chr01	Undefined	as_event	52519635	52519844	.	-	.	transcript_id "PB.32488.1,PB.32488.3"; gene_id "Chr01:52518175-52525329C"; flanks "52519844^,52519635^"; structure "1-,2-"; splice_chain "52519760-,52519756-"; sources "Undefined,Undefined"; NMorMRNA "null"; degree "4"; dimension "2_2";
Chr01	Undefined	as_event	52616638	52617804	.	-	.	transcript_id "PB.32490.2,PB.32490.1/PB.32490.6"; gene_id "Chr01:52614968-52618047C"; flanks "52617804^,52616638^"; structure "1-,2-"; splice_chain "52616967-,52616908-"; sources "Undefined,Undefined"; NMorMRNA "null"; degree "4"; dimension "2_2";
Chr01	Undefined	as_event	53306414	53306813	.	-	.	transcript_id "PB.32500.3,PB.32500.2/PB.32500.5/PB.32500.6/PB.32500.7/PB.32500.8"; gene_id "Chr01:53302847-53307296C"; flanks "53306813^,53306414^"; structure "1-,2-"; splice_chain "53306723-,53306717-"; sources "Undefined,Undefined"; NMorMRNA "null"; degree "4"; dimension "2_2";
Chr01	Undefined	as_event	55125982	55126130	.	-	.	transcript_id "PB.32524.1/PB.32524.3,PB.32524.4"; gene_id "Chr01:55123342-55126520C"; flanks "55126130^,55125982^"; structure "1-,2-"; splice_chain "55126038-,55126032-"; sources "Undefined,Undefined"; NMorMRNA "null"; degree "4"; dimension "2_2";
Chr01	Undefined	as_event	57752761	57753121	.	-	.	transcript_id "PB.32540.6,PB.32540.2"; gene_id "Chr01:57748425-57753642C"; flanks "57753121^,57752761^"; structure "1-,2-"; splice_chain "57753013-,57752997-"; sources "Undefined,Undefined"; NMorMRNA "null"; degree "4"; dimension "2_2";
Chr01	Undefined	as_event	57749741	57750697	.	-	.	transcript_id "PB.32540.3,PB.32540.2"; gene_id "Chr01:57748425-57753642C"; flanks "57750697^,57749741^"; structure "1-,2-"; splice_chain "57749883-,57749878-"; sources "Undefined,Undefined"; NMorMRNA "null"; degree "4"; dimension "2_2";
Chr01	Undefined	as_event	57830339	57830868	.	-	.	transcript_id "PB.32541.12/PB.32541.13/PB.32541.14/PB.32541.2/PB.32541.4/PB.32541.9,PB.32541.5"; gene_id "Chr01:57822358-57831470C"; flanks "57830868^,57830339^"; structure "1-,2-"; splice_chain "57830544-,57830534-"; sources "Undefined,Undefined"; NMorMRNA "null"; degree "4"; dimension "2_2";
Chr01	Undefined	as_event	57830145	57830339	.	-	.	transcript_id "PB.32541.4,PB.32541.1/PB.32541.14/PB.32541.2/PB.32541.5/PB.32541.9"; gene_id "Chr01:57822358-57831470C"; flanks "57830339^,57830145^"; structure "1-,2-"; splice_chain "57830240-,57830217-"; sources "Undefined,Undefined"; NMorMRNA "null"; degree "4"; dimension "2_2";
Chr01	Undefined	as_event	57826530	57826765	.	-	.	transcript_id "PB.32541.6,PB.32541.1/PB.32541.10/PB.32541.12/PB.32541.2/PB.32541.4/PB.32541.5/PB.32541.9"; gene_id "Chr01:57822358-57831470C"; flanks "57826765^,57826530^"; structure "1-,2-"; splice_chain "57826693-,57826670-"; sources "Undefined,Undefined"; NMorMRNA "null"; degree "4"; dimension "2_2";
Chr01	Undefined	as_event	59340448	59341221	.	-	.	transcript_id "PB.32552.6/PB.32552.7,PB.32552.4/PB.32552.5"; gene_id "Chr01:59337218-59342462C"; flanks "59341221^,59340448^"; structure "1-,2-"; splice_chain "59340789-,59340784-"; sources "Undefined,Undefined"; NMorMRNA "null"; degree "4"; dimension "2_2";
Chr01	Undefined	as_event	61818836	61819427	.	-	.	transcript_id "PB.32573.12/PB.32573.15/PB.32573.7/PB.32573.8/PB.32573.9,PB.32573.4"; gene_id "Chr01:61814008-61820766C"; flanks "61819427^,61818836^"; structure "1-,2-"; splice_chain "61818960-,61818940-"; sources "Undefined,Undefined"; NMorMRNA "null"; degree "4"; dimension "2_2";
Chr01	Undefined	as_event	61814962	61815107	.	-	.	transcript_id "PB.32573.12,PB.32573.15/PB.32573.4/PB.32573.7/PB.32573.8/PB.32573.9"; gene_id "Chr01:61814008-61820766C"; flanks "61815107^,61814962^"; structure "1-,2-"; splice_chain "61815019-,61815018-"; sources "Undefined,Undefined"; NMorMRNA "null"; degree "4"; dimension "2_2";
Chr01	Undefined	as_event	61899129	61899297	.	-	.	transcript_id "PB.32574.7,PB.32574.16"; gene_id "Chr01:61897848-61902504C"; flanks "61899297^,61899129^"; structure "1-,2-"; splice_chain "61899171-,61899168-"; sources "Undefined,Undefined"; NMorMRNA "null"; degree "4"; dimension "2_2";
Chr01	Undefined	as_event	61899121	61899297	.	-	.	transcript_id "PB.32574.15/PB.32574.4,PB.32574.5"; gene_id "Chr01:61897848-61902504C"; flanks "61899297^,61899121^"; structure "1-,2-"; splice_chain "61899171-,61899168-"; sources "Undefined,Undefined"; NMorMRNA "null"; degree "4"; dimension "2_2";
Chr01	Undefined	as_event	64119908	64120322	.	-	.	transcript_id "PB.32590.1,PB.32590.2/PB.32590.3/PB.32590.5/PB.32590.6"; gene_id "Chr01:64118837-64124487C"; flanks "64120322^,64119908^"; structure "1-,2-"; splice_chain "64120018-,64120008-"; sources "Undefined,Undefined"; NMorMRNA "null"; degree "4"; dimension "2_2";
Chr01	Undefined	as_event	74085891	74086125	.	-	.	transcript_id "PB.32632.5,PB.32632.2"; gene_id "Chr01:74083734-74086524C"; flanks "74086125^,74085891^"; structure "1-,2-"; splice_chain "74086033-,74086029-"; sources "Undefined,Undefined"; NMorMRNA "null"; degree "4"; dimension "2_2";
Chr01	Undefined	as_event	76522729	76523084	.	-	.	transcript_id "PB.32656.14,PB.32656.6"; gene_id "Chr01:76519755-76533618C"; flanks "76523084^,76522729^"; structure "1-,2-"; splice_chain "76522826-,76522760-"; sources "Undefined,Undefined"; NMorMRNA "null"; degree "4"; dimension "2_2";
Chr01	Undefined	as_event	76521961	76522509	.	-	.	transcript_id "PB.32656.10/PB.32656.11/PB.32656.13/PB.32656.14/PB.32656.15/PB.32656.2/PB.32656.3/PB.32656.4/PB.32656.5/PB.32656.6/PB.32656.7/PB.32656.8,PB.32656.1"; gene_id "Chr01:76519755-76533618C"; flanks "76522509^,76521961^"; structure "1-,2-"; splice_chain "76522053-,76522040-"; sources "Undefined,Undefined"; NMorMRNA "null"; degree "4"; dimension "2_2";
Chr01	Undefined	as_event	77212245	77213521	.	-	.	transcript_id "PB.32660.4,PB.32660.1/PB.32660.2/PB.32660.6"; gene_id "Chr01:77210599-77215527C"; flanks "77213521^,77212245^"; structure "1-,2-"; splice_chain "77213412-,77212559-"; sources "Undefined,Undefined"; NMorMRNA "null"; degree "4"; dimension "2_2";
Chr01	Undefined	as_event	79089956	79090222	.	-	.	transcript_id "PB.32674.2,PB.32674.3/PB.32674.4"; gene_id "Chr01:79089351-79091645C"; flanks "79090222^,79089956^"; structure "1-,2-"; splice_chain "79090059-,79090054-"; sources "Undefined,Undefined"; NMorMRNA "null"; degree "4"; dimension "2_2";
Chr01	Undefined	as_event	79170358	79170582	.	-	.	transcript_id "PB.32675.1/PB.32675.3/PB.32675.4/PB.32675.8,PB.32675.2"; gene_id "Chr01:79169161-79173207C"; flanks "79170582^,79170358^"; structure "1-,2-"; splice_chain "79170454-,79170437-"; sources "Undefined,Undefined"; NMorMRNA "null"; degree "4"; dimension "2_2";
Chr01	Undefined	as_event	79507078	79508048	.	-	.	transcript_id "PB.32676.2,PB.32676.3"; gene_id "Chr01:79506698-79510099C"; flanks "79508048^,79507078^"; structure "1-,2-"; splice_chain "79507220-,79507207-"; sources "Undefined,Undefined"; NMorMRNA "null"; degree "4"; dimension "2_2";
Chr01	Undefined	as_event	82396509	82397010	.	-	.	transcript_id "PB.32694.12/PB.32694.2/PB.32694.5,PB.32694.15"; gene_id "Chr01:82394536-82398724C"; flanks "82397010^,82396509^"; structure "1-,2-"; splice_chain "82396658-,82396633-"; sources "Undefined,Undefined"; NMorMRNA "null"; degree "4"; dimension "2_2";
Chr01	Undefined	as_event	85213366	85213721	.	-	.	transcript_id "PB.32700.1,PB.32700.2"; gene_id "Chr01:85212929-85215148C"; flanks "85213721^,85213366^"; structure "1-,2-"; splice_chain "85213619-,85213580-"; sources "Undefined,Undefined"; NMorMRNA "null"; degree "4"; dimension "2_2";
Chr01	Undefined	as_event	85649382	85649613	.	-	.	transcript_id "PB.32704.1/PB.32704.4/PB.32704.6,PB.32704.5"; gene_id "Chr01:85648136-85653752C"; flanks "85649613^,85649382^"; structure "1-,2-"; splice_chain "85649519-,85649509-"; sources "Undefined,Undefined"; NMorMRNA "null"; degree "4"; dimension "2_2";
Chr01	Undefined	as_event	85659885	85660355	.	-	.	transcript_id "PB.32705.4,PB.32705.1/PB.32705.11/PB.32705.12/PB.32705.13/PB.32705.14/PB.32705.2/PB.32705.3/PB.32705.5/PB.32705.6"; gene_id "Chr01:85655966-85664080C"; flanks "85660355^,85659885^"; structure "1-,2-"; splice_chain "85660029-,85659930-"; sources "Undefined,Undefined"; NMorMRNA "null"; degree "4"; dimension "2_2";
Chr01	Undefined	as_event	88236230	88237039	.	-	.	transcript_id "PB.32731.4,PB.32731.1/PB.32731.2/PB.32731.6/PB.32731.8"; gene_id "Chr01:88233200-88238570C"; flanks "88237039^,88236230^"; structure "1-,2-"; splice_chain "88236322-,88236278-"; sources "Undefined,Undefined"; NMorMRNA "null"; degree "4"; dimension "2_2";
Chr01	Undefined	as_event	92098754	92098985	.	-	.	transcript_id "PB.32765.1,PB.32765.14"; gene_id "Chr01:92090961-92104143C"; flanks "92098985^,92098754^"; structure "1-,2-"; splice_chain "92098864-,92098856-"; sources "Undefined,Undefined"; NMorMRNA "null"; degree "4"; dimension "2_2";
Chr01	Undefined	as_event	92092556	92092924	.	-	.	transcript_id "PB.32765.5,PB.32765.1/PB.32765.11/PB.32765.14/PB.32765.8"; gene_id "Chr01:92090961-92104143C"; flanks "92092924^,92092556^"; structure "1-,2-"; splice_chain "92092851-,92092850-"; sources "Undefined,Undefined"; NMorMRNA "null"; degree "4"; dimension "2_2";
Chr01	Undefined	as_event	92130340	92130672	.	-	.	transcript_id "PB.32770.1/PB.32770.13/PB.32770.14/PB.32770.15/PB.32770.18/PB.32770.25/PB.32770.27/PB.32770.33/PB.32770.35/PB.32770.36/PB.32770.40/PB.32770.42/PB.32770.45/PB.32770.46/PB.32770.51/PB.32770.53/PB.32770.64/PB.32770.7/PB.32770.70/PB.32770.75/PB.32770.76/PB.32770.9,PB.32770.19/PB.32770.43/PB.32770.55/PB.32770.77"; gene_id "Chr01:92122485-92131348C"; flanks "92130672^,92130340^"; structu…
Chr01	Undefined	as_event	92127677	92127942	.	-	.	transcript_id "PB.32770.1/PB.32770.13/PB.32770.14/PB.32770.15/PB.32770.17/PB.32770.18/PB.32770.19/PB.32770.21/PB.32770.23/PB.32770.25/PB.32770.26/PB.32770.27/PB.32770.28/PB.32770.31/PB.32770.35/PB.32770.36/PB.32770.4/PB.32770.42/PB.32770.43/PB.32770.45/PB.32770.46/PB.32770.48/PB.32770.5/PB.32770.50/PB.32770.51/PB.32770.53/PB.32770.59/PB.32770.64/PB.32770.65/PB.32770.67/PB.32770.7/PB.32770.70/PB.3…
Chr01	Undefined	as_event	92127237	92127478	.	-	.	transcript_id "PB.32770.21,PB.32770.1/PB.32770.12/PB.32770.13/PB.32770.14/PB.32770.15/PB.32770.17/PB.32770.18/PB.32770.19/PB.32770.2/PB.32770.23/PB.32770.24/PB.32770.25/PB.32770.26/PB.32770.27/PB.32770.28/PB.32770.31/PB.32770.33/PB.32770.35/PB.32770.36/PB.32770.39/PB.32770.4/PB.32770.40/PB.32770.42/PB.32770.43/PB.32770.46/PB.32770.48/PB.32770.5/PB.32770.50/PB.32770.51/PB.32770.53/PB.32770.55/PB.3…
Chr01	Undefined	as_event	92123840	92124255	.	-	.	transcript_id "PB.32770.1/PB.32770.12/PB.32770.13/PB.32770.15/PB.32770.17/PB.32770.21/PB.32770.23/PB.32770.25/PB.32770.26/PB.32770.27/PB.32770.31/PB.32770.33/PB.32770.35/PB.32770.39/PB.32770.4/PB.32770.40/PB.32770.42/PB.32770.43/PB.32770.44/PB.32770.46/PB.32770.48/PB.32770.5/PB.32770.51/PB.32770.52/PB.32770.53/PB.32770.55/PB.32770.61/PB.32770.63/PB.32770.64/PB.32770.67/PB.32770.72/PB.32770.9,PB.3…
Chr01	Undefined	as_event	92123659	92123840	.	-	.	transcript_id "PB.32770.1/PB.32770.15/PB.32770.16/PB.32770.17/PB.32770.18/PB.32770.21/PB.32770.23/PB.32770.25/PB.32770.26/PB.32770.27/PB.32770.31/PB.32770.33/PB.32770.35/PB.32770.36/PB.32770.4/PB.32770.40/PB.32770.42/PB.32770.43/PB.32770.44/PB.32770.46/PB.32770.5/PB.32770.51/PB.32770.52/PB.32770.53/PB.32770.55/PB.32770.61/PB.32770.63/PB.32770.64/PB.32770.67/PB.32770.68/PB.32770.69/PB.32770.72/PB.…
Chr01	Undefined	as_event	92123175	92123325	.	-	.	transcript_id "PB.32770.1/PB.32770.10/PB.32770.12/PB.32770.14/PB.32770.15/PB.32770.16/PB.32770.17/PB.32770.18/PB.32770.19/PB.32770.21/PB.32770.23/PB.32770.24/PB.32770.25/PB.32770.26/PB.32770.28/PB.32770.31/PB.32770.33/PB.32770.35/PB.32770.38/PB.32770.39/PB.32770.4/PB.32770.40/PB.32770.42/PB.32770.43/PB.32770.44/PB.32770.45/PB.32770.46/PB.32770.48/PB.32770.5/PB.32770.50/PB.32770.52/PB.32770.53/PB.…
Chr01	Undefined	as_event	92232821	92234105	.	-	.	transcript_id "PB.32779.3,PB.32779.4"; gene_id "Chr01:92230626-92234264C"; flanks "92234105^,92232821^"; structure "1-,2-"; splice_chain "92233764-,92233698-"; sources "Undefined,Undefined"; NMorMRNA "null"; degree "4"; dimension "2_2";
Chr01	Undefined	as_event	92231799	92232303	.	-	.	transcript_id "PB.32779.3/PB.32779.4/PB.32779.5,PB.32779.8"; gene_id "Chr01:92230626-92234264C"; flanks "92232303^,92231799^"; structure "1-,2-"; splice_chain "92231994-,92231937-"; sources "Undefined,Undefined"; NMorMRNA "null"; degree "4"; dimension "2_2";
Chr01	Undefined	as_event	92604217	92604907	.	-	.	transcript_id "PB.32800.27,PB.32800.1/PB.32800.16/PB.32800.17/PB.32800.19/PB.32800.2/PB.32800.23/PB.32800.25/PB.32800.26/PB.32800.28/PB.32800.3/PB.32800.32/PB.32800.33/PB.32800.4"; gene_id "Chr01:92602411-92606945C"; flanks "92604907^,92604217^"; structure "1-,2-"; splice_chain "92604337-,92604336-"; sources "Undefined,Undefined"; NMorMRNA "null"; degree "4"; dimension "2_2";
Chr01	Undefined	as_event	93076747	93077017	.	-	.	transcript_id "PB.32851.11/PB.32851.13/PB.32851.2/PB.32851.5/PB.32851.7,PB.32851.12"; gene_id "Chr01:93069072-93083181C"; flanks "93077017^,93076747^"; structure "1-,2-"; splice_chain "93076878-,93076864-"; sources "Undefined,Undefined"; NMorMRNA "null"; degree "4"; dimension "2_2";
Chr01	Undefined	as_event	93074815	93075419	.	-	.	transcript_id "PB.32851.12,PB.32851.11/PB.32851.13/PB.32851.2/PB.32851.7"; gene_id "Chr01:93069072-93083181C"; flanks "93075419^,93074815^"; structure "1-,2-"; splice_chain "93075021-,93075020-"; sources "Undefined,Undefined"; NMorMRNA "null"; degree "4"; dimension "2_2";
Chr01	Undefined	as_event	93095063	93095614	.	-	.	transcript_id "PB.32854.3,PB.32854.1/PB.32854.4"; gene_id "Chr01:93093577-93096770C"; flanks "93095614^,93095063^"; structure "1-,2-"; splice_chain "93095243-,93095170-"; sources "Undefined,Undefined"; NMorMRNA "null"; degree "4"; dimension "2_2";
Chr01	Undefined	as_event	93120368	93121189	.	-	.	transcript_id "PB.32858.4,PB.32858.3"; gene_id "Chr01:93120365-93123765C"; flanks "93121189^,93120368]"; structure "1-,2-"; splice_chain "93120969-,93120955-"; sources "Undefined,Undefined"; NMorMRNA "null"; degree "4"; dimension "2_2";
Chr01	Undefined	as_event	93156963	93157274	.	-	.	transcript_id "PB.32864.10,PB.32864.11/PB.32864.9"; gene_id "Chr01:93141309-93227051C"; flanks "93157274^,93156963^"; structure "1-,2-"; splice_chain "93157110-,93157084-"; sources "Undefined,Undefined"; NMorMRNA "null"; degree "4"; dimension "2_2";
Chr01	Undefined	as_event	93497825	93498092	.	-	.	transcript_id "PB.32874.1/PB.32874.10/PB.32874.11/PB.32874.12/PB.32874.14/PB.32874.16/PB.32874.18/PB.32874.2/PB.32874.21/PB.32874.22/PB.32874.23/PB.32874.26/PB.32874.27/PB.32874.28/PB.32874.31/PB.32874.36/PB.32874.37/PB.32874.5/PB.32874.9,PB.32874.6"; gene_id "Chr01:93494883-93499586C"; flanks "93498092^,93497825^"; structure "1-,2-"; splice_chain "93497973-,93497954-"; sources "Undefined,Undefin…
Chr01	Undefined	as_event	93496909	93497078	.	-	.	transcript_id "PB.32874.1/PB.32874.10/PB.32874.11/PB.32874.14/PB.32874.15/PB.32874.16/PB.32874.18/PB.32874.2/PB.32874.21/PB.32874.22/PB.32874.23/PB.32874.26/PB.32874.27/PB.32874.28/PB.32874.31/PB.32874.32/PB.32874.6/PB.32874.8/PB.32874.9,PB.32874.20"; gene_id "Chr01:93494883-93499586C"; flanks "93497078^,93496909^"; structure "1-,2-"; splice_chain "93496993-,93496980-"; sources "Undefined,Undefin…
Chr01	Undefined	as_event	93562767	93563360	.	-	.	transcript_id "PB.32880.33,PB.32880.34"; gene_id "Chr01:93562484-93566074C"; flanks "93563360^,93562767]"; structure "1-,2-"; splice_chain "93563113-,93563111-"; sources "Undefined,Undefined"; NMorMRNA "null"; degree "4"; dimension "2_2";
Chr01	Undefined	as_event	93934329	93934500	.	-	.	transcript_id "PB.32901.1/PB.32901.3/PB.32901.6,PB.32901.5"; gene_id "Chr01:93930950-93934841C"; flanks "93934500^,93934329^"; structure "1-,2-"; splice_chain "93934422-,93934409-"; sources "Undefined,Undefined"; NMorMRNA "null"; degree "4"; dimension "2_2";
Chr01	Undefined	as_event	93933302	93933448	.	-	.	transcript_id "PB.32901.3,PB.32901.1/PB.32901.4/PB.32901.5/PB.32901.6"; gene_id "Chr01:93930950-93934841C"; flanks "93933448^,93933302^"; structure "1-,2-"; splice_chain "93933368-,93933358-"; sources "Undefined,Undefined"; NMorMRNA "null"; degree "4"; dimension "2_2";
Chr01	Undefined	as_event	94077666	94077841	.	-	.	transcript_id "PB.32906.11/PB.32906.14/PB.32906.16/PB.32906.2/PB.32906.3/PB.32906.6,PB.32906.7/PB.32906.8"; gene_id "Chr01:94070257-94082140C"; flanks "94077841^,94077666^"; structure "1-,2-"; splice_chain "94077743-,94077700-"; sources "Undefined,Undefined"; NMorMRNA "null"; degree "4"; dimension "2_2";
Chr01	Undefined	as_event	94089827	94090170	.	-	.	transcript_id "PB.32907.7,PB.32907.9"; gene_id "Chr01:94088274-94091832C"; flanks "94090170^,94089827]"; structure "1-,2-"; splice_chain "94090034-,94089902-"; sources "Undefined,Undefined"; NMorMRNA "null"; degree "4"; dimension "2_2";
Chr01	Undefined	as_event	94716800	94717022	.	-	.	transcript_id "PB.32986.7/PB.32986.9,PB.32986.11"; gene_id "Chr01:94680660-95306316C"; flanks "94717022^,94716800^"; structure "1-,2-"; splice_chain "94716931-,94716870-"; sources "Undefined,Undefined"; NMorMRNA "null"; degree "4"; dimension "2_2";
Chr01	Undefined	as_event	95366320	95366800	.	-	.	transcript_id "PB.32989.2,PB.32989.1/PB.32989.11"; gene_id "Chr01:95360931-95367452C"; flanks "95366800^,95366320^"; structure "1-,2-"; splice_chain "95366728-,95366442-"; sources "Undefined,Undefined"; NMorMRNA "null"; degree "4"; dimension "2_2";
Chr01	Undefined	as_event	95610475	95610769	.	-	.	transcript_id "PB.33003.3,PB.33003.1/PB.33003.2"; gene_id "Chr01:95609501-95612685C"; flanks "95610769^,95610475^"; structure "1-,2-"; splice_chain "95610676-,95610614-"; sources "Undefined,Undefined"; NMorMRNA "null"; degree "4"; dimension "2_2";
Chr01	Undefined	as_event	95665625	95665918	.	-	.	transcript_id "PB.33010.10/PB.33010.13/PB.33010.5/PB.33010.6,PB.33010.14"; gene_id "Chr01:95652162-95762797C"; flanks "95665918^,95665625^"; structure "1-,2-"; splice_chain "95665844-,95665703-"; sources "Undefined,Undefined"; NMorMRNA "null"; degree "4"; dimension "2_2";
Chr01	Undefined	as_event	95664060	95664312	.	-	.	transcript_id "PB.33010.10/PB.33010.13/PB.33010.14/PB.33010.15/PB.33010.5/PB.33010.8/PB.33010.9,PB.33010.6"; gene_id "Chr01:95652162-95762797C"; flanks "95664312^,95664060^"; structure "1-,2-"; splice_chain "95664167-,95664128-"; sources "Undefined,Undefined"; NMorMRNA "null"; degree "4"; dimension "2_2";
Chr01	Undefined	as_event	95783183	95783450	.	-	.	transcript_id "PB.33016.3,PB.33016.1/PB.33016.4/PB.33016.7/PB.33016.8"; gene_id "Chr01:95780192-95785107C"; flanks "95783450^,95783183^"; structure "1-,2-"; splice_chain "95783262-,95783252-"; sources "Undefined,Undefined"; NMorMRNA "null"; degree "4"; dimension "2_2";
Chr01	Undefined	as_event	95998551	96000250	.	-	.	transcript_id "PB.33035.1,PB.33035.6"; gene_id "Chr01:95998088-96000808C"; flanks "96000250^,95998551^"; structure "1-,2-"; splice_chain "95999856-,95999853-"; sources "Undefined,Undefined"; NMorMRNA "null"; degree "4"; dimension "2_2";
Chr01	Undefined	as_event	96188315	96188807	.	-	.	transcript_id "PB.33059.10/PB.33059.11/PB.33059.12/PB.33059.13/PB.33059.14/PB.33059.16/PB.33059.17/PB.33059.19/PB.33059.2/PB.33059.6/PB.33059.7/PB.33059.9,PB.33059.3"; gene_id "Chr01:96186032-96191892C"; flanks "96188807^,96188315^"; structure "1-,2-"; splice_chain "96188479-,96188388-"; sources "Undefined,Undefined"; NMorMRNA "null"; degree "4"; dimension "2_2";
Chr01	Undefined	as_event	96187723	96187910	.	-	.	transcript_id "PB.33059.10/PB.33059.16/PB.33059.19/PB.33059.2/PB.33059.4,PB.33059.6"; gene_id "Chr01:96186032-96191892C"; flanks "96187910^,96187723^"; structure "1-,2-"; splice_chain "96187835-,96187789-"; sources "Undefined,Undefined"; NMorMRNA "null"; degree "4"; dimension "2_2";
Chr01	Undefined	as_event	96277239	96277564	.	-	.	transcript_id "PB.33064.1/PB.33064.10/PB.33064.15,PB.33064.12/PB.33064.13/PB.33064.17/PB.33064.18/PB.33064.20/PB.33064.5/PB.33064.8"; gene_id "Chr01:96273308-96279718C"; flanks "96277564^,96277239^"; structure "1-,2-"; splice_chain "96277367-,96277364-"; sources "Undefined,Undefined"; NMorMRNA "null"; degree "4"; dimension "2_2";
Chr01	Undefined	as_event	96436136	96436348	.	-	.	transcript_id "PB.33075.12,PB.33075.15"; gene_id "Chr01:96433170-96437177C"; flanks "96436348^,96436136^"; structure "1-,2-"; splice_chain "96436255-,96436248-"; sources "Undefined,Undefined"; NMorMRNA "null"; degree "4"; dimension "2_2";
Chr01	Undefined	as_event	96455372	96457210	.	-	.	transcript_id "PB.33078.2/PB.33078.4,PB.33078.1"; gene_id "Chr01:96454383-96457307C"; flanks "96457210^,96455372^"; structure "1-,2-"; splice_chain "96456750-,96456668-"; sources "Undefined,Undefined"; NMorMRNA "null"; degree "4"; dimension "2_2";
Chr01	Undefined	as_event	96893188	96893772	.	-	.	transcript_id "PB.33127.1/PB.33127.10/PB.33127.17/PB.33127.2/PB.33127.8,PB.33127.15"; gene_id "Chr01:96891274-96899064C"; flanks "96893772^,96893188^"; structure "1-,2-"; splice_chain "96893574-,96893562-"; sources "Undefined,Undefined"; NMorMRNA "null"; degree "4"; dimension "2_2";
Chr01	Undefined	as_event	97224652	97224963	.	-	.	transcript_id "PB.33168.104/PB.33168.108/PB.33168.111/PB.33168.113,PB.33168.105/PB.33168.109"; gene_id "Chr01:97021703-97468179C"; flanks "97224963^,97224652^"; structure "1-,2-"; splice_chain "97224864-,97224843-"; sources "Undefined,Undefined"; NMorMRNA "null"; degree "4"; dimension "2_2";
Chr01	Undefined	as_event	97093267	97094826	.	-	.	transcript_id "PB.33168.63,PB.33168.60/PB.33168.62/PB.33168.64/PB.33168.70/PB.33168.71/PB.33168.80/PB.33168.82"; gene_id "Chr01:97021703-97468179C"; flanks "97094826^,97093267^"; structure "1-,2-"; splice_chain "97093866-,97093841-"; sources "Undefined,Undefined"; NMorMRNA "null"; degree "4"; dimension "2_2";
Chr01	Undefined	as_event	97074590	97074952	.	-	.	transcript_id "PB.33168.48,PB.33168.52"; gene_id "Chr01:97021703-97468179C"; flanks "97074952^,97074590^"; structure "1-,2-"; splice_chain "97074642-,97074632-"; sources "Undefined,Undefined"; NMorMRNA "null"; degree "4"; dimension "2_2";
Chr01	Undefined	as_event	97071194	97071582	.	-	.	transcript_id "PB.33168.47/PB.33168.48/PB.33168.52,PB.33168.50"; gene_id "Chr01:97021703-97468179C"; flanks "97071582^,97071194^"; structure "1-,2-"; splice_chain "97071335-,97071262-"; sources "Undefined,Undefined"; NMorMRNA "null"; degree "4"; dimension "2_2";
Chr01	Undefined	as_event	97025127	97025484	.	-	.	transcript_id "PB.33168.14,PB.33168.1/PB.33168.19/PB.33168.2/PB.33168.21/PB.33168.22/PB.33168.25/PB.33168.4/PB.33168.5/PB.33168.6"; gene_id "Chr01:97021703-97468179C"; flanks "97025484^,97025127^"; structure "1-,2-"; splice_chain "97025199-,97025198-"; sources "Undefined,Undefined"; NMorMRNA "null"; degree "4"; dimension "2_2";
Chr01	Undefined	as_event	97023031	97023474	.	-	.	transcript_id "PB.33168.1/PB.33168.10/PB.33168.17/PB.33168.19/PB.33168.21/PB.33168.22/PB.33168.25/PB.33168.3/PB.33168.5,PB.33168.14"; gene_id "Chr01:97021703-97468179C"; flanks "97023474^,97023031^"; structure "1-,2-"; splice_chain "97023102-,97023101-"; sources "Undefined,Undefined"; NMorMRNA "null"; degree "4"; dimension "2_2";
Chr01	Undefined	as_event	97621880	97622114	.	-	.	transcript_id "PB.33178.6,PB.33178.1/PB.33178.3"; gene_id "Chr01:97618770-97622687C"; flanks "97622114^,97621880^"; structure "1-,2-"; splice_chain "97621994-,97621990-"; sources "Undefined,Undefined"; NMorMRNA "null"; degree "4"; dimension "2_2";
Chr01	Undefined	as_event	97630848	97631125	.	-	.	transcript_id "PB.33180.6,PB.33180.1/PB.33180.7"; gene_id "Chr01:97626368-97634339C"; flanks "97631125^,97630848^"; structure "1-,2-"; splice_chain "97631038-,97631030-"; sources "Undefined,Undefined"; NMorMRNA "null"; degree "4"; dimension "2_2";
Chr01	Undefined	as_event	97629829	97630354	.	-	.	transcript_id "PB.33180.1/PB.33180.2/PB.33180.7,PB.33180.6"; gene_id "Chr01:97626368-97634339C"; flanks "97630354^,97629829^"; structure "1-,2-"; splice_chain "97629934-,97629931-"; sources "Undefined,Undefined"; NMorMRNA "null"; degree "4"; dimension "2_2";
Chr01	Undefined	as_event	97699541	97699813	.	-	.	transcript_id "PB.33187.10/PB.33187.7/PB.33187.8,PB.33187.1/PB.33187.15/PB.33187.5"; gene_id "Chr01:97694735-97700079C"; flanks "97699813^,97699541^"; structure "1-,2-"; splice_chain "97699633-,97699630-"; sources "Undefined,Undefined"; NMorMRNA "null"; degree "4"; dimension "2_2";
Chr01	Undefined	as_event	97851170	97851600	.	-	.	transcript_id "PB.33221.16,PB.33221.14"; gene_id "Chr01:97772776-98112351C"; flanks "97851600^,97851170^"; structure "1-,2-"; splice_chain "97851500-,97851345-"; sources "Undefined,Undefined"; NMorMRNA "null"; degree "4"; dimension "2_2";
Chr01	Undefined	as_event	98821129	98821513	.	-	.	transcript_id "PB.33223.121/PB.33223.127/PB.33223.131,PB.33223.120"; gene_id "Chr01:98297915-98965785C"; flanks "98821513^,98821129^"; structure "1-,2-"; splice_chain "98821341-,98821331-"; sources "Undefined,Undefined"; NMorMRNA "null"; degree "4"; dimension "2_2";
Chr01	Undefined	as_event	98711995	98712271	.	-	.	transcript_id "PB.33223.86/PB.33223.87/PB.33223.89,PB.33223.90"; gene_id "Chr01:98297915-98965785C"; flanks "98712271^,98711995^"; structure "1-,2-"; splice_chain "98712171-,98712134-"; sources "Undefined,Undefined"; NMorMRNA "null"; degree "4"; dimension "2_2";
Chr01	Undefined	as_event	98393835	98410528	.	-	.	transcript_id "PB.33223.31/PB.33223.45/PB.33223.51,PB.33223.22/PB.33223.24/PB.33223.27/PB.33223.28/PB.33223.30/PB.33223.37/PB.33223.39/PB.33223.42/PB.33223.43/PB.33223.47/PB.33223.50"; gene_id "Chr01:98297915-98965785C"; flanks "98410528^,98393835^"; structure "1-,2-"; splice_chain "98393948-,98393931-"; sources "Undefined,Undefined"; NMorMRNA "null"; degree "4"; dimension "2_2";
Chr01	Undefined	as_event	98393549	98393835	.	-	.	transcript_id "PB.33223.27,PB.33223.22/PB.33223.28/PB.33223.29/PB.33223.30/PB.33223.31/PB.33223.34/PB.33223.35/PB.33223.37/PB.33223.39/PB.33223.41/PB.33223.42/PB.33223.43/PB.33223.44/PB.33223.45/PB.33223.46/PB.33223.47/PB.33223.48/PB.33223.49/PB.33223.50/PB.33223.51/PB.33223.55"; gene_id "Chr01:98297915-98965785C"; flanks "98393835^,98393549^"; structure "1-,2-"; splice_chain "98393639-,98393637-…
Chr01	Undefined	as_event	98392177	98392528	.	-	.	transcript_id "PB.33223.22/PB.33223.35,PB.33223.40/PB.33223.51"; gene_id "Chr01:98297915-98965785C"; flanks "98392528^,98392177^"; structure "1-,2-"; splice_chain "98392285-,98392205-"; sources "Undefined,Undefined"; NMorMRNA "null"; degree "4"; dimension "2_2";
Chr01	Undefined	as_event	98391613	98392177	.	-	.	transcript_id "PB.33223.51,PB.33223.34/PB.33223.35/PB.33223.39/PB.33223.45/PB.33223.49"; gene_id "Chr01:98297915-98965785C"; flanks "98392177^,98391613^"; structure "1-,2-"; splice_chain "98391704-,98391681-"; sources "Undefined,Undefined"; NMorMRNA "null"; degree "4"; dimension "2_2";
Chr01	Undefined	as_event	98347019	98347431	.	-	.	transcript_id "PB.33223.15,PB.33223.16/PB.33223.17/PB.33223.18"; gene_id "Chr01:98297915-98965785C"; flanks "98347431^,98347019^"; structure "1-,2-"; splice_chain "98347138-,98347129-"; sources "Undefined,Undefined"; NMorMRNA "null"; degree "4"; dimension "2_2";
Chr01	Undefined	as_event	98310808	98311130	.	-	.	transcript_id "PB.33223.13,PB.33223.9"; gene_id "Chr01:98297915-98965785C"; flanks "98311130^,98310808^"; structure "1-,2-"; splice_chain "98310956-,98310953-"; sources "Undefined,Undefined"; NMorMRNA "null"; degree "4"; dimension "2_2";
Chr01	Undefined	as_event	99111449	99111722	.	-	.	transcript_id "PB.33232.6,PB.33232.1/PB.33232.2/PB.33232.7/PB.33232.8/PB.33232.9"; gene_id "Chr01:99110887-99120983C"; flanks "99111722^,99111449^"; structure "1-,2-"; splice_chain "99111591-,99111538-"; sources "Undefined,Undefined"; NMorMRNA "null"; degree "4"; dimension "2_2";
Chr01	Undefined	as_event	99269463	99270037	.	-	.	transcript_id "PB.33241.10/PB.33241.11/PB.33241.12/PB.33241.13/PB.33241.2/PB.33241.6/PB.33241.9,PB.33241.1/PB.33241.15"; gene_id "Chr01:99264755-99270599C"; flanks "99270037^,99269463^"; structure "1-,2-"; splice_chain "99269603-,99269600-"; sources "Undefined,Undefined"; NMorMRNA "null"; degree "4"; dimension "2_2";
Chr01	Undefined	as_event	99420935	99421158	.	-	.	transcript_id "PB.33258.4,PB.33258.2/PB.33258.3/PB.33258.7"; gene_id "Chr01:99416318-99421818C"; flanks "99421158^,99420935^"; structure "1-,2-"; splice_chain "99420984-,99420981-"; sources "Undefined,Undefined"; NMorMRNA "null"; degree "4"; dimension "2_2";
Chr01	Undefined	as_event	99637768	99639319	.	-	.	transcript_id "PB.33274.2/PB.33274.3/PB.33274.5/PB.33274.9,PB.33274.8"; gene_id "Chr01:99636885-99641192C"; flanks "99639319^,99637768^"; structure "1-,2-"; splice_chain "99638004-,99637832-"; sources "Undefined,Undefined"; NMorMRNA "null"; degree "4"; dimension "2_2";
Chr01	Undefined	as_event	99699243	99699451	.	-	.	transcript_id "PB.33280.1/PB.33280.3/PB.33280.4/PB.33280.6/PB.33280.7/PB.33280.9,PB.33280.10/PB.33280.5"; gene_id "Chr01:99697450-99702579C"; flanks "99699451^,99699243^"; structure "1-,2-"; splice_chain "99699321-,99699294-"; sources "Undefined,Undefined"; NMorMRNA "null"; degree "4"; dimension "2_2";
Chr01	Undefined	as_event	99698235	99698467	.	-	.	transcript_id "PB.33280.3/PB.33280.8,PB.33280.1/PB.33280.10/PB.33280.11/PB.33280.4/PB.33280.5/PB.33280.7/PB.33280.9"; gene_id "Chr01:99697450-99702579C"; flanks "99698467^,99698235^"; structure "1-,2-"; splice_chain "99698340-,99698329-"; sources "Undefined,Undefined"; NMorMRNA "null"; degree "4"; dimension "2_2";
Chr01	Undefined	as_event	99817308	99817483	.	-	.	transcript_id "PB.33294.14/PB.33294.16/PB.33294.2/PB.33294.3,PB.33294.12"; gene_id "Chr01:99810934-99823698C"; flanks "99817483^,99817308^"; structure "1-,2-"; splice_chain "99817385-,99817368-"; sources "Undefined,Undefined"; NMorMRNA "null"; degree "4"; dimension "2_2";
Chr01	Undefined	as_event	99815554	99815900	.	-	.	transcript_id "PB.33294.2,PB.33294.12/PB.33294.14/PB.33294.16/PB.33294.3/PB.33294.4"; gene_id "Chr01:99810934-99823698C"; flanks "99815900^,99815554^"; structure "1-,2-"; splice_chain "99815699-,99815631-"; sources "Undefined,Undefined"; NMorMRNA "null"; degree "4"; dimension "2_2";
Chr01	Undefined	as_event	99813597	99813842	.	-	.	transcript_id "PB.33294.4,PB.33294.6"; gene_id "Chr01:99810934-99823698C"; flanks "99813842^,99813597^"; structure "1-,2-"; splice_chain "99813686-,99813641-"; sources "Undefined,Undefined"; NMorMRNA "null"; degree "4"; dimension "2_2";
Chr01	Undefined	as_event	99857123	99857397	.	-	.	transcript_id "PB.33300.2,PB.33300.3/PB.33300.4"; gene_id "Chr01:99850457-99857546C"; flanks "99857397^,99857123^"; structure "1-,2-"; splice_chain "99857218-,99857200-"; sources "Undefined,Undefined"; NMorMRNA "null"; degree "4"; dimension "2_2";
Chr01	Undefined	as_event	99853131	99853721	.	-	.	transcript_id "PB.33300.1/PB.33300.2/PB.33300.3/PB.33300.4,PB.33300.8"; gene_id "Chr01:99850457-99857546C"; flanks "99853721^,99853131^"; structure "1-,2-"; splice_chain "99853532-,99853529-"; sources "Undefined,Undefined"; NMorMRNA "null"; degree "4"; dimension "2_2";
Chr01	Undefined	as_event	100200067	100200636	.	-	.	transcript_id "PB.33320.2/PB.33320.3/PB.33320.6,PB.33320.4"; gene_id "Chr01:100196754-100202042C"; flanks "100200636^,100200067^"; structure "1-,2-"; splice_chain "100200155-,100200144-"; sources "Undefined,Undefined"; NMorMRNA "null"; degree "4"; dimension "2_2";
Chr01	Undefined	as_event	100252509	100253184	.	-	.	transcript_id "PB.33326.4,PB.33326.1/PB.33326.3"; gene_id "Chr01:100251892-100255215C"; flanks "100253184^,100252509^"; structure "1-,2-"; splice_chain "100252769-,100252732-"; sources "Undefined,Undefined"; NMorMRNA "null"; degree "4"; dimension "2_2";
Chr01	Undefined	as_event	100320470	100320797	.	-	.	transcript_id "PB.33334.1/PB.33334.11/PB.33334.12/PB.33334.4/PB.33334.6/PB.33334.7,PB.33334.9"; gene_id "Chr01:100319743-100321938C"; flanks "100320797^,100320470^"; structure "1-,2-"; splice_chain "100320695-,100320669-"; sources "Undefined,Undefined"; NMorMRNA "null"; degree "4"; dimension "2_2";
Chr01	Undefined	as_event	100606680	100607129	.	-	.	transcript_id "PB.33363.62/PB.33363.69/PB.33363.72/PB.33363.78,PB.33363.65"; gene_id "Chr01:100596214-100665432C"; flanks "100607129^,100606680^"; structure "1-,2-"; splice_chain "100606948-,100606935-"; sources "Undefined,Undefined"; NMorMRNA "null"; degree "4"; dimension "2_2";
Chr01	Undefined	as_event	100597843	100598019	.	-	.	transcript_id "PB.33363.23,PB.33363.22/PB.33363.7"; gene_id "Chr01:100596214-100665432C"; flanks "100598019^,100597843^"; structure "1-,2-"; splice_chain "100597962-,100597923-"; sources "Undefined,Undefined"; NMorMRNA "null"; degree "4"; dimension "2_2";
Chr01	Undefined	as_event	100934422	100934683	.	-	.	transcript_id "PB.33382.2/PB.33382.4,PB.33382.3"; gene_id "Chr01:100932186-100938409C"; flanks "100934683^,100934422^"; structure "1-,2-"; splice_chain "100934565-,100934541-"; sources "Undefined,Undefined"; NMorMRNA "null"; degree "4"; dimension "2_2";
Chr01	Undefined	as_event	101068438	101068921	.	-	.	transcript_id "PB.33396.1/PB.33396.7/PB.33396.8/PB.33396.9,PB.33396.4"; gene_id "Chr01:101065169-101072898C"; flanks "101068921^,101068438^"; structure "1-,2-"; splice_chain "101068531-,101068527-"; sources "Undefined,Undefined"; NMorMRNA "null"; degree "4"; dimension "2_2";
Chr01	Undefined	as_event	101165956	101166384	.	-	.	transcript_id "PB.33403.6,PB.33403.1/PB.33403.2/PB.33403.5"; gene_id "Chr01:101164133-101166780C"; flanks "101166384^,101165956^"; structure "1-,2-"; splice_chain "101166225-,101166204-"; sources "Undefined,Undefined"; NMorMRNA "null"; degree "4"; dimension "2_2";
Chr01	Undefined	as_event	101470762	101470988	.	-	.	transcript_id "PB.33423.13,PB.33423.11/PB.33423.14/PB.33423.2/PB.33423.3"; gene_id "Chr01:101467819-101474675C"; flanks "101470988^,101470762^"; structure "1-,2-"; splice_chain "101470912-,101470899-"; sources "Undefined,Undefined"; NMorMRNA "null"; degree "4"; dimension "2_2";
Chr01	Undefined	as_event	101478073	101480787	.	-	.	transcript_id "PB.33424.1,PB.33424.4"; gene_id "Chr01:101476556-101480922C"; flanks "101480787^,101478073^"; structure "1-,2-"; splice_chain "101480218-,101480188-"; sources "Undefined,Undefined"; NMorMRNA "null"; degree "4"; dimension "2_2";
Chr01	Undefined	as_event	101587540	101587685	.	-	.	transcript_id "PB.33428.4/PB.33428.9,PB.33428.5"; gene_id "Chr01:101586271-101592173C"; flanks "101587685^,101587540^"; structure "1-,2-"; splice_chain "101587599-,101587598-"; sources "Undefined,Undefined"; NMorMRNA "null"; degree "4"; dimension "2_2";
Chr01	Undefined	as_event	101892377	101892564	.	-	.	transcript_id "PB.33448.1/PB.33448.5/PB.33448.7,PB.33448.10"; gene_id "Chr01:101891871-101894402C"; flanks "101892564^,101892377^"; structure "1-,2-"; splice_chain "101892477-,101892467-"; sources "Undefined,Undefined"; NMorMRNA "null"; degree "4"; dimension "2_2";
Chr01	Undefined	as_event	101976842	101977314	.	-	.	transcript_id "PB.33451.2,PB.33451.1/PB.33451.6"; gene_id "Chr01:101974971-101977657C"; flanks "101977314^,101976842^"; structure "1-,2-"; splice_chain "101976948-,101976863-"; sources "Undefined,Undefined"; NMorMRNA "null"; degree "4"; dimension "2_2";
Chr01	Undefined	as_event	102074496	102074755	.	-	.	transcript_id "PB.33459.11/PB.33459.16/PB.33459.7/PB.33459.8,PB.33459.12/PB.33459.13/PB.33459.15/PB.33459.3/PB.33459.4/PB.33459.5/PB.33459.6"; gene_id "Chr01:102071101-102075366C"; flanks "102074755^,102074496^"; structure "1-,2-"; splice_chain "102074608-,102074579-"; sources "Undefined,Undefined"; NMorMRNA "null"; degree "4"; dimension "2_2";
Chr01	Undefined	as_event	102192282	102192609	.	-	.	transcript_id "PB.33474.6/PB.33474.8,PB.33474.3"; gene_id "Chr01:102178573-102192848C"; flanks "102192609^,102192282^"; structure "1-,2-"; splice_chain "102192429-,102192424-"; sources "Undefined,Undefined"; NMorMRNA "null"; degree "4"; dimension "2_2";
Chr01	Undefined	as_event	102191248	102191989	.	-	.	transcript_id "PB.33474.1,PB.33474.2/PB.33474.3/PB.33474.4/PB.33474.5/PB.33474.6/PB.33474.8"; gene_id "Chr01:102178573-102192848C"; flanks "102191989^,102191248^"; structure "1-,2-"; splice_chain "102191459-,102191368-"; sources "Undefined,Undefined"; NMorMRNA "null"; degree "4"; dimension "2_2";
Chr01	Undefined	as_event	103041319	103042785	.	-	.	transcript_id "PB.33531.191,PB.33531.190"; gene_id "Chr01:102248280-103423655C"; flanks "103042785^,103041319]"; structure "1-,2-"; splice_chain "103042586-,103042553-"; sources "Undefined,Undefined"; NMorMRNA "null"; degree "4"; dimension "2_2";
Chr01	Undefined	as_event	102935793	102936090	.	-	.	transcript_id "PB.33531.170/PB.33531.171/PB.33531.175/PB.33531.177/PB.33531.182,PB.33531.179"; gene_id "Chr01:102248280-103423655C"; flanks "102936090^,102935793^"; structure "1-,2-"; splice_chain "102935904-,102935817-"; sources "Undefined,Undefined"; NMorMRNA "null"; degree "4"; dimension "2_2";
Chr01	Undefined	as_event	102808352	102808732	.	-	.	transcript_id "PB.33531.142,PB.33531.140/PB.33531.141/PB.33531.143/PB.33531.144"; gene_id "Chr01:102248280-103423655C"; flanks "102808732^,102808352^"; structure "1-,2-"; splice_chain "102808617-,102808529-"; sources "Undefined,Undefined"; NMorMRNA "null"; degree "4"; dimension "2_2";
Chr01	Undefined	as_event	102808152	102808352	.	-	.	transcript_id "PB.33531.141,PB.33531.140/PB.33531.142/PB.33531.143/PB.33531.144"; gene_id "Chr01:102248280-103423655C"; flanks "102808352^,102808152^"; structure "1-,2-"; splice_chain "102808236-,102808229-"; sources "Undefined,Undefined"; NMorMRNA "null"; degree "4"; dimension "2_2";
Chr01	Undefined	as_event	102510196	102510825	.	-	.	transcript_id "PB.33531.82,PB.33531.83"; gene_id "Chr01:102248280-103423655C"; flanks "102510825^,102510196^"; structure "1-,2-"; splice_chain "102510647-,102510592-"; sources "Undefined,Undefined"; NMorMRNA "null"; degree "4"; dimension "2_2";
Chr01	Undefined	as_event	102501775	102502034	.	-	.	transcript_id "PB.33531.31/PB.33531.32/PB.33531.33/PB.33531.45/PB.33531.46/PB.33531.59/PB.33531.66/PB.33531.71/PB.33531.72/PB.33531.79/PB.33531.81,PB.33531.73"; gene_id "Chr01:102248280-103423655C"; flanks "102502034^,102501775^"; structure "1-,2-"; splice_chain "102501963-,102501961-"; sources "Undefined,Undefined"; NMorMRNA "null"; degree "4"; dimension "2_2";
Chr01	Undefined	as_event	103602113	103602357	.	-	.	transcript_id "PB.33574.1/PB.33574.2/PB.33574.5/PB.33574.6,PB.33574.4"; gene_id "Chr01:103600717-103603787C"; flanks "103602357^,103602113^"; structure "1-,2-"; splice_chain "103602275-,103602262-"; sources "Undefined,Undefined"; NMorMRNA "null"; degree "4"; dimension "2_2";
Chr01	Undefined	as_event	105084111	105084315	.	-	.	transcript_id "PB.33583.201,PB.33583.196/PB.33583.198/PB.33583.199/PB.33583.203/PB.33583.207"; gene_id "Chr01:103960535-105266574C"; flanks "105084315^,105084111^"; structure "1-,2-"; splice_chain "105084236-,105084197-"; sources "Undefined,Undefined"; NMorMRNA "null"; degree "4"; dimension "2_2";
Chr01	Undefined	as_event	104832335	104832724	.	-	.	transcript_id "PB.33583.177/PB.33583.179/PB.33583.180/PB.33583.181/PB.33583.182,PB.33583.185"; gene_id "Chr01:103960535-105266574C"; flanks "104832724^,104832335^"; structure "1-,2-"; splice_chain "104832628-,104832624-"; sources "Undefined,Undefined"; NMorMRNA "null"; degree "4"; dimension "2_2";
Chr01	Undefined	as_event	104805473	104806175	.	-	.	transcript_id "PB.33583.167/PB.33583.171,PB.33583.169"; gene_id "Chr01:103960535-105266574C"; flanks "104806175^,104805473^"; structure "1-,2-"; splice_chain "104805910-,104805907-"; sources "Undefined,Undefined"; NMorMRNA "null"; degree "4"; dimension "2_2";
Chr01	Undefined	as_event	104502462	104502946	.	-	.	transcript_id "PB.33583.129,PB.33583.128/PB.33583.130"; gene_id "Chr01:103960535-105266574C"; flanks "104502946^,104502462^"; structure "1-,2-"; splice_chain "104502674-,104502647-"; sources "Undefined,Undefined"; NMorMRNA "null"; degree "4"; dimension "2_2";
Chr01	Undefined	as_event	104432682	104433870	.	-	.	transcript_id "PB.33583.100/PB.33583.101/PB.33583.102/PB.33583.103/PB.33583.104/PB.33583.95/PB.33583.97,PB.33583.96"; gene_id "Chr01:103960535-105266574C"; flanks "104433870^,104432682^"; structure "1-,2-"; splice_chain "104432929-,104432919-"; sources "Undefined,Undefined"; NMorMRNA "null"; degree "4"; dimension "2_2";
Chr01	Undefined	as_event	104430618	104431957	.	-	.	transcript_id "PB.33583.100/PB.33583.101/PB.33583.102/PB.33583.103/PB.33583.104/PB.33583.95/PB.33583.96,PB.33583.97"; gene_id "Chr01:103960535-105266574C"; flanks "104431957^,104430618^"; structure "1-,2-"; splice_chain "104430725-,104430724-"; sources "Undefined,Undefined"; NMorMRNA "null"; degree "4"; dimension "2_2";
Chr01	Undefined	as_event	104225488	104226011	.	-	.	transcript_id "PB.33583.54,PB.33583.50"; gene_id "Chr01:103960535-105266574C"; flanks "104226011^,104225488^"; structure "1-,2-"; splice_chain "104225785-,104225645-"; sources "Undefined,Undefined"; NMorMRNA "null"; degree "4"; dimension "2_2";
Chr01	Undefined	as_event	104115132	104115671	.	-	.	transcript_id "PB.33583.17/PB.33583.19/PB.33583.20/PB.33583.21/PB.33583.24/PB.33583.25/PB.33583.33/PB.33583.34,PB.33583.29"; gene_id "Chr01:103960535-105266574C"; flanks "104115671^,104115132^"; structure "1-,2-"; splice_chain "104115445-,104115434-"; sources "Undefined,Undefined"; NMorMRNA "null"; degree "4"; dimension "2_2";
Chr01	Undefined	as_event	104072366	104072666	.	-	.	transcript_id "PB.33583.10,PB.33583.12/PB.33583.13"; gene_id "Chr01:103960535-105266574C"; flanks "104072666^,104072366^"; structure "1-,2-"; splice_chain "104072471-,104072464-"; sources "Undefined,Undefined"; NMorMRNA "null"; degree "4"; dimension "2_2";
Chr01	Undefined	as_event	105687175	105687820	.	-	.	transcript_id "PB.33618.18/PB.33618.19,PB.33618.10/PB.33618.12/PB.33618.14/PB.33618.16/PB.33618.22/PB.33618.23/PB.33618.8/PB.33618.9"; gene_id "Chr01:105682142-105688267C"; flanks "105687820^,105687175^"; structure "1-,2-"; splice_chain "105687352-,105687340-"; sources "Undefined,Undefined"; NMorMRNA "null"; degree "4"; dimension "2_2";
Chr01	Undefined	as_event	105872543	105873836	.	-	.	transcript_id "PB.33629.3/PB.33629.4,PB.33629.12/PB.33629.2/PB.33629.8"; gene_id "Chr01:105871665-105874971C"; flanks "105873836^,105872543^"; structure "1-,2-"; splice_chain "105872733-,105872722-"; sources "Undefined,Undefined"; NMorMRNA "null"; degree "4"; dimension "2_2";
Chr01	Undefined	as_event	105978970	105979381	.	-	.	transcript_id "PB.33640.2,PB.33640.1/PB.33640.4"; gene_id "Chr01:105976852-105980067C"; flanks "105979381^,105978970^"; structure "1-,2-"; splice_chain "105979145-,105979110-"; sources "Undefined,Undefined"; NMorMRNA "null"; degree "4"; dimension "2_2";
Chr01	Undefined	as_event	106221638	106221779	.	-	.	transcript_id "PB.33657.1/PB.33657.6,PB.33657.4"; gene_id "Chr01:106220215-106221828C"; flanks "106221779^,106221638^"; structure "1-,2-"; splice_chain "106221707-,106221689-"; sources "Undefined,Undefined"; NMorMRNA "null"; degree "4"; dimension "2_2";
Chr01	Undefined	as_event	106292728	106293123	.	-	.	transcript_id "PB.33663.2,PB.33663.5"; gene_id "Chr01:106289847-106293445C"; flanks "106293123^,106292728^"; structure "1-,2-"; splice_chain "106292969-,106292946-"; sources "Undefined,Undefined"; NMorMRNA "null"; degree "4"; dimension "2_2";
Chr01	Undefined	as_event	106291286	106291980	.	-	.	transcript_id "PB.33663.2/PB.33663.5,PB.33663.1"; gene_id "Chr01:106289847-106293445C"; flanks "106291980^,106291286^"; structure "1-,2-"; splice_chain "106291409-,106291393-"; sources "Undefined,Undefined"; NMorMRNA "null"; degree "4"; dimension "2_2";
Chr01	Undefined	as_event	106420863	106421049	.	-	.	transcript_id "PB.33671.1,PB.33671.2/PB.33671.4/PB.33671.5"; gene_id "Chr01:106419859-106423990C"; flanks "106421049^,106420863^"; structure "1-,2-"; splice_chain "106420967-,106420947-"; sources "Undefined,Undefined"; NMorMRNA "null"; degree "4"; dimension "2_2";
Chr01	Undefined	as_event	107091963	107093336	.	-	.	transcript_id "PB.33714.4,PB.33714.1"; gene_id "Chr01:107091033-107093981C"; flanks "107093336^,107091963^"; structure "1-,2-"; splice_chain "107092218-,107092215-"; sources "Undefined,Undefined"; NMorMRNA "null"; degree "4"; dimension "2_2";
Chr01	Undefined	as_event	107237981	107238266	.	-	.	transcript_id "PB.33722.1/PB.33722.5,PB.33722.2"; gene_id "Chr01:107235766-107242521C"; flanks "107238266^,107237981^"; structure "1-,2-"; splice_chain "107238186-,107238119-"; sources "Undefined,Undefined"; NMorMRNA "null"; degree "4"; dimension "2_2";
Chr01	Undefined	as_event	108094775	108094921	.	-	.	transcript_id "PB.33772.3/PB.33772.4,PB.33772.1/PB.33772.6"; gene_id "Chr01:108091722-108097033C"; flanks "108094921^,108094775^"; structure "1-,2-"; splice_chain "108094845-,108094829-"; sources "Undefined,Undefined"; NMorMRNA "null"; degree "4"; dimension "2_2";
Chr01	Undefined	as_event	108167677	108168119	.	-	.	transcript_id "PB.33776.3,PB.33776.11/PB.33776.18/PB.33776.2/PB.33776.5/PB.33776.6/PB.33776.7/PB.33776.9"; gene_id "Chr01:108165734-108169388C"; flanks "108168119^,108167677^"; structure "1-,2-"; splice_chain "108168001-,108167966-"; sources "Undefined,Undefined"; NMorMRNA "null"; degree "4"; dimension "2_2";
Chr01	Undefined	as_event	109750421	109750701	.	-	.	transcript_id "PB.33851.1/PB.33851.2/PB.33851.4/PB.33851.5/PB.33851.6/PB.33851.7,PB.33851.8"; gene_id "Chr01:109748534-109753154C"; flanks "109750701^,109750421^"; structure "1-,2-"; splice_chain "109750626-,109750618-"; sources "Undefined,Undefined"; NMorMRNA "null"; degree "4"; dimension "2_2";
Chr01	Undefined	as_event	109985357	109985568	.	-	.	transcript_id "PB.33863.1/PB.33863.2,PB.33863.3"; gene_id "Chr01:109984134-109989138C"; flanks "109985568^,109985357^"; structure "1-,2-"; splice_chain "109985484-,109985478-"; sources "Undefined,Undefined"; NMorMRNA "null"; degree "4"; dimension "2_2";
Chr01	Undefined	as_event	110072506	110073198	.	-	.	transcript_id "PB.33867.3,PB.33867.1/PB.33867.2"; gene_id "Chr01:110071837-110074103C"; flanks "110073198^,110072506^"; structure "1-,2-"; splice_chain "110072997-,110072755-"; sources "Undefined,Undefined"; NMorMRNA "null"; degree "4"; dimension "2_2";
Chr01	Undefined	as_event	110084089	110084266	.	-	.	transcript_id "PB.33869.1/PB.33869.7,PB.33869.6"; gene_id "Chr01:110080156-110084535C"; flanks "110084266^,110084089^"; structure "1-,2-"; splice_chain "110084163-,110084153-"; sources "Undefined,Undefined"; NMorMRNA "null"; degree "4"; dimension "2_2";
Chr01	Undefined	as_event	110083331	110084089	.	-	.	transcript_id "PB.33869.7,PB.33869.1/PB.33869.6"; gene_id "Chr01:110080156-110084535C"; flanks "110084089^,110083331^"; structure "1-,2-"; splice_chain "110083455-,110083433-"; sources "Undefined,Undefined"; NMorMRNA "null"; degree "4"; dimension "2_2";
Chr01	Undefined	as_event	110622343	110622506	.	-	.	transcript_id "PB.33899.8,PB.33899.1/PB.33899.11/PB.33899.7"; gene_id "Chr01:110620867-110623429C"; flanks "110622506^,110622343^"; structure "1-,2-"; splice_chain "110622416-,110622368-"; sources "Undefined,Undefined"; NMorMRNA "null"; degree "4"; dimension "2_2";
Chr01	Undefined	as_event	110621780	110622343	.	-	.	transcript_id "PB.33899.7,PB.33899.1/PB.33899.11/PB.33899.8"; gene_id "Chr01:110620867-110623429C"; flanks "110622343^,110621780^"; structure "1-,2-"; splice_chain "110621877-,110621869-"; sources "Undefined,Undefined"; NMorMRNA "null"; degree "4"; dimension "2_2";
Chr02	Undefined	as_event	83756	85606	.	+	.	transcript_id "PB.33951.2,PB.33951.3"; gene_id "Chr02:79315-86370W"; flanks "83756^,85606]"; structure "1-,2-"; splice_chain "84414-,84430-"; sources "Undefined,Undefined"; NMorMRNA "null"; degree "4"; dimension "2_2";
Chr02	Undefined	as_event	363221	363506	.	+	.	transcript_id "PB.33966.10/PB.33966.11,PB.33966.5/PB.33966.8/PB.33966.9"; gene_id "Chr02:357422-365552W"; flanks "363221^,363506^"; structure "1-,2-"; splice_chain "363385-,363441-"; sources "Undefined,Undefined"; NMorMRNA "null"; degree "4"; dimension "2_2";
Chr02	Undefined	as_event	470942	472021	.	+	.	transcript_id "PB.33976.5,PB.33976.1/PB.33976.3/PB.33976.4/PB.33976.6/PB.33976.7/PB.33976.8"; gene_id "Chr02:460323-473708W"; flanks "470942^,472021^"; structure "1-,2-"; splice_chain "471961-,471967-"; sources "Undefined,Undefined"; NMorMRNA "null"; degree "4"; dimension "2_2";
Chr02	Undefined	as_event	510647	510872	.	+	.	transcript_id "PB.33981.1/PB.33981.2/PB.33981.3/PB.33981.5,PB.33981.4"; gene_id "Chr02:504932-514335W"; flanks "510647^,510872^"; structure "1-,2-"; splice_chain "510766-,510769-"; sources "Undefined,Undefined"; NMorMRNA "null"; degree "4"; dimension "2_2";
Chr02	Undefined	as_event	629125	629435	.	+	.	transcript_id "PB.33989.5,PB.33989.1/PB.33989.3/PB.33989.4"; gene_id "Chr02:621268-633210W"; flanks "629125^,629435^"; structure "1-,2-"; splice_chain "629270-,629271-"; sources "Undefined,Undefined"; NMorMRNA "null"; degree "4"; dimension "2_2";
Chr02	Undefined	as_event	631564	631898	.	+	.	transcript_id "PB.33989.1/PB.33989.3/PB.33989.5,PB.33989.4"; gene_id "Chr02:621268-633210W"; flanks "631564^,631898^"; structure "1-,2-"; splice_chain "631659-,631660-"; sources "Undefined,Undefined"; NMorMRNA "null"; degree "4"; dimension "2_2";
Chr02	Undefined	as_event	692751	693931	.	+	.	transcript_id "PB.33999.6,PB.33999.3"; gene_id "Chr02:690208-693976W"; flanks "692751^,693931]"; structure "1-,2-"; splice_chain "693079-,693093-"; sources "Undefined,Undefined"; NMorMRNA "null"; degree "4"; dimension "2_2";
Chr02	Undefined	as_event	1093599	1094070	.	+	.	transcript_id "PB.34021.3,PB.34021.1/PB.34021.2/PB.34021.4/PB.34021.5/PB.34021.6/PB.34021.7/PB.34021.8/PB.34021.9"; gene_id "Chr02:1091505-1103012W"; flanks "1093599^,1094070^"; structure "1-,2-"; splice_chain "1093942-,1093952-"; sources "Undefined,Undefined"; NMorMRNA "null"; degree "4"; dimension "2_2";
Chr02	Undefined	as_event	1235153	1236262	.	+	.	transcript_id "PB.34024.4,PB.34024.3"; gene_id "Chr02:1234857-1236543W"; flanks "1235153^,1236262]"; structure "1-,2-"; splice_chain "1235329-,1235450-"; sources "Undefined,Undefined"; NMorMRNA "null"; degree "4"; dimension "2_2";
Chr02	Undefined	as_event	1242415	1242584	.	+	.	transcript_id "PB.34025.1/PB.34025.2,PB.34025.4"; gene_id "Chr02:1242226-1245378W"; flanks "1242415^,1242584^"; structure "1-,2-"; splice_chain "1242544-,1242564-"; sources "Undefined,Undefined"; NMorMRNA "null"; degree "4"; dimension "2_2";
Chr02	Undefined	as_event	1242584	1243720	.	+	.	transcript_id "PB.34025.2/PB.34025.4/PB.34025.5,PB.34025.1"; gene_id "Chr02:1242226-1245378W"; flanks "1242584^,1243720^"; structure "1-,2-"; splice_chain "1242760-,1242989-"; sources "Undefined,Undefined"; NMorMRNA "null"; degree "4"; dimension "2_2";
Chr02	Undefined	as_event	1393564	1393831	.	+	.	transcript_id "PB.34036.3/PB.34036.5,PB.34036.4"; gene_id "Chr02:1388516-2556809W"; flanks "1393564^,1393831^"; structure "1-,2-"; splice_chain "1393663-,1393665-"; sources "Undefined,Undefined"; NMorMRNA "null"; degree "4"; dimension "2_2";
Chr02	Undefined	as_event	1948233	1948423	.	+	.	transcript_id "PB.34036.49,PB.34036.48"; gene_id "Chr02:1388516-2556809W"; flanks "1948233^,1948423^"; structure "1-,2-"; splice_chain "1948328-,1948365-"; sources "Undefined,Undefined"; NMorMRNA "null"; degree "4"; dimension "2_2";
Chr02	Undefined	as_event	1955613	1955817	.	+	.	transcript_id "PB.34036.50/PB.34036.51/PB.34036.52,PB.34036.54"; gene_id "Chr02:1388516-2556809W"; flanks "1955613^,1955817^"; structure "1-,2-"; splice_chain "1955698-,1955707-"; sources "Undefined,Undefined"; NMorMRNA "null"; degree "4"; dimension "2_2";
Chr02	Undefined	as_event	1981231	1981809	.	+	.	transcript_id "PB.34036.56/PB.34036.58/PB.34036.60,PB.34036.57/PB.34036.59/PB.34036.61/PB.34036.62"; gene_id "Chr02:1388516-2556809W"; flanks "1981231^,1981809^"; structure "1-,2-"; splice_chain "1981652-,1981660-"; sources "Undefined,Undefined"; NMorMRNA "null"; degree "4"; dimension "2_2";
Chr02	Undefined	as_event	2375956	2377438	.	+	.	transcript_id "PB.34036.121,PB.34036.119"; gene_id "Chr02:1388516-2556809W"; flanks "2375956^,2377438^"; structure "1-,2-"; splice_chain "2376092-,2376343-"; sources "Undefined,Undefined"; NMorMRNA "null"; degree "4"; dimension "2_2";
Chr02	Undefined	as_event	2531525	2532716	.	+	.	transcript_id "PB.34036.136,PB.34036.139"; gene_id "Chr02:1388516-2556809W"; flanks "2531525^,2532716^"; structure "1-,2-"; splice_chain "2532659-,2532662-"; sources "Undefined,Undefined"; NMorMRNA "null"; degree "4"; dimension "2_2";
Chr02	Undefined	as_event	2651552	2651880	.	+	.	transcript_id "PB.34096.4/PB.34096.8,PB.34096.5"; gene_id "Chr02:2648161-2670706W"; flanks "2651552^,2651880^"; structure "1-,2-"; splice_chain "2651667-,2651814-"; sources "Undefined,Undefined"; NMorMRNA "null"; degree "4"; dimension "2_2";
Chr02	Undefined	as_event	3407320	3408100	.	+	.	transcript_id "PB.34151.1,PB.34151.3"; gene_id "Chr02:3406747-3411692W"; flanks "3407320^,3408100^"; structure "1-,2-"; splice_chain "3407801-,3407811-"; sources "Undefined,Undefined"; NMorMRNA "null"; degree "4"; dimension "2_2";
Chr02	Undefined	as_event	3409996	3410260	.	+	.	transcript_id "PB.34151.10,PB.34151.1/PB.34151.11/PB.34151.12/PB.34151.2/PB.34151.3/PB.34151.4/PB.34151.5/PB.34151.9"; gene_id "Chr02:3406747-3411692W"; flanks "3409996^,3410260^"; structure "1-,2-"; splice_chain "3410085-,3410105-"; sources "Undefined,Undefined"; NMorMRNA "null"; degree "4"; dimension "2_2";
Chr02	Undefined	as_event	3410517	3411691	.	+	.	transcript_id "PB.34151.3,PB.34151.12"; gene_id "Chr02:3406747-3411692W"; flanks "3410517^,3411691]"; structure "1-,2-"; splice_chain "3410952-,3410986-"; sources "Undefined,Undefined"; NMorMRNA "null"; degree "4"; dimension "2_2";
Chr02	Undefined	as_event	3432926	3433482	.	+	.	transcript_id "PB.34156.2,PB.34156.1"; gene_id "Chr02:3432647-3435234W"; flanks "3432926^,3433482^"; structure "1-,2-"; splice_chain "3433322-,3433331-"; sources "Undefined,Undefined"; NMorMRNA "null"; degree "4"; dimension "2_2";
Chr02	Undefined	as_event	3590578	3590823	.	+	.	transcript_id "PB.34170.1/PB.34170.4/PB.34170.5/PB.34170.6,PB.34170.3"; gene_id "Chr02:3589691-3594691W"; flanks "3590578^,3590823^"; structure "1-,2-"; splice_chain "3590702-,3590729-"; sources "Undefined,Undefined"; NMorMRNA "null"; degree "4"; dimension "2_2";
Chr02	Undefined	as_event	5015135	5015642	.	+	.	transcript_id "PB.34235.2,PB.34235.1/PB.34235.10/PB.34235.12/PB.34235.3/PB.34235.4/PB.34235.5/PB.34235.8"; gene_id "Chr02:5014159-5019031W"; flanks "5015135^,5015642^"; structure "1-,2-"; splice_chain "5015566-,5015571-"; sources "Undefined,Undefined"; NMorMRNA "null"; degree "4"; dimension "2_2";
Chr02	Undefined	as_event	5016345	5016557	.	+	.	transcript_id "PB.34235.1/PB.34235.10/PB.34235.13/PB.34235.14/PB.34235.3/PB.34235.4/PB.34235.5/PB.34235.6/PB.34235.8,PB.34235.2"; gene_id "Chr02:5014159-5019031W"; flanks "5016345^,5016557^"; structure "1-,2-"; splice_chain "5016432-,5016446-"; sources "Undefined,Undefined"; NMorMRNA "null"; degree "4"; dimension "2_2";
Chr02	Undefined	as_event	5091639	5092562	.	+	.	transcript_id "PB.34243.1/PB.34243.7,PB.34243.9"; gene_id "Chr02:5090775-5094926W"; flanks "5091639^,5092562^"; structure "1-,2-"; splice_chain "5092322-,5092343-"; sources "Undefined,Undefined"; NMorMRNA "null"; degree "4"; dimension "2_2";
Chr02	Undefined	as_event	5401984	5402375	.	+	.	transcript_id "PB.34250.1/PB.34250.2/PB.34250.3,PB.34250.4"; gene_id "Chr02:5396636-5404739W"; flanks "5401984^,5402375^"; structure "1-,2-"; splice_chain "5402088-,5402100-"; sources "Undefined,Undefined"; NMorMRNA "null"; degree "4"; dimension "2_2";
Chr02	Undefined	as_event	5419236	5419453	.	+	.	transcript_id "PB.34252.8,PB.34252.1/PB.34252.2/PB.34252.3/PB.34252.4/PB.34252.5/PB.34252.6"; gene_id "Chr02:5417941-5421873W"; flanks "5419236^,5419453^"; structure "1-,2-"; splice_chain "5419307-,5419323-"; sources "Undefined,Undefined"; NMorMRNA "null"; degree "4"; dimension "2_2";
Chr02	Undefined	as_event	5674186	5675005	.	+	.	transcript_id "PB.34263.2,PB.34263.1"; gene_id "Chr02:5668318-5675005W"; flanks "5674186^,5675005]"; structure "1-,2-"; splice_chain "5674276-,5674294-"; sources "Undefined,Undefined"; NMorMRNA "null"; degree "4"; dimension "2_2";
Chr02	Undefined	as_event	5704772	5704946	.	+	.	transcript_id "PB.34264.1,PB.34264.2"; gene_id "Chr02:5703594-5706825W"; flanks "5704772^,5704946^"; structure "1-,2-"; splice_chain "5704881-,5704885-"; sources "Undefined,Undefined"; NMorMRNA "null"; degree "4"; dimension "2_2";
Chr02	Undefined	as_event	5710433	5711402	.	+	.	transcript_id "PB.34266.2/PB.34266.3,PB.34266.1"; gene_id "Chr02:5710285-5714242W"; flanks "5710433^,5711402^"; structure "1-,2-"; splice_chain "5711236-,5711253-"; sources "Undefined,Undefined"; NMorMRNA "null"; degree "4"; dimension "2_2";
Chr02	Undefined	as_event	5711786	5711966	.	+	.	transcript_id "PB.34266.1/PB.34266.2/PB.34266.3,PB.34266.4"; gene_id "Chr02:5710285-5714242W"; flanks "5711786^,5711966^"; structure "1-,2-"; splice_chain "5711877-,5711888-"; sources "Undefined,Undefined"; NMorMRNA "null"; degree "4"; dimension "2_2";
Chr02	Undefined	as_event	5997215	5997439	.	+	.	transcript_id "PB.34282.1,PB.34282.2"; gene_id "Chr02:5994549-5998822W"; flanks "5997215^,5997439^"; structure "1-,2-"; splice_chain "5997288-,5997298-"; sources "Undefined,Undefined"; NMorMRNA "null"; degree "4"; dimension "2_2";
Chr02	Undefined	as_event	6296584	6297139	.	+	.	transcript_id "PB.34307.1/PB.34307.2/PB.34307.3/PB.34307.6/PB.34307.7,PB.34307.4/PB.34307.5"; gene_id "Chr02:6294503-6303033W"; flanks "6296584^,6297139^"; structure "1-,2-"; splice_chain "6297048-,6297049-"; sources "Undefined,Undefined"; NMorMRNA "null"; degree "4"; dimension "2_2";
Chr02	Undefined	as_event	6301862	6302242	.	+	.	transcript_id "PB.34307.1/PB.34307.10/PB.34307.11/PB.34307.13/PB.34307.14/PB.34307.2/PB.34307.3/PB.34307.4/PB.34307.6/PB.34307.7/PB.34307.8,PB.34307.5"; gene_id "Chr02:6294503-6303033W"; flanks "6301862^,6302242^"; structure "1-,2-"; splice_chain "6302144-,6302176-"; sources "Undefined,Undefined"; NMorMRNA "null"; degree "4"; dimension "2_2";
Chr02	Undefined	as_event	6387753	6390012	.	+	.	transcript_id "PB.34313.1/PB.34313.2/PB.34313.4,PB.34313.5"; gene_id "Chr02:6386808-6391965W"; flanks "6387753^,6390012^"; structure "1-,2-"; splice_chain "6389782-,6389788-"; sources "Undefined,Undefined"; NMorMRNA "null"; degree "4"; dimension "2_2";
Chr02	Undefined	as_event	6912074	6912571	.	+	.	transcript_id "PB.34350.2,PB.34350.1"; gene_id "Chr02:6911621-6914301W"; flanks "6912074^,6912571^"; structure "1-,2-"; splice_chain "6912471-,6912497-"; sources "Undefined,Undefined"; NMorMRNA "null"; degree "4"; dimension "2_2";
Chr02	Undefined	as_event	7021879	7022183	.	+	.	transcript_id "PB.34358.9,PB.34358.3"; gene_id "Chr02:7021735-7024699W"; flanks "7021879^,7022183^"; structure "1-,2-"; splice_chain "7022089-,7022100-"; sources "Undefined,Undefined"; NMorMRNA "null"; degree "4"; dimension "2_2";
Chr02	Undefined	as_event	7555348	7555570	.	+	.	transcript_id "PB.34378.1,PB.34378.2"; gene_id "Chr02:7554920-7561859W"; flanks "7555348^,7555570^"; structure "1-,2-"; splice_chain "7555459-,7555471-"; sources "Undefined,Undefined"; NMorMRNA "null"; degree "4"; dimension "2_2";
Chr02	Undefined	as_event	7740897	7741270	.	+	.	transcript_id "PB.34390.14,PB.34390.1/PB.34390.2/PB.34390.7/PB.34390.8"; gene_id "Chr02:7732494-7741472W"; flanks "7740897^,7741270]"; structure "1-,2-"; splice_chain "7740998-,7741004-"; sources "Undefined,Undefined"; NMorMRNA "null"; degree "4"; dimension "2_2";
Chr02	Undefined	as_event	7825409	7826003	.	+	.	transcript_id "PB.34394.3,PB.34394.1/PB.34394.2/PB.34394.4/PB.34394.5/PB.34394.6"; gene_id "Chr02:7821625-7827110W"; flanks "7825409^,7826003^"; structure "1-,2-"; splice_chain "7825757-,7825791-"; sources "Undefined,Undefined"; NMorMRNA "null"; degree "4"; dimension "2_2";
Chr02	Undefined	as_event	7912111	7912511	.	+	.	transcript_id "PB.34402.10,PB.34402.1/PB.34402.11/PB.34402.3/PB.34402.5"; gene_id "Chr02:7908978-7913771W"; flanks "7912111^,7912511^"; structure "1-,2-"; splice_chain "7912316-,7912416-"; sources "Undefined,Undefined"; NMorMRNA "null"; degree "4"; dimension "2_2";
Chr02	Undefined	as_event	8164143	8164358	.	+	.	transcript_id "PB.34411.2/PB.34411.3,PB.34411.5"; gene_id "Chr02:8161074-8166087W"; flanks "8164143^,8164358^"; structure "1-,2-"; splice_chain "8164218-,8164229-"; sources "Undefined,Undefined"; NMorMRNA "null"; degree "4"; dimension "2_2";
Chr02	Undefined	as_event	8910796	8912087	.	+	.	transcript_id "PB.34455.3,PB.34455.5"; gene_id "Chr02:8906569-8913362W"; flanks "8910796^,8912087^"; structure "1-,2-"; splice_chain "8911207-,8911219-"; sources "Undefined,Undefined"; NMorMRNA "null"; degree "4"; dimension "2_2";
Chr02	Undefined	as_event	9209453	9212918	.	+	.	transcript_id "PB.34464.3,PB.34464.2"; gene_id "Chr02:9205121-9214051W"; flanks "9209453^,9212918^"; structure "1-,2-"; splice_chain "9211874-,9211985-"; sources "Undefined,Undefined"; NMorMRNA "null"; degree "4"; dimension "2_2";
Chr02	Undefined	as_event	9569912	9570305	.	+	.	transcript_id "PB.34480.1,PB.34480.3"; gene_id "Chr02:9569620-9575387W"; flanks "9569912^,9570305^"; structure "1-,2-"; splice_chain "9570002-,9570027-"; sources "Undefined,Undefined"; NMorMRNA "null"; degree "4"; dimension "2_2";
Chr02	Undefined	as_event	9602728	9603106	.	+	.	transcript_id "PB.34481.1/PB.34481.11/PB.34481.13/PB.34481.3/PB.34481.5/PB.34481.9,PB.34481.7"; gene_id "Chr02:9597845-9604742W"; flanks "9602728^,9603106^"; structure "1-,2-"; splice_chain "9602846-,9602847-"; sources "Undefined,Undefined"; NMorMRNA "null"; degree "4"; dimension "2_2";
Chr02	Undefined	as_event	9617934	9619022	.	+	.	transcript_id "PB.34482.8,PB.34482.1/PB.34482.2/PB.34482.3/PB.34482.4/PB.34482.6/PB.34482.7/PB.34482.9"; gene_id "Chr02:9617374-9621675W"; flanks "9617934^,9619022^"; structure "1-,2-"; splice_chain "9618768-,9618780-"; sources "Undefined,Undefined"; NMorMRNA "null"; degree "4"; dimension "2_2";
Chr02	Undefined	as_event	9619022	9620483	.	+	.	transcript_id "PB.34482.4/PB.34482.6/PB.34482.9,PB.34482.7"; gene_id "Chr02:9617374-9621675W"; flanks "9619022^,9620483^"; structure "1-,2-"; splice_chain "9620176-,9620179-"; sources "Undefined,Undefined"; NMorMRNA "null"; degree "4"; dimension "2_2";
Chr02	Undefined	as_event	9689137	9689916	.	+	.	transcript_id "PB.34485.7,PB.34485.5/PB.34485.6"; gene_id "Chr02:9686664-9694220W"; flanks "9689137^,9689916^"; structure "1-,2-"; splice_chain "9689233-,9689775-"; sources "Undefined,Undefined"; NMorMRNA "null"; degree "4"; dimension "2_2";
Chr02	Undefined	as_event	9695250	9695512	.	+	.	transcript_id "PB.34486.1,PB.34486.2"; gene_id "Chr02:9694568-9699385W"; flanks "9695250^,9695512^"; structure "1-,2-"; splice_chain "9695415-,9695419-"; sources "Undefined,Undefined"; NMorMRNA "null"; degree "4"; dimension "2_2";
Chr02	Undefined	as_event	10579142	10579796	.	+	.	transcript_id "PB.34515.4/PB.34515.5,PB.34515.2"; gene_id "Chr02:10578816-10584412W"; flanks "10579142^,10579796^"; structure "1-,2-"; splice_chain "10579512-,10579564-"; sources "Undefined,Undefined"; NMorMRNA "null"; degree "4"; dimension "2_2";
Chr02	Undefined	as_event	11209125	11209778	.	+	.	transcript_id "PB.34532.3,PB.34532.2/PB.34532.6"; gene_id "Chr02:11206355-11210443W"; flanks "11209125^,11209778^"; structure "1-,2-"; splice_chain "11209729-,11209734-"; sources "Undefined,Undefined"; NMorMRNA "null"; degree "4"; dimension "2_2";
Chr02	Undefined	as_event	11498492	11498713	.	+	.	transcript_id "PB.34543.1,PB.34543.2/PB.34543.3/PB.34543.4/PB.34543.5/PB.34543.7/PB.34543.8"; gene_id "Chr02:11496478-11501294W"; flanks "11498492^,11498713^"; structure "1-,2-"; splice_chain "11498619-,11498648-"; sources "Undefined,Undefined"; NMorMRNA "null"; degree "4"; dimension "2_2";
Chr02	Undefined	as_event	11820347	11820634	.	+	.	transcript_id "PB.34548.18,PB.34548.19"; gene_id "Chr02:11586776-11854295W"; flanks "11820347^,11820634^"; structure "1-,2-"; splice_chain "11820566-,11820589-"; sources "Undefined,Undefined"; NMorMRNA "null"; degree "4"; dimension "2_2";
Chr02	Undefined	as_event	12222011	12223257	.	+	.	transcript_id "PB.34570.2,PB.34570.1"; gene_id "Chr02:12221626-12223851W"; flanks "12222011^,12223257^"; structure "1-,2-"; splice_chain "12222853-,12222984-"; sources "Undefined,Undefined"; NMorMRNA "null"; degree "4"; dimension "2_2";
Chr02	Undefined	as_event	12808650	12809078	.	+	.	transcript_id "PB.34587.1,PB.34587.2"; gene_id "Chr02:12807501-12812581W"; flanks "12808650^,12809078^"; structure "1-,2-"; splice_chain "12809056-,12809061-"; sources "Undefined,Undefined"; NMorMRNA "null"; degree "4"; dimension "2_2";
Chr02	Undefined	as_event	12810867	12811522	.	+	.	transcript_id "PB.34587.1/PB.34587.2/PB.34587.3,PB.34587.4"; gene_id "Chr02:12807501-12812581W"; flanks "12810867^,12811522^"; structure "1-,2-"; splice_chain "12811263-,12811274-"; sources "Undefined,Undefined"; NMorMRNA "null"; degree "4"; dimension "2_2";
Chr02	Undefined	as_event	13271753	13272054	.	+	.	transcript_id "PB.34593.1/PB.34593.4/PB.34593.5/PB.34593.6/PB.34593.7,PB.34593.8"; gene_id "Chr02:13267276-13273446W"; flanks "13271753^,13272054^"; structure "1-,2-"; splice_chain "13271947-,13271948-"; sources "Undefined,Undefined"; NMorMRNA "null"; degree "4"; dimension "2_2";
Chr02	Undefined	as_event	13724520	13724652	.	+	.	transcript_id "PB.34607.2,PB.34607.1/PB.34607.4/PB.34607.6"; gene_id "Chr02:13722513-13728812W"; flanks "13724520^,13724652^"; structure "1-,2-"; splice_chain "13724562-,13724588-"; sources "Undefined,Undefined"; NMorMRNA "null"; degree "4"; dimension "2_2";
Chr02	Undefined	as_event	14621116	14621686	.	+	.	transcript_id "PB.34617.32,PB.34617.28/PB.34617.30"; gene_id "Chr02:13930269-14808385W"; flanks "14621116^,14621686^"; structure "1-,2-"; splice_chain "14621445-,14621469-"; sources "Undefined,Undefined"; NMorMRNA "null"; degree "4"; dimension "2_2";
Chr02	Undefined	as_event	14772518	14772848	.	+	.	transcript_id "PB.34617.39/PB.34617.42/PB.34617.43,PB.34617.40"; gene_id "Chr02:13930269-14808385W"; flanks "14772518^,14772848^"; structure "1-,2-"; splice_chain "14772789-,14772808-"; sources "Undefined,Undefined"; NMorMRNA "null"; degree "4"; dimension "2_2";
Chr02	Undefined	as_event	14950838	14951447	.	+	.	transcript_id "PB.34638.3,PB.34638.1/PB.34638.2"; gene_id "Chr02:14948253-14952014W"; flanks "14950838^,14951447^"; structure "1-,2-"; splice_chain "14951338-,14951341-"; sources "Undefined,Undefined"; NMorMRNA "null"; degree "4"; dimension "2_2";
Chr02	Undefined	as_event	14953087	14954478	.	+	.	transcript_id "PB.34639.1/PB.34639.5,PB.34639.2/PB.34639.3/PB.34639.4"; gene_id "Chr02:14952900-14957171W"; flanks "14953087^,14954478^"; structure "1-,2-"; splice_chain "14954393-,14954405-"; sources "Undefined,Undefined"; NMorMRNA "null"; degree "4"; dimension "2_2";
Chr02	Undefined	as_event	15918769	15922363	.	+	.	transcript_id "PB.34662.3,PB.34662.1"; gene_id "Chr02:15918088-15923294W"; flanks "15918769^,15922363^"; structure "1-,2-"; splice_chain "15922019-,15922230-"; sources "Undefined,Undefined"; NMorMRNA "null"; degree "4"; dimension "2_2";
Chr02	Undefined	as_event	16033643	16033783	.	+	.	transcript_id "PB.34665.7,PB.34665.1/PB.34665.2/PB.34665.3/PB.34665.4/PB.34665.5/PB.34665.6"; gene_id "Chr02:16029402-16034802W"; flanks "16033643^,16033783^"; structure "1-,2-"; splice_chain "16033708-,16033726-"; sources "Undefined,Undefined"; NMorMRNA "null"; degree "4"; dimension "2_2";
Chr02	Undefined	as_event	16247482	16248044	.	+	.	transcript_id "PB.34676.1/PB.34676.4,PB.34676.2/PB.34676.3"; gene_id "Chr02:16247128-16255194W"; flanks "16247482^,16248044^"; structure "1-,2-"; splice_chain "16247748-,16247760-"; sources "Undefined,Undefined"; NMorMRNA "null"; degree "4"; dimension "2_2";
Chr02	Undefined	as_event	17343705	17344686	.	+	.	transcript_id "PB.34707.31,PB.34707.20/PB.34707.21/PB.34707.22/PB.34707.24/PB.34707.27/PB.34707.29/PB.34707.30"; gene_id "Chr02:17168764-17387558W"; flanks "17343705^,17344686^"; structure "1-,2-"; splice_chain "17344408-,17344424-"; sources "Undefined,Undefined"; NMorMRNA "null"; degree "4"; dimension "2_2";
Chr02	Undefined	as_event	17344686	17345038	.	+	.	transcript_id "PB.34707.20/PB.34707.21/PB.34707.22/PB.34707.23/PB.34707.24/PB.34707.29/PB.34707.31,PB.34707.28"; gene_id "Chr02:17168764-17387558W"; flanks "17344686^,17345038^"; structure "1-,2-"; splice_chain "17344841-,17344842-"; sources "Undefined,Undefined"; NMorMRNA "null"; degree "4"; dimension "2_2";
Chr02	Undefined	as_event	17604699	17605169	.	+	.	transcript_id "PB.34716.21/PB.34716.23,PB.34716.15/PB.34716.16/PB.34716.18/PB.34716.20/PB.34716.22/PB.34716.25/PB.34716.26"; gene_id "Chr02:17513967-17607658W"; flanks "17604699^,17605169^"; structure "1-,2-"; splice_chain "17605083-,17605104-"; sources "Undefined,Undefined"; NMorMRNA "null"; degree "4"; dimension "2_2";
Chr02	Undefined	as_event	17637905	17638760	.	+	.	transcript_id "PB.34724.10,PB.34724.1/PB.34724.4/PB.34724.8/PB.34724.9"; gene_id "Chr02:17637417-17640677W"; flanks "17637905^,17638760^"; structure "1-,2-"; splice_chain "17638065-,17638068-"; sources "Undefined,Undefined"; NMorMRNA "null"; degree "4"; dimension "2_2";
Chr02	Undefined	as_event	17638760	17638982	.	+	.	transcript_id "PB.34724.1/PB.34724.10/PB.34724.13/PB.34724.16/PB.34724.2/PB.34724.4/PB.34724.8,PB.34724.9"; gene_id "Chr02:17637417-17640677W"; flanks "17638760^,17638982^"; structure "1-,2-"; splice_chain "17638864-,17638870-"; sources "Undefined,Undefined"; NMorMRNA "null"; degree "4"; dimension "2_2";
Chr02	Undefined	as_event	18062234	18062773	.	+	.	transcript_id "PB.34735.2/PB.34735.3/PB.34735.4,PB.34735.1"; gene_id "Chr02:18062032-18069616W"; flanks "18062234^,18062773^"; structure "1-,2-"; splice_chain "18062569-,18062570-"; sources "Undefined,Undefined"; NMorMRNA "null"; degree "4"; dimension "2_2";
Chr02	Undefined	as_event	18062773	18063431	.	+	.	transcript_id "PB.34735.2/PB.34735.3/PB.34735.4/PB.34735.5/PB.34735.6/PB.34735.7,PB.34735.1"; gene_id "Chr02:18062032-18069616W"; flanks "18062773^,18063431^"; structure "1-,2-"; splice_chain "18063336-,18063337-"; sources "Undefined,Undefined"; NMorMRNA "null"; degree "4"; dimension "2_2";
Chr02	Undefined	as_event	18064789	18065731	.	+	.	transcript_id "PB.34735.2/PB.34735.3/PB.34735.4/PB.34735.5/PB.34735.6/PB.34735.8,PB.34735.7"; gene_id "Chr02:18062032-18069616W"; flanks "18064789^,18065731^"; structure "1-,2-"; splice_chain "18065609-,18065660-"; sources "Undefined,Undefined"; NMorMRNA "null"; degree "4"; dimension "2_2";
Chr02	Undefined	as_event	18065908	18066910	.	+	.	transcript_id "PB.34735.2/PB.34735.3/PB.34735.4/PB.34735.6/PB.34735.7/PB.34735.8,PB.34735.1"; gene_id "Chr02:18062032-18069616W"; flanks "18065908^,18066910^"; structure "1-,2-"; splice_chain "18066805-,18066809-"; sources "Undefined,Undefined"; NMorMRNA "null"; degree "4"; dimension "2_2";
Chr02	Undefined	as_event	18224746	18224933	.	+	.	transcript_id "PB.34740.1/PB.34740.2/PB.34740.6/PB.34740.7/PB.34740.9,PB.34740.5"; gene_id "Chr02:18218644-18227819W"; flanks "18224746^,18224933^"; structure "1-,2-"; splice_chain "18224862-,18224866-"; sources "Undefined,Undefined"; NMorMRNA "null"; degree "4"; dimension "2_2";
Chr02	Undefined	as_event	18279413	18281241	.	+	.	transcript_id "PB.34742.1/PB.34742.2/PB.34742.3/PB.34742.4/PB.34742.5/PB.34742.7/PB.34742.9,PB.34742.6/PB.34742.8"; gene_id "Chr02:18277103-18285122W"; flanks "18279413^,18281241^"; structure "1-,2-"; splice_chain "18280022-,18280117-"; sources "Undefined,Undefined"; NMorMRNA "null"; degree "4"; dimension "2_2";
Chr02	Undefined	as_event	18312443	18313086	.	+	.	transcript_id "PB.34743.2/PB.34743.5,PB.34743.1"; gene_id "Chr02:18308364-18314626W"; flanks "18312443^,18313086^"; structure "1-,2-"; splice_chain "18312918-,18312919-"; sources "Undefined,Undefined"; NMorMRNA "null"; degree "4"; dimension "2_2";
Chr02	Undefined	as_event	19551665	19552274	.	+	.	transcript_id "PB.34766.1/PB.34766.2/PB.34766.5,PB.34766.3/PB.34766.4"; gene_id "Chr02:19551535-19555658W"; flanks "19551665^,19552274^"; structure "1-,2-"; splice_chain "19552062-,19552078-"; sources "Undefined,Undefined"; NMorMRNA "null"; degree "4"; dimension "2_2";
Chr02	Undefined	as_event	19552274	19552730	.	+	.	transcript_id "PB.34766.1/PB.34766.2/PB.34766.3/PB.34766.4,PB.34766.5"; gene_id "Chr02:19551535-19555658W"; flanks "19552274^,19552730^"; structure "1-,2-"; splice_chain "19552545-,19552549-"; sources "Undefined,Undefined"; NMorMRNA "null"; degree "4"; dimension "2_2";
Chr02	Undefined	as_event	19663247	19664077	.	+	.	transcript_id "PB.34767.2/PB.34767.3/PB.34767.5/PB.34767.6,PB.34767.1/PB.34767.4"; gene_id "Chr02:19662926-19666054W"; flanks "19663247^,19664077^"; structure "1-,2-"; splice_chain "19663508-,19663895-"; sources "Undefined,Undefined"; NMorMRNA "null"; degree "4"; dimension "2_2";
Chr02	Undefined	as_event	21704811	21704995	.	+	.	transcript_id "PB.34793.2,PB.34793.1/PB.34793.3/PB.34793.4/PB.34793.5"; gene_id "Chr02:21699392-21706738W"; flanks "21704811^,21704995^"; structure "1-,2-"; splice_chain "21704886-,21704912-"; sources "Undefined,Undefined"; NMorMRNA "null"; degree "4"; dimension "2_2";
Chr02	Undefined	as_event	21802753	21802980	.	+	.	transcript_id "PB.34796.5/PB.34796.6,PB.34796.4"; gene_id "Chr02:21802012-21807337W"; flanks "21802753^,21802980^"; structure "1-,2-"; splice_chain "21802872-,21802878-"; sources "Undefined,Undefined"; NMorMRNA "null"; degree "4"; dimension "2_2";
Chr02	Undefined	as_event	21803641	21804916	.	+	.	transcript_id "PB.34796.1/PB.34796.2/PB.34796.3/PB.34796.4/PB.34796.6/PB.34796.8,PB.34796.5/PB.34796.7"; gene_id "Chr02:21802012-21807337W"; flanks "21803641^,21804916^"; structure "1-,2-"; splice_chain "21804780-,21804785-"; sources "Undefined,Undefined"; NMorMRNA "null"; degree "4"; dimension "2_2";
Chr02	Undefined	as_event	22117344	22119135	.	+	.	transcript_id "PB.34798.4,PB.34798.1/PB.34798.2/PB.34798.3/PB.34798.6"; gene_id "Chr02:22116638-22121075W"; flanks "22117344^,22119135^"; structure "1-,2-"; splice_chain "22119048-,22119049-"; sources "Undefined,Undefined"; NMorMRNA "null"; degree "4"; dimension "2_2";
Chr02	Undefined	as_event	22482272	22483127	.	+	.	transcript_id "PB.34806.1/PB.34806.2,PB.34806.3"; gene_id "Chr02:22480838-22485846W"; flanks "22482272^,22483127^"; structure "1-,2-"; splice_chain "22482811-,22482822-"; sources "Undefined,Undefined"; NMorMRNA "null"; degree "4"; dimension "2_2";
Chr02	Undefined	as_event	22535827	22537171	.	+	.	transcript_id "PB.34809.3/PB.34809.4,PB.34809.1/PB.34809.2"; gene_id "Chr02:22534046-22542019W"; flanks "22535827^,22537171^"; structure "1-,2-"; splice_chain "22537044-,22537064-"; sources "Undefined,Undefined"; NMorMRNA "null"; degree "4"; dimension "2_2";
Chr02	Undefined	as_event	22537529	22538465	.	+	.	transcript_id "PB.34809.3,PB.34809.1/PB.34809.2/PB.34809.4"; gene_id "Chr02:22534046-22542019W"; flanks "22537529^,22538465^"; structure "1-,2-"; splice_chain "22538283-,22538314-"; sources "Undefined,Undefined"; NMorMRNA "null"; degree "4"; dimension "2_2";
Chr02	Undefined	as_event	22540831	22541131	.	+	.	transcript_id "PB.34809.3,PB.34809.1/PB.34809.2/PB.34809.4"; gene_id "Chr02:22534046-22542019W"; flanks "22540831^,22541131^"; structure "1-,2-"; splice_chain "22541059-,22541060-"; sources "Undefined,Undefined"; NMorMRNA "null"; degree "4"; dimension "2_2";
Chr02	Undefined	as_event	22958503	22958710	.	+	.	transcript_id "PB.34818.5,PB.34818.1/PB.34818.4"; gene_id "Chr02:22958208-22964142W"; flanks "22958503^,22958710^"; structure "1-,2-"; splice_chain "22958599-,22958621-"; sources "Undefined,Undefined"; NMorMRNA "null"; degree "4"; dimension "2_2";
Chr02	Undefined	as_event	22960942	22961549	.	+	.	transcript_id "PB.34818.4,PB.34818.1/PB.34818.5"; gene_id "Chr02:22958208-22964142W"; flanks "22960942^,22961549^"; structure "1-,2-"; splice_chain "22961434-,22961439-"; sources "Undefined,Undefined"; NMorMRNA "null"; degree "4"; dimension "2_2";
Chr02	Undefined	as_event	22961859	22962047	.	+	.	transcript_id "PB.34818.1,PB.34818.5"; gene_id "Chr02:22958208-22964142W"; flanks "22961859^,22962047^"; structure "1-,2-"; splice_chain "22961950-,22961953-"; sources "Undefined,Undefined"; NMorMRNA "null"; degree "4"; dimension "2_2";
Chr02	Undefined	as_event	24070379	24071200	.	+	.	transcript_id "PB.34833.2,PB.34833.1"; gene_id "Chr02:24067182-24071644W"; flanks "24070379^,24071200^"; structure "1-,2-"; splice_chain "24070974-,24071063-"; sources "Undefined,Undefined"; NMorMRNA "null"; degree "4"; dimension "2_2";
Chr02	Undefined	as_event	25171580	25171732	.	+	.	transcript_id "PB.34850.1,PB.34850.2/PB.34850.4/PB.34850.5/PB.34850.6/PB.34850.7"; gene_id "Chr02:25169827-25174279W"; flanks "25171580^,25171732^"; structure "1-,2-"; splice_chain "25171679-,25171701-"; sources "Undefined,Undefined"; NMorMRNA "null"; degree "4"; dimension "2_2";
Chr02	Undefined	as_event	25388699	25388888	.	+	.	transcript_id "PB.34851.1,PB.34851.2"; gene_id "Chr02:25382881-25390490W"; flanks "25388699^,25388888^"; structure "1-,2-"; splice_chain "25388806-,25388820-"; sources "Undefined,Undefined"; NMorMRNA "null"; degree "4"; dimension "2_2";
Chr02	Undefined	as_event	26713952	26714461	.	+	.	transcript_id "PB.34868.4,PB.34868.1/PB.34868.2/PB.34868.3/PB.34868.5/PB.34868.6/PB.34868.8/PB.34868.9"; gene_id "Chr02:26711516-26720295W"; flanks "26713952^,26714461^"; structure "1-,2-"; splice_chain "26714323-,26714324-"; sources "Undefined,Undefined"; NMorMRNA "null"; degree "4"; dimension "2_2";
Chr02	Undefined	as_event	26717080	26717653	.	+	.	transcript_id "PB.34868.6,PB.34868.1/PB.34868.10/PB.34868.11/PB.34868.2/PB.34868.3/PB.34868.4/PB.34868.5/PB.34868.8/PB.34868.9"; gene_id "Chr02:26711516-26720295W"; flanks "26717080^,26717653^"; structure "1-,2-"; splice_chain "26717578-,26717592-"; sources "Undefined,Undefined"; NMorMRNA "null"; degree "4"; dimension "2_2";
Chr02	Undefined	as_event	26723308	26723554	.	+	.	transcript_id "PB.34869.1/PB.34869.3/PB.34869.6,PB.34869.5"; gene_id "Chr02:26720897-26728047W"; flanks "26723308^,26723554^"; structure "1-,2-"; splice_chain "26723485-,26723490-"; sources "Undefined,Undefined"; NMorMRNA "null"; degree "4"; dimension "2_2";
Chr02	Undefined	as_event	30260215	30261475	.	+	.	transcript_id "PB.34889.2/PB.34889.4,PB.34889.5"; gene_id "Chr02:30254747-30265462W"; flanks "30260215^,30261475^"; structure "1-,2-"; splice_chain "30260987-,30261034-"; sources "Undefined,Undefined"; NMorMRNA "null"; degree "4"; dimension "2_2";
Chr02	Undefined	as_event	32960090	32961850	.	+	.	transcript_id "PB.34912.7,PB.34912.18"; gene_id "Chr02:32957289-32968590W"; flanks "32960090^,32961850^"; structure "1-,2-"; splice_chain "32960206-,32961689-"; sources "Undefined,Undefined"; NMorMRNA "null"; degree "4"; dimension "2_2";
Chr02	Undefined	as_event	37132662	37133020	.	+	.	transcript_id "PB.34943.1/PB.34943.3/PB.34943.4/PB.34943.6/PB.34943.7,PB.34943.5"; gene_id "Chr02:37123881-37135455W"; flanks "37132662^,37133020^"; structure "1-,2-"; splice_chain "37132793-,37132817-"; sources "Undefined,Undefined"; NMorMRNA "null"; degree "4"; dimension "2_2";
Chr02	Undefined	as_event	37133020	37133213	.	+	.	transcript_id "PB.34943.1/PB.34943.3/PB.34943.5/PB.34943.6,PB.34943.4"; gene_id "Chr02:37123881-37135455W"; flanks "37133020^,37133213^"; structure "1-,2-"; splice_chain "37133109-,37133110-"; sources "Undefined,Undefined"; NMorMRNA "null"; degree "4"; dimension "2_2";
Chr02	Undefined	as_event	37134020	37134190	.	+	.	transcript_id "PB.34943.1/PB.34943.4/PB.34943.6,PB.34943.3/PB.34943.5/PB.34943.7"; gene_id "Chr02:37123881-37135455W"; flanks "37134020^,37134190^"; structure "1-,2-"; splice_chain "37134119-,37134122-"; sources "Undefined,Undefined"; NMorMRNA "null"; degree "4"; dimension "2_2";
Chr02	Undefined	as_event	38963360	38963732	.	+	.	transcript_id "PB.34958.1/PB.34958.2/PB.34958.3,PB.34958.4"; gene_id "Chr02:38963003-38966767W"; flanks "38963360^,38963732^"; structure "1-,2-"; splice_chain "38963589-,38963590-"; sources "Undefined,Undefined"; NMorMRNA "null"; degree "4"; dimension "2_2";
Chr02	Undefined	as_event	38963732	38964128	.	+	.	transcript_id "PB.34958.1/PB.34958.3/PB.34958.4,PB.34958.2"; gene_id "Chr02:38963003-38966767W"; flanks "38963732^,38964128^"; structure "1-,2-"; splice_chain "38964019-,38964031-"; sources "Undefined,Undefined"; NMorMRNA "null"; degree "4"; dimension "2_2";
Chr02	Undefined	as_event	42377429	42378538	.	+	.	transcript_id "PB.34974.10/PB.34974.2/PB.34974.3/PB.34974.7,PB.34974.13/PB.34974.5"; gene_id "Chr02:42376920-42384382W"; flanks "42377429^,42378538^"; structure "1-,2-"; splice_chain "42378445-,42378459-"; sources "Undefined,Undefined"; NMorMRNA "null"; degree "4"; dimension "2_2";
Chr02	Undefined	as_event	42381612	42381948	.	+	.	transcript_id "PB.34974.11/PB.34974.14/PB.34974.15/PB.34974.3/PB.34974.5/PB.34974.7,PB.34974.10"; gene_id "Chr02:42376920-42384382W"; flanks "42381612^,42381948^"; structure "1-,2-"; splice_chain "42381829-,42381880-"; sources "Undefined,Undefined"; NMorMRNA "null"; degree "4"; dimension "2_2";
Chr02	Undefined	as_event	45597730	45598664	.	+	.	transcript_id "PB.34987.1/PB.34987.2/PB.34987.4/PB.34987.5/PB.34987.9,PB.34987.6"; gene_id "Chr02:45586940-45600653W"; flanks "45597730^,45598664^"; structure "1-,2-"; splice_chain "45598579-,45598582-"; sources "Undefined,Undefined"; NMorMRNA "null"; degree "4"; dimension "2_2";
Chr02	Undefined	as_event	45598664	45599585	.	+	.	transcript_id "PB.34987.1/PB.34987.2/PB.34987.5/PB.34987.6/PB.34987.9,PB.34987.4"; gene_id "Chr02:45586940-45600653W"; flanks "45598664^,45599585^"; structure "1-,2-"; splice_chain "45599456-,45599494-"; sources "Undefined,Undefined"; NMorMRNA "null"; degree "4"; dimension "2_2";
Chr02	Undefined	as_event	46501737	46502216	.	+	.	transcript_id "PB.35006.1/PB.35006.10/PB.35006.5/PB.35006.6/PB.35006.8,PB.35006.12/PB.35006.2/PB.35006.3/PB.35006.7/PB.35006.9"; gene_id "Chr02:46500446-46505061W"; flanks "46501737^,46502216^"; structure "1-,2-"; splice_chain "46501940-,46502065-"; sources "Undefined,Undefined"; NMorMRNA "null"; degree "4"; dimension "2_2";
Chr02	Undefined	as_event	46502657	46503347	.	+	.	transcript_id "PB.35006.6,PB.35006.5"; gene_id "Chr02:46500446-46505061W"; flanks "46502657^,46503347^"; structure "1-,2-"; splice_chain "46503276-,46503331-"; sources "Undefined,Undefined"; NMorMRNA "null"; degree "4"; dimension "2_2";
Chr02	Undefined	as_event	46504278	46504516	.	+	.	transcript_id "PB.35006.1/PB.35006.10/PB.35006.11/PB.35006.12/PB.35006.2/PB.35006.3/PB.35006.4/PB.35006.5/PB.35006.6/PB.35006.7/PB.35006.8,PB.35006.9"; gene_id "Chr02:46500446-46505061W"; flanks "46504278^,46504516^"; structure "1-,2-"; splice_chain "46504453-,46504477-"; sources "Undefined,Undefined"; NMorMRNA "null"; degree "4"; dimension "2_2";
Chr02	Undefined	as_event	47889436	47890437	.	+	.	transcript_id "PB.35015.10,PB.35015.11"; gene_id "Chr02:47883870-47896708W"; flanks "47889436^,47890437]"; structure "1-,2-"; splice_chain "47889788-,47889834-"; sources "Undefined,Undefined"; NMorMRNA "null"; degree "4"; dimension "2_2";
Chr02	Undefined	as_event	49964866	49965036	.	+	.	transcript_id "PB.35031.1/PB.35031.2/PB.35031.4/PB.35031.6,PB.35031.5"; gene_id "Chr02:49964554-49972058W"; flanks "49964866^,49965036^"; structure "1-,2-"; splice_chain "49964971-,49964981-"; sources "Undefined,Undefined"; NMorMRNA "null"; degree "4"; dimension "2_2";
Chr02	Undefined	as_event	50426844	50428748	.	+	.	transcript_id "PB.35033.1,PB.35033.2"; gene_id "Chr02:50426513-50433080W"; flanks "50426844^,50428748^"; structure "1-,2-"; splice_chain "50427002-,50427103-"; sources "Undefined,Undefined"; NMorMRNA "null"; degree "4"; dimension "2_2";
Chr02	Undefined	as_event	51488030	51489997	.	+	.	transcript_id "PB.35044.2,PB.35044.1/PB.35044.3"; gene_id "Chr02:51483868-51492276W"; flanks "51488030^,51489997^"; structure "1-,2-"; splice_chain "51489842-,51489849-"; sources "Undefined,Undefined"; NMorMRNA "null"; degree "4"; dimension "2_2";
Chr02	Undefined	as_event	53426051	53426414	.	+	.	transcript_id "PB.35055.6/PB.35055.9,PB.35055.1/PB.35055.10/PB.35055.2/PB.35055.5"; gene_id "Chr02:53423498-53428981W"; flanks "53426051^,53426414^"; structure "1-,2-"; splice_chain "53426279-,53426332-"; sources "Undefined,Undefined"; NMorMRNA "null"; degree "4"; dimension "2_2";
Chr02	Undefined	as_event	53812429	53813860	.	+	.	transcript_id "PB.35059.1/PB.35059.2/PB.35059.3/PB.35059.4,PB.35059.5"; gene_id "Chr02:53811992-53817035W"; flanks "53812429^,53813860^"; structure "1-,2-"; splice_chain "53813680-,53813789-"; sources "Undefined,Undefined"; NMorMRNA "null"; degree "4"; dimension "2_2";
Chr02	Undefined	as_event	53814117	53814400	.	+	.	transcript_id "PB.35059.4,PB.35059.8"; gene_id "Chr02:53811992-53817035W"; flanks "53814117^,53814400^"; structure "1-,2-"; splice_chain "53814320-,53814332-"; sources "Undefined,Undefined"; NMorMRNA "null"; degree "4"; dimension "2_2";
Chr02	Undefined	as_event	54976415	54976734	.	+	.	transcript_id "PB.35073.5,PB.35073.1/PB.35073.2/PB.35073.3/PB.35073.4/PB.35073.6"; gene_id "Chr02:54974768-54980198W"; flanks "54976415^,54976734^"; structure "1-,2-"; splice_chain "54976569-,54976601-"; sources "Undefined,Undefined"; NMorMRNA "null"; degree "4"; dimension "2_2";
Chr02	Undefined	as_event	54977343	54977496	.	+	.	transcript_id "PB.35073.2,PB.35073.1/PB.35073.3/PB.35073.4/PB.35073.5/PB.35073.6"; gene_id "Chr02:54974768-54980198W"; flanks "54977343^,54977496^"; structure "1-,2-"; splice_chain "54977387-,54977422-"; sources "Undefined,Undefined"; NMorMRNA "null"; degree "4"; dimension "2_2";
Chr02	Undefined	as_event	55452743	55453124	.	+	.	transcript_id "PB.35080.11,PB.35080.8"; gene_id "Chr02:55448345-55453228W"; flanks "55452743^,55453124]"; structure "1-,2-"; splice_chain "55452825-,55452835-"; sources "Undefined,Undefined"; NMorMRNA "null"; degree "4"; dimension "2_2";
Chr02	Undefined	as_event	59422163	59422614	.	+	.	transcript_id "PB.35121.7,PB.35121.6"; gene_id "Chr02:59401860-59424666W"; flanks "59422163^,59422614^"; structure "1-,2-"; splice_chain "59422532-,59422541-"; sources "Undefined,Undefined"; NMorMRNA "null"; degree "4"; dimension "2_2";
Chr02	Undefined	as_event	59422614	59423497	.	+	.	transcript_id "PB.35121.7,PB.35121.6"; gene_id "Chr02:59401860-59424666W"; flanks "59422614^,59423497^"; structure "1-,2-"; splice_chain "59423333-,59423336-"; sources "Undefined,Undefined"; NMorMRNA "null"; degree "4"; dimension "2_2";
Chr02	Undefined	as_event	60690712	60691497	.	+	.	transcript_id "PB.35135.7/PB.35135.8,PB.35135.1/PB.35135.4"; gene_id "Chr02:60689770-60696024W"; flanks "60690712^,60691497^"; structure "1-,2-"; splice_chain "60691212-,60691247-"; sources "Undefined,Undefined"; NMorMRNA "null"; degree "4"; dimension "2_2";
Chr02	Undefined	as_event	62542011	62543550	.	+	.	transcript_id "PB.35160.1/PB.35160.4,PB.35160.3"; gene_id "Chr02:62541599-62546463W"; flanks "62542011^,62543550^"; structure "1-,2-"; splice_chain "62543166-,62543222-"; sources "Undefined,Undefined"; NMorMRNA "null"; degree "4"; dimension "2_2";
Chr02	Undefined	as_event	62545376	62545584	.	+	.	transcript_id "PB.35160.4/PB.35160.5/PB.35160.6,PB.35160.1/PB.35160.2/PB.35160.3"; gene_id "Chr02:62541599-62546463W"; flanks "62545376^,62545584^"; structure "1-,2-"; splice_chain "62545448-,62545474-"; sources "Undefined,Undefined"; NMorMRNA "null"; degree "4"; dimension "2_2";
Chr02	Undefined	as_event	63163555	63164466	.	+	.	transcript_id "PB.35162.1/PB.35162.10/PB.35162.2/PB.35162.8,PB.35162.5"; gene_id "Chr02:63163088-63167228W"; flanks "63163555^,63164466^"; structure "1-,2-"; splice_chain "63164311-,63164314-"; sources "Undefined,Undefined"; NMorMRNA "null"; degree "4"; dimension "2_2";
Chr02	Undefined	as_event	63164466	63165245	.	+	.	transcript_id "PB.35162.1/PB.35162.2/PB.35162.5/PB.35162.8,PB.35162.10"; gene_id "Chr02:63163088-63167228W"; flanks "63164466^,63165245^"; structure "1-,2-"; splice_chain "63165167-,63165199-"; sources "Undefined,Undefined"; NMorMRNA "null"; degree "4"; dimension "2_2";
Chr02	Undefined	as_event	63165245	63166655	.	+	.	transcript_id "PB.35162.8,PB.35162.1/PB.35162.10/PB.35162.2"; gene_id "Chr02:63163088-63167228W"; flanks "63165245^,63166655^"; structure "1-,2-"; splice_chain "63165502-,63166608-"; sources "Undefined,Undefined"; NMorMRNA "null"; degree "4"; dimension "2_2";
Chr02	Undefined	as_event	63166655	63166815	.	+	.	transcript_id "PB.35162.1/PB.35162.10/PB.35162.6/PB.35162.8,PB.35162.2"; gene_id "Chr02:63163088-63167228W"; flanks "63166655^,63166815^"; structure "1-,2-"; splice_chain "63166743-,63166768-"; sources "Undefined,Undefined"; NMorMRNA "null"; degree "4"; dimension "2_2";
Chr02	Undefined	as_event	65541367	65543279	.	+	.	transcript_id "PB.35177.2,PB.35177.1"; gene_id "Chr02:65541141-65545090W"; flanks "65541367^,65543279^"; structure "1-,2-"; splice_chain "65542701-,65542859-"; sources "Undefined,Undefined"; NMorMRNA "null"; degree "4"; dimension "2_2";
Chr02	Undefined	as_event	67486509	67486712	.	+	.	transcript_id "PB.35207.1,PB.35207.2"; gene_id "Chr02:67483665-67487490W"; flanks "67486509^,67486712^"; structure "1-,2-"; splice_chain "67486620-,67486627-"; sources "Undefined,Undefined"; NMorMRNA "null"; degree "4"; dimension "2_2";
Chr02	Undefined	as_event	67677908	67678109	.	+	.	transcript_id "PB.35215.1/PB.35215.10/PB.35215.12/PB.35215.6/PB.35215.7,PB.35215.9"; gene_id "Chr02:67677848-67682238W"; flanks "67677908^,67678109^"; structure "1-,2-"; splice_chain "67678048-,67678061-"; sources "Undefined,Undefined"; NMorMRNA "null"; degree "4"; dimension "2_2";
Chr02	Undefined	as_event	68399460	68399715	.	+	.	transcript_id "PB.35232.1/PB.35232.11/PB.35232.12/PB.35232.17/PB.35232.2/PB.35232.5/PB.35232.7,PB.35232.10/PB.35232.16/PB.35232.3/PB.35232.4/PB.35232.8"; gene_id "Chr02:68398559-68401710W"; flanks "68399460^,68399715^"; structure "1-,2-"; splice_chain "68399546-,68399632-"; sources "Undefined,Undefined"; NMorMRNA "null"; degree "4"; dimension "2_2";
Chr02	Undefined	as_event	69715999	69716649	.	+	.	transcript_id "PB.35256.4,PB.35256.1"; gene_id "Chr02:69714415-69718543W"; flanks "69715999^,69716649^"; structure "1-,2-"; splice_chain "69716441-,69716444-"; sources "Undefined,Undefined"; NMorMRNA "null"; degree "4"; dimension "2_2";
Chr02	Undefined	as_event	70068453	70069304	.	+	.	transcript_id "PB.35266.4,PB.35266.1/PB.35266.3"; gene_id "Chr02:70067857-70074312W"; flanks "70068453^,70069304^"; structure "1-,2-"; splice_chain "70069184-,70069197-"; sources "Undefined,Undefined"; NMorMRNA "null"; degree "4"; dimension "2_2";
Chr02	Undefined	as_event	70071560	70072089	.	+	.	transcript_id "PB.35266.4,PB.35266.1/PB.35266.3/PB.35266.5/PB.35266.6/PB.35266.7"; gene_id "Chr02:70067857-70074312W"; flanks "70071560^,70072089^"; structure "1-,2-"; splice_chain "70071949-,70071950-"; sources "Undefined,Undefined"; NMorMRNA "null"; degree "4"; dimension "2_2";
Chr02	Undefined	as_event	70629439	70631771	.	+	.	transcript_id "PB.35277.1/PB.35277.2/PB.35277.3/PB.35277.5/PB.35277.7/PB.35277.9,PB.35277.6"; gene_id "Chr02:70623725-70638407W"; flanks "70629439^,70631771^"; structure "1-,2-"; splice_chain "70631535-,70631552-"; sources "Undefined,Undefined"; NMorMRNA "null"; degree "4"; dimension "2_2";
Chr02	Undefined	as_event	72286222	72286474	.	+	.	transcript_id "PB.35302.7,PB.35302.10/PB.35302.11/PB.35302.3/PB.35302.4/PB.35302.5/PB.35302.6/PB.35302.8"; gene_id "Chr02:72284834-72289491W"; flanks "72286222^,72286474^"; structure "1-,2-"; splice_chain "72286328-,72286334-"; sources "Undefined,Undefined"; NMorMRNA "null"; degree "4"; dimension "2_2";
Chr02	Undefined	as_event	72375765	72375999	.	+	.	transcript_id "PB.35305.5,PB.35305.3"; gene_id "Chr02:72373940-72377517W"; flanks "72375765^,72375999^"; structure "1-,2-"; splice_chain "72375848-,72375855-"; sources "Undefined,Undefined"; NMorMRNA "null"; degree "4"; dimension "2_2";
Chr02	Undefined	as_event	72716746	72717812	.	+	.	transcript_id "PB.35310.2,PB.35310.1"; gene_id "Chr02:72714639-72719694W"; flanks "72716746^,72717812^"; structure "1-,2-"; splice_chain "72717542-,72717693-"; sources "Undefined,Undefined"; NMorMRNA "null"; degree "4"; dimension "2_2";
Chr02	Undefined	as_event	72965585	72965769	.	+	.	transcript_id "PB.35317.1/PB.35317.2/PB.35317.3,PB.35317.4"; gene_id "Chr02:72964897-72968928W"; flanks "72965585^,72965769^"; structure "1-,2-"; splice_chain "72965659-,72965755-"; sources "Undefined,Undefined"; NMorMRNA "null"; degree "4"; dimension "2_2";
Chr02	Undefined	as_event	77471734	77473026	.	+	.	transcript_id "PB.35351.2,PB.35351.4"; gene_id "Chr02:77471359-77482128W"; flanks "77471734^,77473026^"; structure "1-,2-"; splice_chain "77472636-,77472643-"; sources "Undefined,Undefined"; NMorMRNA "null"; degree "4"; dimension "2_2";
Chr02	Undefined	as_event	77476315	77476523	.	+	.	transcript_id "PB.35351.1/PB.35351.11/PB.35351.4/PB.35351.6/PB.35351.8,PB.35351.2"; gene_id "Chr02:77471359-77482128W"; flanks "77476315^,77476523^"; structure "1-,2-"; splice_chain "77476428-,77476478-"; sources "Undefined,Undefined"; NMorMRNA "null"; degree "4"; dimension "2_2";
Chr02	Undefined	as_event	77480453	77480614	.	+	.	transcript_id "PB.35351.1/PB.35351.11/PB.35351.2/PB.35351.4/PB.35351.6,PB.35351.8"; gene_id "Chr02:77471359-77482128W"; flanks "77480453^,77480614^"; structure "1-,2-"; splice_chain "77480537-,77480568-"; sources "Undefined,Undefined"; NMorMRNA "null"; degree "4"; dimension "2_2";
Chr02	Undefined	as_event	82597489	82598209	.	+	.	transcript_id "PB.35388.3,PB.35388.2"; gene_id "Chr02:82588522-82599901W"; flanks "82597489^,82598209^"; structure "1-,2-"; splice_chain "82598064-,82598066-"; sources "Undefined,Undefined"; NMorMRNA "null"; degree "4"; dimension "2_2";
Chr02	Undefined	as_event	82766322	82766728	.	+	.	transcript_id "PB.35394.1,PB.35394.2"; gene_id "Chr02:82765498-82770628W"; flanks "82766322^,82766728^"; structure "1-,2-"; splice_chain "82766649-,82766654-"; sources "Undefined,Undefined"; NMorMRNA "null"; degree "4"; dimension "2_2";
Chr02	Undefined	as_event	82825416	82825594	.	+	.	transcript_id "PB.35397.12/PB.35397.4,PB.35397.1/PB.35397.3"; gene_id "Chr02:82825373-82855683W"; flanks "82825416^,82825594^"; structure "1-,2-"; splice_chain "82825532-,82825550-"; sources "Undefined,Undefined"; NMorMRNA "null"; degree "4"; dimension "2_2";
Chr02	Undefined	as_event	82825594	82825994	.	+	.	transcript_id "PB.35397.1/PB.35397.12/PB.35397.13/PB.35397.15/PB.35397.16/PB.35397.4/PB.35397.8,PB.35397.3"; gene_id "Chr02:82825373-82855683W"; flanks "82825594^,82825994^"; structure "1-,2-"; splice_chain "82825775-,82825779-"; sources "Undefined,Undefined"; NMorMRNA "null"; degree "4"; dimension "2_2";
Chr02	Undefined	as_event	83075392	83075748	.	+	.	transcript_id "PB.35405.3/PB.35405.5,PB.35405.11/PB.35405.13/PB.35405.2/PB.35405.6/PB.35405.7"; gene_id "Chr02:83073631-83079980W"; flanks "83075392^,83075748^"; structure "1-,2-"; splice_chain "83075588-,83075693-"; sources "Undefined,Undefined"; NMorMRNA "null"; degree "4"; dimension "2_2";
Chr02	Undefined	as_event	83075748	83075872	.	+	.	transcript_id "PB.35405.11/PB.35405.2/PB.35405.5,PB.35405.3/PB.35405.7"; gene_id "Chr02:83073631-83079980W"; flanks "83075748^,83075872^"; structure "1-,2-"; splice_chain "83075823-,83075852-"; sources "Undefined,Undefined"; NMorMRNA "null"; degree "4"; dimension "2_2";
Chr02	Undefined	as_event	83078965	83079410	.	+	.	transcript_id "PB.35405.15,PB.35405.1/PB.35405.10/PB.35405.11/PB.35405.12/PB.35405.13/PB.35405.14/PB.35405.16/PB.35405.17/PB.35405.2/PB.35405.3/PB.35405.4/PB.35405.5/PB.35405.6/PB.35405.7/PB.35405.8/PB.35405.9"; gene_id "Chr02:83073631-83079980W"; flanks "83078965^,83079410^"; structure "1-,2-"; splice_chain "83079207-,83079316-"; sources "Undefined,Undefined"; NMorMRNA "null"; degree "4"; dimens…
Chr02	Undefined	as_event	83213553	83214477	.	+	.	transcript_id "PB.35406.2,PB.35406.1"; gene_id "Chr02:83211851-83214878W"; flanks "83213553^,83214477^"; structure "1-,2-"; splice_chain "83214341-,83214426-"; sources "Undefined,Undefined"; NMorMRNA "null"; degree "4"; dimension "2_2";
Chr02	Undefined	as_event	83259078	83259314	.	+	.	transcript_id "PB.35407.1/PB.35407.2,PB.35407.4"; gene_id "Chr02:83257665-83262215W"; flanks "83259078^,83259314^"; structure "1-,2-"; splice_chain "83259189-,83259218-"; sources "Undefined,Undefined"; NMorMRNA "null"; degree "4"; dimension "2_2";
Chr02	Undefined	as_event	83362258	83362421	.	+	.	transcript_id "PB.35408.1/PB.35408.2,PB.35408.3"; gene_id "Chr02:83362059-83365164W"; flanks "83362258^,83362421^"; structure "1-,2-"; splice_chain "83362335-,83362351-"; sources "Undefined,Undefined"; NMorMRNA "null"; degree "4"; dimension "2_2";
Chr02	Undefined	as_event	83668086	83668276	.	+	.	transcript_id "PB.35411.14,PB.35411.1/PB.35411.10/PB.35411.11/PB.35411.12/PB.35411.13/PB.35411.2/PB.35411.3/PB.35411.4/PB.35411.5/PB.35411.6/PB.35411.7/PB.35411.8/PB.35411.9"; gene_id "Chr02:83666716-83672450W"; flanks "83668086^,83668276^"; structure "1-,2-"; splice_chain "83668219-,83668220-"; sources "Undefined,Undefined"; NMorMRNA "null"; degree "4"; dimension "2_2";
Chr02	Undefined	as_event	83669690	83669927	.	+	.	transcript_id "PB.35411.1/PB.35411.12/PB.35411.13/PB.35411.17/PB.35411.18/PB.35411.19/PB.35411.2/PB.35411.3/PB.35411.4/PB.35411.5/PB.35411.6/PB.35411.7/PB.35411.8/PB.35411.9,PB.35411.11"; gene_id "Chr02:83666716-83672450W"; flanks "83669690^,83669927^"; structure "1-,2-"; splice_chain "83669774-,83669775-"; sources "Undefined,Undefined"; NMorMRNA "null"; degree "4"; dimension "2_2";
Chr02	Undefined	as_event	83937941	83938265	.	+	.	transcript_id "PB.35417.1/PB.35417.10/PB.35417.12/PB.35417.13/PB.35417.14/PB.35417.15/PB.35417.17/PB.35417.18/PB.35417.19/PB.35417.3/PB.35417.5/PB.35417.7,PB.35417.11"; gene_id "Chr02:83935049-83940949W"; flanks "83937941^,83938265^"; structure "1-,2-"; splice_chain "83938194-,83938196-"; sources "Undefined,Undefined"; NMorMRNA "null"; degree "4"; dimension "2_2";
Chr02	Undefined	as_event	83938967	83939585	.	+	.	transcript_id "PB.35417.1/PB.35417.12/PB.35417.13/PB.35417.14/PB.35417.15/PB.35417.17/PB.35417.19/PB.35417.3/PB.35417.5/PB.35417.7,PB.35417.11"; gene_id "Chr02:83935049-83940949W"; flanks "83938967^,83939585^"; structure "1-,2-"; splice_chain "83939540-,83939585-"; sources "Undefined,Undefined"; NMorMRNA "null"; degree "4"; dimension "2_2";
Chr02	Undefined	as_event	84088553	84089302	.	+	.	transcript_id "PB.35418.1/PB.35418.12/PB.35418.13/PB.35418.15/PB.35418.16/PB.35418.17/PB.35418.18/PB.35418.19/PB.35418.4/PB.35418.9,PB.35418.6/PB.35418.8"; gene_id "Chr02:84086043-84096720W"; flanks "84088553^,84089302^"; structure "1-,2-"; splice_chain "84089183-,84089205-"; sources "Undefined,Undefined"; NMorMRNA "null"; degree "4"; dimension "2_2";
Chr02	Undefined	as_event	84093747	84094023	.	+	.	transcript_id "PB.35418.1/PB.35418.12/PB.35418.13/PB.35418.15/PB.35418.16/PB.35418.17/PB.35418.19/PB.35418.20/PB.35418.22/PB.35418.23/PB.35418.24/PB.35418.25/PB.35418.4/PB.35418.6/PB.35418.9,PB.35418.3"; gene_id "Chr02:84086043-84096720W"; flanks "84093747^,84094023^"; structure "1-,2-"; splice_chain "84093871-,84093873-"; sources "Undefined,Undefined"; NMorMRNA "null"; degree "4"; dimension "2_2…
Chr02	Undefined	as_event	84095304	84095908	.	+	.	transcript_id "PB.35418.4,PB.35418.1/PB.35418.12/PB.35418.13/PB.35418.15/PB.35418.16/PB.35418.18/PB.35418.19/PB.35418.22/PB.35418.23/PB.35418.24/PB.35418.25/PB.35418.27/PB.35418.28/PB.35418.6/PB.35418.8/PB.35418.9"; gene_id "Chr02:84086043-84096720W"; flanks "84095304^,84095908^"; structure "1-,2-"; splice_chain "84095746-,84095795-"; sources "Undefined,Undefined"; NMorMRNA "null"; degree "4"; di…
Chr02	Undefined	as_event	84095908	84096342	.	+	.	transcript_id "PB.35418.1/PB.35418.12/PB.35418.13/PB.35418.15/PB.35418.16/PB.35418.17/PB.35418.18/PB.35418.19/PB.35418.20/PB.35418.22/PB.35418.23/PB.35418.24/PB.35418.25/PB.35418.27/PB.35418.28/PB.35418.3/PB.35418.4/PB.35418.6/PB.35418.8,PB.35418.9"; gene_id "Chr02:84086043-84096720W"; flanks "84095908^,84096342^"; structure "1-,2-"; splice_chain "84096297-,84096313-"; sources "Undefined,Undefine…
Chr02	Undefined	as_event	84096342	84096654	.	+	.	transcript_id "PB.35418.16/PB.35418.29,PB.35418.27"; gene_id "Chr02:84086043-84096720W"; flanks "84096342^,84096654]"; structure "1-,2-"; splice_chain "84096429-,84096436-"; sources "Undefined,Undefined"; NMorMRNA "null"; degree "4"; dimension "2_2";
Chr02	Undefined	as_event	84416399	84416690	.	+	.	transcript_id "PB.35421.11/PB.35421.2,PB.35421.1/PB.35421.10/PB.35421.15/PB.35421.4/PB.35421.8/PB.35421.9"; gene_id "Chr02:84412306-84420229W"; flanks "84416399^,84416690^"; structure "1-,2-"; splice_chain "84416632-,84416655-"; sources "Undefined,Undefined"; NMorMRNA "null"; degree "4"; dimension "2_2";
Chr02	Undefined	as_event	84416871	84417002	.	+	.	transcript_id "PB.35421.1/PB.35421.12/PB.35421.2/PB.35421.4/PB.35421.8/PB.35421.9,PB.35421.10"; gene_id "Chr02:84412306-84420229W"; flanks "84416871^,84417002^"; structure "1-,2-"; splice_chain "84416945-,84416958-"; sources "Undefined,Undefined"; NMorMRNA "null"; degree "4"; dimension "2_2";
Chr02	Undefined	as_event	85267151	85267722	.	+	.	transcript_id "PB.35449.1/PB.35449.4/PB.35449.7,PB.35449.6"; gene_id "Chr02:85261592-85268665W"; flanks "85267151^,85267722^"; structure "1-,2-"; splice_chain "85267663-,85267710-"; sources "Undefined,Undefined"; NMorMRNA "null"; degree "4"; dimension "2_2";
Chr02	Undefined	as_event	85454697	85455630	.	+	.	transcript_id "PB.35454.1/PB.35454.2/PB.35454.3,PB.35454.4"; gene_id "Chr02:85451766-85460708W"; flanks "85454697^,85455630^"; structure "1-,2-"; splice_chain "85455522-,85455523-"; sources "Undefined,Undefined"; NMorMRNA "null"; degree "4"; dimension "2_2";
Chr02	Undefined	as_event	85456471	85456927	.	+	.	transcript_id "PB.35454.1/PB.35454.2/PB.35454.3/PB.35454.4/PB.35454.6,PB.35454.5"; gene_id "Chr02:85451766-85460708W"; flanks "85456471^,85456927^"; structure "1-,2-"; splice_chain "85456548-,85456554-"; sources "Undefined,Undefined"; NMorMRNA "null"; degree "4"; dimension "2_2";
Chr02	Undefined	as_event	85752891	85753257	.	+	.	transcript_id "PB.35460.3/PB.35460.5,PB.35460.10/PB.35460.2/PB.35460.4/PB.35460.6/PB.35460.7/PB.35460.9"; gene_id "Chr02:85746154-85754395W"; flanks "85752891^,85753257^"; structure "1-,2-"; splice_chain "85753120-,85753190-"; sources "Undefined,Undefined"; NMorMRNA "null"; degree "4"; dimension "2_2";
Chr02	Undefined	as_event	85753508	85753680	.	+	.	transcript_id "PB.35460.5/PB.35460.6/PB.35460.7/PB.35460.9,PB.35460.3"; gene_id "Chr02:85746154-85754395W"; flanks "85753508^,85753680^"; structure "1-,2-"; splice_chain "85753593-,85753600-"; sources "Undefined,Undefined"; NMorMRNA "null"; degree "4"; dimension "2_2";
Chr02	Undefined	as_event	86160533	86160717	.	+	.	transcript_id "PB.35468.1/PB.35468.2/PB.35468.4/PB.35468.5,PB.35468.3"; gene_id "Chr02:86156283-86161678W"; flanks "86160533^,86160717^"; structure "1-,2-"; splice_chain "86160628-,86160629-"; sources "Undefined,Undefined"; NMorMRNA "null"; degree "4"; dimension "2_2";
Chr02	Undefined	as_event	86628988	86629981	.	+	.	transcript_id "PB.35486.1/PB.35486.6/PB.35486.7,PB.35486.2"; gene_id "Chr02:86626874-86632953W"; flanks "86628988^,86629981^"; structure "1-,2-"; splice_chain "86629852-,86629856-"; sources "Undefined,Undefined"; NMorMRNA "null"; degree "4"; dimension "2_2";
Chr02	Undefined	as_event	86631593	86631874	.	+	.	transcript_id "PB.35486.1/PB.35486.2/PB.35486.3/PB.35486.6,PB.35486.5"; gene_id "Chr02:86626874-86632953W"; flanks "86631593^,86631874^"; structure "1-,2-"; splice_chain "86631687-,86631828-"; sources "Undefined,Undefined"; NMorMRNA "null"; degree "4"; dimension "2_2";
Chr02	Undefined	as_event	87161225	87162142	.	+	.	transcript_id "PB.35496.5,PB.35496.1/PB.35496.3"; gene_id "Chr02:87160337-87165186W"; flanks "87161225^,87162142^"; structure "1-,2-"; splice_chain "87161674-,87162056-"; sources "Undefined,Undefined"; NMorMRNA "null"; degree "4"; dimension "2_2";
Chr02	Undefined	as_event	87163200	87163587	.	+	.	transcript_id "PB.35496.1/PB.35496.3/PB.35496.4/PB.35496.5,PB.35496.7"; gene_id "Chr02:87160337-87165186W"; flanks "87163200^,87163587^"; structure "1-,2-"; splice_chain "87163516-,87163558-"; sources "Undefined,Undefined"; NMorMRNA "null"; degree "4"; dimension "2_2";
Chr02	Undefined	as_event	87196977	87197255	.	+	.	transcript_id "PB.35498.6,PB.35498.1/PB.35498.5"; gene_id "Chr02:87196746-87204307W"; flanks "87196977^,87197255^"; structure "1-,2-"; splice_chain "87197030-,87197047-"; sources "Undefined,Undefined"; NMorMRNA "null"; degree "4"; dimension "2_2";
Chr02	Undefined	as_event	87198233	87201793	.	+	.	transcript_id "PB.35498.7,PB.35498.1/PB.35498.5/PB.35498.6"; gene_id "Chr02:87196746-87204307W"; flanks "87198233^,87201793^"; structure "1-,2-"; splice_chain "87201615-,87201626-"; sources "Undefined,Undefined"; NMorMRNA "null"; degree "4"; dimension "2_2";
Chr02	Undefined	as_event	87345063	87345537	.	+	.	transcript_id "PB.35503.4,PB.35503.1/PB.35503.5"; gene_id "Chr02:87343066-87349319W"; flanks "87345063^,87345537^"; structure "1-,2-"; splice_chain "87345397-,87345428-"; sources "Undefined,Undefined"; NMorMRNA "null"; degree "4"; dimension "2_2";
Chr02	Undefined	as_event	87585036	87586562	.	+	.	transcript_id "PB.35512.1/PB.35512.4,PB.35512.2"; gene_id "Chr02:87584550-87588794W"; flanks "87585036^,87586562^"; structure "1-,2-"; splice_chain "87586384-,87586463-"; sources "Undefined,Undefined"; NMorMRNA "null"; degree "4"; dimension "2_2";
Chr02	Undefined	as_event	88115314	88115478	.	+	.	transcript_id "PB.35535.1/PB.35535.4,PB.35535.3"; gene_id "Chr02:88082405-88120640W"; flanks "88115314^,88115478^"; structure "1-,2-"; splice_chain "88115399-,88115415-"; sources "Undefined,Undefined"; NMorMRNA "null"; degree "4"; dimension "2_2";
Chr02	Undefined	as_event	88118789	88118987	.	+	.	transcript_id "PB.35535.1/PB.35535.4,PB.35535.3"; gene_id "Chr02:88082405-88120640W"; flanks "88118789^,88118987^"; structure "1-,2-"; splice_chain "88118883-,88118944-"; sources "Undefined,Undefined"; NMorMRNA "null"; degree "4"; dimension "2_2";
Chr02	Undefined	as_event	88909438	88909593	.	+	.	transcript_id "PB.35572.1/PB.35572.2/PB.35572.5,PB.35572.3"; gene_id "Chr02:88908943-88912115W"; flanks "88909438^,88909593^"; structure "1-,2-"; splice_chain "88909512-,88909524-"; sources "Undefined,Undefined"; NMorMRNA "null"; degree "4"; dimension "2_2";
Chr02	Undefined	as_event	89012697	89013862	.	+	.	transcript_id "PB.35579.2,PB.35579.1"; gene_id "Chr02:89009857-89015032W"; flanks "89012697^,89013862^"; structure "1-,2-"; splice_chain "89012933-,89012936-"; sources "Undefined,Undefined"; NMorMRNA "null"; degree "4"; dimension "2_2";
Chr02	Undefined	as_event	89852551	89854280	.	+	.	transcript_id "PB.35606.3,PB.35606.2"; gene_id "Chr02:89851822-89854838W"; flanks "89852551^,89854280^"; structure "1-,2-"; splice_chain "89854135-,89854200-"; sources "Undefined,Undefined"; NMorMRNA "null"; degree "4"; dimension "2_2";
Chr02	Undefined	as_event	90017607	90018765	.	+	.	transcript_id "PB.35618.10,PB.35618.13/PB.35618.20/PB.35618.24/PB.35618.3"; gene_id "Chr02:89985288-90020245W"; flanks "90017607^,90018765^"; structure "1-,2-"; splice_chain "90017871-,90017941-"; sources "Undefined,Undefined"; NMorMRNA "null"; degree "4"; dimension "2_2";
Chr02	Undefined	as_event	90566094	90566312	.	+	.	transcript_id "PB.35627.11/PB.35627.12/PB.35627.13/PB.35627.14/PB.35627.15/PB.35627.16/PB.35627.3/PB.35627.5/PB.35627.7,PB.35627.9"; gene_id "Chr02:90354882-90629606W"; flanks "90566094^,90566312^"; structure "1-,2-"; splice_chain "90566198-,90566212-"; sources "Undefined,Undefined"; NMorMRNA "null"; degree "4"; dimension "2_2";
Chr02	Undefined	as_event	90566474	90566916	.	+	.	transcript_id "PB.35627.11/PB.35627.12/PB.35627.13/PB.35627.14/PB.35627.15/PB.35627.16/PB.35627.17/PB.35627.3/PB.35627.5/PB.35627.7,PB.35627.9"; gene_id "Chr02:90354882-90629606W"; flanks "90566474^,90566916^"; structure "1-,2-"; splice_chain "90566806-,90566808-"; sources "Undefined,Undefined"; NMorMRNA "null"; degree "4"; dimension "2_2";
Chr02	Undefined	as_event	90566916	90567382	.	+	.	transcript_id "PB.35627.11/PB.35627.12/PB.35627.13/PB.35627.14/PB.35627.15/PB.35627.16/PB.35627.17/PB.35627.3/PB.35627.5/PB.35627.7,PB.35627.9"; gene_id "Chr02:90354882-90629606W"; flanks "90566916^,90567382^"; structure "1-,2-"; splice_chain "90567316-,90567317-"; sources "Undefined,Undefined"; NMorMRNA "null"; degree "4"; dimension "2_2";
Chr02	Undefined	as_event	90611842	90612079	.	+	.	transcript_id "PB.35627.20/PB.35627.21/PB.35627.23/PB.35627.24/PB.35627.25/PB.35627.26,PB.35627.22"; gene_id "Chr02:90354882-90629606W"; flanks "90611842^,90612079^"; structure "1-,2-"; splice_chain "90612032-,90612039-"; sources "Undefined,Undefined"; NMorMRNA "null"; degree "4"; dimension "2_2";
Chr02	Undefined	as_event	91342625	91343621	.	+	.	transcript_id "PB.35657.2,PB.35657.1/PB.35657.3"; gene_id "Chr02:91342208-91345750W"; flanks "91342625^,91343621^"; structure "1-,2-"; splice_chain "91343055-,91343537-"; sources "Undefined,Undefined"; NMorMRNA "null"; degree "4"; dimension "2_2";
Chr02	Undefined	as_event	91344373	91344539	.	+	.	transcript_id "PB.35657.3,PB.35657.1/PB.35657.2/PB.35657.4/PB.35657.7/PB.35657.8"; gene_id "Chr02:91342208-91345750W"; flanks "91344373^,91344539^"; structure "1-,2-"; splice_chain "91344444-,91344460-"; sources "Undefined,Undefined"; NMorMRNA "null"; degree "4"; dimension "2_2";
Chr02	Undefined	as_event	91538889	91539601	.	+	.	transcript_id "PB.35663.1/PB.35663.2/PB.35663.3/PB.35663.4/PB.35663.5,PB.35663.6"; gene_id "Chr02:91538173-91543521W"; flanks "91538889^,91539601^"; structure "1-,2-"; splice_chain "91539514-,91539515-"; sources "Undefined,Undefined"; NMorMRNA "null"; degree "4"; dimension "2_2";
Chr02	Undefined	as_event	91765942	91766251	.	+	.	transcript_id "PB.35667.13/PB.35667.5/PB.35667.6,PB.35667.1/PB.35667.10/PB.35667.11/PB.35667.12/PB.35667.2/PB.35667.3/PB.35667.4/PB.35667.8/PB.35667.9"; gene_id "Chr02:91765670-91772751W"; flanks "91765942^,91766251^"; structure "1-,2-"; splice_chain "91766043-,91766122-"; sources "Undefined,Undefined"; NMorMRNA "null"; degree "4"; dimension "2_2";
Chr02	Undefined	as_event	91766501	91766811	.	+	.	transcript_id "PB.35667.10/PB.35667.3/PB.35667.5/PB.35667.8,PB.35667.1/PB.35667.11/PB.35667.12/PB.35667.13/PB.35667.2/PB.35667.4/PB.35667.6"; gene_id "Chr02:91765670-91772751W"; flanks "91766501^,91766811^"; structure "1-,2-"; splice_chain "91766629-,91766662-"; sources "Undefined,Undefined"; NMorMRNA "null"; degree "4"; dimension "2_2";
Chr02	Undefined	as_event	92076448	92077132	.	+	.	transcript_id "PB.35682.3,PB.35682.4/PB.35682.7"; gene_id "Chr02:92074881-92080601W"; flanks "92076448^,92077132^"; structure "1-,2-"; splice_chain "92076879-,92076880-"; sources "Undefined,Undefined"; NMorMRNA "null"; degree "4"; dimension "2_2";
Chr02	Undefined	as_event	92134890	92135298	.	+	.	transcript_id "PB.35684.1/PB.35684.2/PB.35684.4,PB.35684.3"; gene_id "Chr02:92131898-92136331W"; flanks "92134890^,92135298^"; structure "1-,2-"; splice_chain "92134989-,92135005-"; sources "Undefined,Undefined"; NMorMRNA "null"; degree "4"; dimension "2_2";
Chr02	Undefined	as_event	92222527	92231478	.	+	.	transcript_id "PB.35688.2/PB.35688.3,PB.35688.1/PB.35688.4"; gene_id "Chr02:92221183-92237829W"; flanks "92222527^,92231478^"; structure "1-,2-"; splice_chain "92231221-,92231245-"; sources "Undefined,Undefined"; NMorMRNA "null"; degree "4"; dimension "2_2";
Chr02	Undefined	as_event	93130265	93131337	.	+	.	transcript_id "PB.35732.6,PB.35732.1/PB.35732.5"; gene_id "Chr02:93129900-93131592W"; flanks "93130265^,93131337]"; structure "1-,2-"; splice_chain "93131042-,93131054-"; sources "Undefined,Undefined"; NMorMRNA "null"; degree "4"; dimension "2_2";
Chr02	Undefined	as_event	93139844	93140394	.	+	.	transcript_id "PB.35733.1/PB.35733.10/PB.35733.2/PB.35733.3/PB.35733.4/PB.35733.5/PB.35733.6/PB.35733.8,PB.35733.9"; gene_id "Chr02:93137799-93141726W"; flanks "93139844^,93140394^"; structure "1-,2-"; splice_chain "93140316-,93140329-"; sources "Undefined,Undefined"; NMorMRNA "null"; degree "4"; dimension "2_2";
Chr02	Undefined	as_event	93477760	93478006	.	+	.	transcript_id "PB.35751.3/PB.35751.4/PB.35751.5/PB.35751.6/PB.35751.8,PB.35751.1/PB.35751.9"; gene_id "Chr02:93477303-93479753W"; flanks "93477760^,93478006^"; structure "1-,2-"; splice_chain "93477832-,93477843-"; sources "Undefined,Undefined"; NMorMRNA "null"; degree "4"; dimension "2_2";
Chr02	Undefined	as_event	95102579	95103427	.	+	.	transcript_id "PB.35821.7,PB.35821.1/PB.35821.3"; gene_id "Chr02:95100992-95105820W"; flanks "95102579^,95103427^"; structure "1-,2-"; splice_chain "95102862-,95102872-"; sources "Undefined,Undefined"; NMorMRNA "null"; degree "4"; dimension "2_2";
Chr02	Undefined	as_event	95133409	95133953	.	+	.	transcript_id "PB.35822.1/PB.35822.11/PB.35822.2/PB.35822.3/PB.35822.4/PB.35822.5/PB.35822.6/PB.35822.7/PB.35822.8/PB.35822.9,PB.35822.10"; gene_id "Chr02:95131121-95136879W"; flanks "95133409^,95133953^"; structure "1-,2-"; splice_chain "95133899-,95133909-"; sources "Undefined,Undefined"; NMorMRNA "null"; degree "4"; dimension "2_2";
Chr02	Undefined	as_event	95142032	95143188	.	+	.	transcript_id "PB.35823.1,PB.35823.2"; gene_id "Chr02:95141615-95145221W"; flanks "95142032^,95143188^"; structure "1-,2-"; splice_chain "95143076-,95143103-"; sources "Undefined,Undefined"; NMorMRNA "null"; degree "4"; dimension "2_2";
Chr02	Undefined	as_event	95484109	95484346	.	+	.	transcript_id "PB.35837.1/PB.35837.2/PB.35837.3/PB.35837.5,PB.35837.4"; gene_id "Chr02:95483631-95486509W"; flanks "95484109^,95484346^"; structure "1-,2-"; splice_chain "95484202-,95484218-"; sources "Undefined,Undefined"; NMorMRNA "null"; degree "4"; dimension "2_2";
Chr02	Undefined	as_event	95712083	95712319	.	+	.	transcript_id "PB.35844.6,PB.35844.1/PB.35844.2/PB.35844.3"; gene_id "Chr02:95709615-95716016W"; flanks "95712083^,95712319^"; structure "1-,2-"; splice_chain "95712251-,95712268-"; sources "Undefined,Undefined"; NMorMRNA "null"; degree "4"; dimension "2_2";
Chr02	Undefined	as_event	95738680	95739612	.	+	.	transcript_id "PB.35845.1/PB.35845.2,PB.35845.3"; gene_id "Chr02:95738413-95741534W"; flanks "95738680^,95739612^"; structure "1-,2-"; splice_chain "95739196-,95739204-"; sources "Undefined,Undefined"; NMorMRNA "null"; degree "4"; dimension "2_2";
Chr02	Undefined	as_event	95769768	95770009	.	+	.	transcript_id "PB.35850.1/PB.35850.2/PB.35850.3,PB.35850.4"; gene_id "Chr02:95765873-95771458W"; flanks "95769768^,95770009^"; structure "1-,2-"; splice_chain "95769926-,95769936-"; sources "Undefined,Undefined"; NMorMRNA "null"; degree "4"; dimension "2_2";
Chr02	Undefined	as_event	95833078	95833607	.	+	.	transcript_id "PB.35857.1,PB.35857.3/PB.35857.8"; gene_id "Chr02:95829898-95833607W"; flanks "95833078^,95833607]"; structure "1-,2-"; splice_chain "95833161-,95833166-"; sources "Undefined,Undefined"; NMorMRNA "null"; degree "4"; dimension "2_2";
Chr02	Undefined	as_event	96401643	96402121	.	+	.	transcript_id "PB.35895.1/PB.35895.2,PB.35895.3"; gene_id "Chr02:96400482-96416387W"; flanks "96401643^,96402121^"; structure "1-,2-"; splice_chain "96402043-,96402044-"; sources "Undefined,Undefined"; NMorMRNA "null"; degree "4"; dimension "2_2";
Chr02	Undefined	as_event	96474079	96476071	.	+	.	transcript_id "PB.35899.1/PB.35899.2/PB.35899.7/PB.35899.8,PB.35899.3/PB.35899.4/PB.35899.6"; gene_id "Chr02:96472715-96478326W"; flanks "96474079^,96476071^"; structure "1-,2-"; splice_chain "96475806-,96475839-"; sources "Undefined,Undefined"; NMorMRNA "null"; degree "4"; dimension "2_2";
Chr02	Undefined	as_event	97322710	97323637	.	+	.	transcript_id "PB.35954.1,PB.35954.2/PB.35954.3/PB.35954.4"; gene_id "Chr02:97322542-97329592W"; flanks "97322710^,97323637^"; structure "1-,2-"; splice_chain "97323193-,97323270-"; sources "Undefined,Undefined"; NMorMRNA "null"; degree "4"; dimension "2_2";
Chr02	Undefined	as_event	98087716	98087916	.	+	.	transcript_id "PB.36008.3,PB.36008.1"; gene_id "Chr02:98085472-98089634W"; flanks "98087716^,98087916^"; structure "1-,2-"; splice_chain "98087819-,98087822-"; sources "Undefined,Undefined"; NMorMRNA "null"; degree "4"; dimension "2_2";
Chr02	Undefined	as_event	98088465	98088954	.	+	.	transcript_id "PB.36008.1/PB.36008.2,PB.36008.3"; gene_id "Chr02:98085472-98089634W"; flanks "98088465^,98088954^"; structure "1-,2-"; splice_chain "98088705-,98088829-"; sources "Undefined,Undefined"; NMorMRNA "null"; degree "4"; dimension "2_2";
Chr02	Undefined	as_event	98232724	98233011	.	+	.	transcript_id "PB.36025.1/PB.36025.3/PB.36025.5/PB.36025.6,PB.36025.8"; gene_id "Chr02:98231432-98234494W"; flanks "98232724^,98233011^"; structure "1-,2-"; splice_chain "98232929-,98232935-"; sources "Undefined,Undefined"; NMorMRNA "null"; degree "4"; dimension "2_2";
Chr02	Undefined	as_event	99032284	99032986	.	+	.	transcript_id "PB.36091.2/PB.36091.3/PB.36091.4/PB.36091.5/PB.36091.6,PB.36091.7"; gene_id "Chr02:99030543-99037404W"; flanks "99032284^,99032986^"; structure "1-,2-"; splice_chain "99032836-,99032888-"; sources "Undefined,Undefined"; NMorMRNA "null"; degree "4"; dimension "2_2";
Chr02	Undefined	as_event	99181083	99181245	.	+	.	transcript_id "PB.36103.4,PB.36103.1/PB.36103.5/PB.36103.6"; gene_id "Chr02:99176757-99184114W"; flanks "99181083^,99181245^"; structure "1-,2-"; splice_chain "99181188-,99181189-"; sources "Undefined,Undefined"; NMorMRNA "null"; degree "4"; dimension "2_2";
Chr02	Undefined	as_event	99198774	99200372	.	+	.	transcript_id "PB.36107.1,PB.36107.2"; gene_id "Chr02:99198354-99204242W"; flanks "99198774^,99200372^"; structure "1-,2-"; splice_chain "99199653-,99199674-"; sources "Undefined,Undefined"; NMorMRNA "null"; degree "4"; dimension "2_2";
Chr02	Undefined	as_event	99200372	99201870	.	+	.	transcript_id "PB.36107.2/PB.36107.3/PB.36107.4,PB.36107.1"; gene_id "Chr02:99198354-99204242W"; flanks "99200372^,99201870^"; structure "1-,2-"; splice_chain "99201076-,99201079-"; sources "Undefined,Undefined"; NMorMRNA "null"; degree "4"; dimension "2_2";
Chr02	Undefined	as_event	99269926	99271425	.	+	.	transcript_id "PB.36113.1/PB.36113.4/PB.36113.5/PB.36113.8/PB.36113.9,PB.36113.2"; gene_id "Chr02:99269177-99273919W"; flanks "99269926^,99271425^"; structure "1-,2-"; splice_chain "99270933-,99270935-"; sources "Undefined,Undefined"; NMorMRNA "null"; degree "4"; dimension "2_2";
Chr02	Undefined	as_event	99461839	99462189	.	+	.	transcript_id "PB.36124.8,PB.36124.1/PB.36124.11/PB.36124.12/PB.36124.14/PB.36124.17/PB.36124.2/PB.36124.3/PB.36124.4/PB.36124.6/PB.36124.9"; gene_id "Chr02:99459754-99464491W"; flanks "99461839^,99462189^"; structure "1-,2-"; splice_chain "99462047-,99462074-"; sources "Undefined,Undefined"; NMorMRNA "null"; degree "4"; dimension "2_2";
Chr02	Undefined	as_event	99462189	99462735	.	+	.	transcript_id "PB.36124.11/PB.36124.12/PB.36124.14/PB.36124.17/PB.36124.9,PB.36124.1/PB.36124.13/PB.36124.16/PB.36124.2/PB.36124.3/PB.36124.4/PB.36124.6/PB.36124.7/PB.36124.8"; gene_id "Chr02:99459754-99464491W"; flanks "99462189^,99462735^"; structure "1-,2-"; splice_chain "99462607-,99462639-"; sources "Undefined,Undefined"; NMorMRNA "null"; degree "4"; dimension "2_2";
Chr02	Undefined	as_event	482680	483463	.	-	.	transcript_id "PB.33980.1/PB.33980.2,PB.33980.3"; gene_id "Chr02:481094-492927C"; flanks "483463^,482680^"; structure "1-,2-"; splice_chain "483216-,483187-"; sources "Undefined,Undefined"; NMorMRNA "null"; degree "4"; dimension "2_2";
Chr02	Undefined	as_event	640296	640582	.	-	.	transcript_id "PB.33990.9,PB.33990.2/PB.33990.4/PB.33990.5/PB.33990.6/PB.33990.8"; gene_id "Chr02:634998-640750C"; flanks "640582^,640296^"; structure "1-,2-"; splice_chain "640504-,640490-"; sources "Undefined,Undefined"; NMorMRNA "null"; degree "4"; dimension "2_2";
Chr02	Undefined	as_event	1317813	1317996	.	-	.	transcript_id "PB.34028.119/PB.34028.126/PB.34028.129/PB.34028.130,PB.34028.123"; gene_id "Chr02:885503-1326052C"; flanks "1317996^,1317813^"; structure "1-,2-"; splice_chain "1317901-,1317900-"; sources "Undefined,Undefined"; NMorMRNA "null"; degree "4"; dimension "2_2";
Chr02	Undefined	as_event	1201203	1202877	.	-	.	transcript_id "PB.34028.102/PB.34028.109,PB.34028.104/PB.34028.112"; gene_id "Chr02:885503-1326052C"; flanks "1202877^,1201203^"; structure "1-,2-"; splice_chain "1202245-,1202237-"; sources "Undefined,Undefined"; NMorMRNA "null"; degree "4"; dimension "2_2";
Chr02	Undefined	as_event	1200669	1201203	.	-	.	transcript_id "PB.34028.102/PB.34028.104/PB.34028.109/PB.34028.112,PB.34028.106"; gene_id "Chr02:885503-1326052C"; flanks "1201203^,1200669^"; structure "1-,2-"; splice_chain "1200841-,1200766-"; sources "Undefined,Undefined"; NMorMRNA "null"; degree "4"; dimension "2_2";
Chr02	Undefined	as_event	1161680	1161972	.	-	.	transcript_id "PB.34028.80/PB.34028.83,PB.34028.82"; gene_id "Chr02:885503-1326052C"; flanks "1161972^,1161680^"; structure "1-,2-"; splice_chain "1161757-,1161750-"; sources "Undefined,Undefined"; NMorMRNA "null"; degree "4"; dimension "2_2";
Chr02	Undefined	as_event	1161125	1161680	.	-	.	transcript_id "PB.34028.83,PB.34028.80/PB.34028.82"; gene_id "Chr02:885503-1326052C"; flanks "1161680^,1161125^"; structure "1-,2-"; splice_chain "1161328-,1161280-"; sources "Undefined,Undefined"; NMorMRNA "null"; degree "4"; dimension "2_2";
Chr02	Undefined	as_event	1074358	1074566	.	-	.	transcript_id "PB.34028.54/PB.34028.55/PB.34028.58,PB.34028.59"; gene_id "Chr02:885503-1326052C"; flanks "1074566^,1074358^"; structure "1-,2-"; splice_chain "1074406-,1074391-"; sources "Undefined,Undefined"; NMorMRNA "null"; degree "4"; dimension "2_2";
Chr02	Undefined	as_event	1054567	1055082	.	-	.	transcript_id "PB.34028.52,PB.34028.51"; gene_id "Chr02:885503-1326052C"; flanks "1055082^,1054567^"; structure "1-,2-"; splice_chain "1054678-,1054637-"; sources "Undefined,Undefined"; NMorMRNA "null"; degree "4"; dimension "2_2";
Chr02	Undefined	as_event	1045305	1045917	.	-	.	transcript_id "PB.34028.33/PB.34028.39/PB.34028.43,PB.34028.35/PB.34028.47"; gene_id "Chr02:885503-1326052C"; flanks "1045917^,1045305^"; structure "1-,2-"; splice_chain "1045608-,1045477-"; sources "Undefined,Undefined"; NMorMRNA "null"; degree "4"; dimension "2_2";
Chr02	Undefined	as_event	949532	949787	.	-	.	transcript_id "PB.34028.13/PB.34028.14/PB.34028.15,PB.34028.12"; gene_id "Chr02:885503-1326052C"; flanks "949787^,949532^"; structure "1-,2-"; splice_chain "949704-,949613-"; sources "Undefined,Undefined"; NMorMRNA "null"; degree "4"; dimension "2_2";
Chr02	Undefined	as_event	2079114	2080076	.	-	.	transcript_id "PB.34063.10,PB.34063.1/PB.34063.13/PB.34063.2/PB.34063.3/PB.34063.4/PB.34063.6/PB.34063.8/PB.34063.9"; gene_id "Chr02:2077445-2080380C"; flanks "2080076^,2079114^"; structure "1-,2-"; splice_chain "2079392-,2079376-"; sources "Undefined,Undefined"; NMorMRNA "null"; degree "4"; dimension "2_2";
Chr02	Undefined	as_event	2077787	2078361	.	-	.	transcript_id "PB.34063.10/PB.34063.8,PB.34063.9"; gene_id "Chr02:2077445-2080380C"; flanks "2078361^,2077787]"; structure "1-,2-"; splice_chain "2078077-,2078071-"; sources "Undefined,Undefined"; NMorMRNA "null"; degree "4"; dimension "2_2";
Chr02	Undefined	as_event	2308268	2308564	.	-	.	transcript_id "PB.34078.4,PB.34078.3"; gene_id "Chr02:2303963-2309299C"; flanks "2308564^,2308268^"; structure "1-,2-"; splice_chain "2308422-,2308403-"; sources "Undefined,Undefined"; NMorMRNA "null"; degree "4"; dimension "2_2";
Chr02	Undefined	as_event	2675936	2676751	.	-	.	transcript_id "PB.34099.3,PB.34099.2"; gene_id "Chr02:2674808-2678159C"; flanks "2676751^,2675936^"; structure "1-,2-"; splice_chain "2676489-,2676483-"; sources "Undefined,Undefined"; NMorMRNA "null"; degree "4"; dimension "2_2";
Chr02	Undefined	as_event	2944855	2945226	.	-	.	transcript_id "PB.34117.6,PB.34117.1/PB.34117.3"; gene_id "Chr02:2941666-2946514C"; flanks "2945226^,2944855^"; structure "1-,2-"; splice_chain "2945064-,2944909-"; sources "Undefined,Undefined"; NMorMRNA "null"; degree "4"; dimension "2_2";
Chr02	Undefined	as_event	2942557	2942749	.	-	.	transcript_id "PB.34117.1/PB.34117.3/PB.34117.6,PB.34117.4"; gene_id "Chr02:2941666-2946514C"; flanks "2942749^,2942557^"; structure "1-,2-"; splice_chain "2942623-,2942602-"; sources "Undefined,Undefined"; NMorMRNA "null"; degree "4"; dimension "2_2";
Chr02	Undefined	as_event	3438241	3438477	.	-	.	transcript_id "PB.34157.1/PB.34157.4,PB.34157.5"; gene_id "Chr02:3435290-3438892C"; flanks "3438477^,3438241^"; structure "1-,2-"; splice_chain "3438390-,3438388-"; sources "Undefined,Undefined"; NMorMRNA "null"; degree "4"; dimension "2_2";
Chr02	Undefined	as_event	3437374	3437557	.	-	.	transcript_id "PB.34157.9,PB.34157.1/PB.34157.4/PB.34157.5/PB.34157.8"; gene_id "Chr02:3435290-3438892C"; flanks "3437557^,3437374^"; structure "1-,2-"; splice_chain "3437463-,3437461-"; sources "Undefined,Undefined"; NMorMRNA "null"; degree "4"; dimension "2_2";
Chr02	Undefined	as_event	3436587	3436725	.	-	.	transcript_id "PB.34157.1/PB.34157.5/PB.34157.8,PB.34157.4"; gene_id "Chr02:3435290-3438892C"; flanks "3436725^,3436587^"; structure "1-,2-"; splice_chain "3436642-,3436627-"; sources "Undefined,Undefined"; NMorMRNA "null"; degree "4"; dimension "2_2";
Chr02	Undefined	as_event	3608318	3609711	.	-	.	transcript_id "PB.34172.2,PB.34172.1"; gene_id "Chr02:3604436-3609891C"; flanks "3609711^,3608318^"; structure "1-,2-"; splice_chain "3608652-,3608471-"; sources "Undefined,Undefined"; NMorMRNA "null"; degree "4"; dimension "2_2";
Chr02	Undefined	as_event	3607108	3607305	.	-	.	transcript_id "PB.34172.1,PB.34172.2"; gene_id "Chr02:3604436-3609891C"; flanks "3607305^,3607108^"; structure "1-,2-"; splice_chain "3607218-,3607214-"; sources "Undefined,Undefined"; NMorMRNA "null"; degree "4"; dimension "2_2";
Chr02	Undefined	as_event	3665871	3666535	.	-	.	transcript_id "PB.34175.1/PB.34175.3/PB.34175.5,PB.34175.2"; gene_id "Chr02:3663302-3669711C"; flanks "3666535^,3665871^"; structure "1-,2-"; splice_chain "3666017-,3666004-"; sources "Undefined,Undefined"; NMorMRNA "null"; degree "4"; dimension "2_2";
Chr02	Undefined	as_event	3678634	3678922	.	-	.	transcript_id "PB.34176.8,PB.34176.12/PB.34176.2"; gene_id "Chr02:3674743-3679476C"; flanks "3678922^,3678634^"; structure "1-,2-"; splice_chain "3678821-,3678794-"; sources "Undefined,Undefined"; NMorMRNA "null"; degree "4"; dimension "2_2";
Chr02	Undefined	as_event	3784222	3784497	.	-	.	transcript_id "PB.34179.1/PB.34179.6/PB.34179.7/PB.34179.8,PB.34179.4"; gene_id "Chr02:3781617-3785621C"; flanks "3784497^,3784222^"; structure "1-,2-"; splice_chain "3784385-,3784348-"; sources "Undefined,Undefined"; NMorMRNA "null"; degree "4"; dimension "2_2";
Chr02	Undefined	as_event	5099435	5100724	.	-	.	transcript_id "PB.34244.7,PB.34244.1/PB.34244.2/PB.34244.8"; gene_id "Chr02:5096292-5100864C"; flanks "5100724^,5099435^"; structure "1-,2-"; splice_chain "5100039-,5099956-"; sources "Undefined,Undefined"; NMorMRNA "null"; degree "4"; dimension "2_2";
Chr02	Undefined	as_event	5910142	5910354	.	-	.	transcript_id "PB.34273.17/PB.34273.22/PB.34273.23/PB.34273.24,PB.34273.1/PB.34273.12/PB.34273.19/PB.34273.20/PB.34273.25/PB.34273.3/PB.34273.5/PB.34273.8"; gene_id "Chr02:5907673-5912221C"; flanks "5910354^,5910142^"; structure "1-,2-"; splice_chain "5910270-,5910267-"; sources "Undefined,Undefined"; NMorMRNA "null"; degree "4"; dimension "2_2";
Chr02	Undefined	as_event	5909386	5910142	.	-	.	transcript_id "PB.34273.1/PB.34273.12/PB.34273.19/PB.34273.20/PB.34273.23/PB.34273.24/PB.34273.3/PB.34273.5/PB.34273.8,PB.34273.17/PB.34273.25"; gene_id "Chr02:5907673-5912221C"; flanks "5910142^,5909386^"; structure "1-,2-"; splice_chain "5909496-,5909490-"; sources "Undefined,Undefined"; NMorMRNA "null"; degree "4"; dimension "2_2";
Chr02	Undefined	as_event	6280042	6281585	.	-	.	transcript_id "PB.34305.2/PB.34305.6/PB.34305.8,PB.34305.1"; gene_id "Chr02:6277373-6281672C"; flanks "6281585^,6280042^"; structure "1-,2-"; splice_chain "6280177-,6280174-"; sources "Undefined,Undefined"; NMorMRNA "null"; degree "4"; dimension "2_2";
Chr02	Undefined	as_event	6288864	6289903	.	-	.	transcript_id "PB.34306.1,PB.34306.2"; gene_id "Chr02:6286549-6290309C"; flanks "6289903^,6288864^"; structure "1-,2-"; splice_chain "6289061-,6289019-"; sources "Undefined,Undefined"; NMorMRNA "null"; degree "4"; dimension "2_2";
Chr02	Undefined	as_event	7334297	7334441	.	-	.	transcript_id "PB.34370.1/PB.34370.10/PB.34370.13/PB.34370.14/PB.34370.16/PB.34370.2/PB.34370.4/PB.34370.5/PB.34370.6,PB.34370.17"; gene_id "Chr02:7330286-7334791C"; flanks "7334441^,7334297^"; structure "1-,2-"; splice_chain "7334365-,7334351-"; sources "Undefined,Undefined"; NMorMRNA "null"; degree "4"; dimension "2_2";
Chr02	Undefined	as_event	7334156	7334297	.	-	.	transcript_id "PB.34370.1/PB.34370.10/PB.34370.11/PB.34370.14/PB.34370.5,PB.34370.17/PB.34370.9"; gene_id "Chr02:7330286-7334791C"; flanks "7334297^,7334156^"; structure "1-,2-"; splice_chain "7334219-,7334214-"; sources "Undefined,Undefined"; NMorMRNA "null"; degree "4"; dimension "2_2";
Chr02	Undefined	as_event	7333034	7333819	.	-	.	transcript_id "PB.34370.1/PB.34370.14/PB.34370.16/PB.34370.17/PB.34370.4/PB.34370.5/PB.34370.6,PB.34370.11/PB.34370.2"; gene_id "Chr02:7330286-7334791C"; flanks "7333819^,7333034^"; structure "1-,2-"; splice_chain "7333127-,7333118-"; sources "Undefined,Undefined"; NMorMRNA "null"; degree "4"; dimension "2_2";
Chr02	Undefined	as_event	7331544	7331878	.	-	.	transcript_id "PB.34370.10/PB.34370.11/PB.34370.13/PB.34370.14/PB.34370.16/PB.34370.17/PB.34370.5/PB.34370.6/PB.34370.9,PB.34370.1/PB.34370.2/PB.34370.4"; gene_id "Chr02:7330286-7334791C"; flanks "7331878^,7331544^"; structure "1-,2-"; splice_chain "7331642-,7331637-"; sources "Undefined,Undefined"; NMorMRNA "null"; degree "4"; dimension "2_2";
Chr02	Undefined	as_event	7596051	7596291	.	-	.	transcript_id "PB.34383.1/PB.34383.11/PB.34383.13/PB.34383.2/PB.34383.6,PB.34383.7"; gene_id "Chr02:7593612-7599544C"; flanks "7596291^,7596051^"; structure "1-,2-"; splice_chain "7596174-,7596148-"; sources "Undefined,Undefined"; NMorMRNA "null"; degree "4"; dimension "2_2";
Chr02	Undefined	as_event	7778543	7779241	.	-	.	transcript_id "PB.34393.34/PB.34393.39,PB.34393.29/PB.34393.30/PB.34393.31/PB.34393.35/PB.34393.38/PB.34393.43"; gene_id "Chr02:7671195-7796416C"; flanks "7779241^,7778543^"; structure "1-,2-"; splice_chain "7778808-,7778783-"; sources "Undefined,Undefined"; NMorMRNA "null"; degree "4"; dimension "2_2";
Chr02	Undefined	as_event	8477806	8478287	.	-	.	transcript_id "PB.34434.5,PB.34434.3"; gene_id "Chr02:8477806-8488633C"; flanks "8478287^,8477806]"; structure "1-,2-"; splice_chain "8478153-,8478147-"; sources "Undefined,Undefined"; NMorMRNA "null"; degree "4"; dimension "2_2";
Chr02	Undefined	as_event	8859302	8860012	.	-	.	transcript_id "PB.34451.1/PB.34451.2,PB.34451.4/PB.34451.5/PB.34451.6"; gene_id "Chr02:8856819-8862960C"; flanks "8860012^,8859302^"; structure "1-,2-"; splice_chain "8859397-,8859378-"; sources "Undefined,Undefined"; NMorMRNA "null"; degree "4"; dimension "2_2";
Chr02	Undefined	as_event	10015167	10015421	.	-	.	transcript_id "PB.34499.4/PB.34499.5,PB.34499.2/PB.34499.3"; gene_id "Chr02:10013613-10017087C"; flanks "10015421^,10015167^"; structure "1-,2-"; splice_chain "10015319-,10015284-"; sources "Undefined,Undefined"; NMorMRNA "null"; degree "4"; dimension "2_2";
Chr02	Undefined	as_event	10133289	10134715	.	-	.	transcript_id "PB.34506.11,PB.34506.2/PB.34506.3"; gene_id "Chr02:10128089-10136058C"; flanks "10134715^,10133289^"; structure "1-,2-"; splice_chain "10134160-,10133725-"; sources "Undefined,Undefined"; NMorMRNA "null"; degree "4"; dimension "2_2";
Chr02	Undefined	as_event	10132476	10132820	.	-	.	transcript_id "PB.34506.3,PB.34506.1/PB.34506.11/PB.34506.2"; gene_id "Chr02:10128089-10136058C"; flanks "10132820^,10132476^"; structure "1-,2-"; splice_chain "10132551-,10132531-"; sources "Undefined,Undefined"; NMorMRNA "null"; degree "4"; dimension "2_2";
Chr02	Undefined	as_event	10131615	10131850	.	-	.	transcript_id "PB.34506.7,PB.34506.1/PB.34506.10/PB.34506.11/PB.34506.2/PB.34506.3"; gene_id "Chr02:10128089-10136058C"; flanks "10131850^,10131615^"; structure "1-,2-"; splice_chain "10131774-,10131742-"; sources "Undefined,Undefined"; NMorMRNA "null"; degree "4"; dimension "2_2";
Chr02	Undefined	as_event	10128130	10128763	.	-	.	transcript_id "PB.34506.3,PB.34506.2"; gene_id "Chr02:10128089-10136058C"; flanks "10128763^,10128130]"; structure "1-,2-"; splice_chain "10128667-,10128663-"; sources "Undefined,Undefined"; NMorMRNA "null"; degree "4"; dimension "2_2";
Chr02	Undefined	as_event	10149538	10150194	.	-	.	transcript_id "PB.34508.11/PB.34508.2,PB.34508.3"; gene_id "Chr02:10144128-10151456C"; flanks "10150194^,10149538^"; structure "1-,2-"; splice_chain "10149685-,10149676-"; sources "Undefined,Undefined"; NMorMRNA "null"; degree "4"; dimension "2_2";
Chr02	Undefined	as_event	10146120	10146486	.	-	.	transcript_id "PB.34508.3,PB.34508.1/PB.34508.11/PB.34508.13/PB.34508.2"; gene_id "Chr02:10144128-10151456C"; flanks "10146486^,10146120^"; structure "1-,2-"; splice_chain "10146363-,10146233-"; sources "Undefined,Undefined"; NMorMRNA "null"; degree "4"; dimension "2_2";
Chr02	Undefined	as_event	10244201	10244850	.	-	.	transcript_id "PB.34512.1/PB.34512.3/PB.34512.4/PB.34512.5/PB.34512.6/PB.34512.7/PB.34512.9,PB.34512.2"; gene_id "Chr02:10243723-10249197C"; flanks "10244850^,10244201^"; structure "1-,2-"; splice_chain "10244292-,10244261-"; sources "Undefined,Undefined"; NMorMRNA "null"; degree "4"; dimension "2_2";
Chr02	Undefined	as_event	11133647	11134029	.	-	.	transcript_id "PB.34528.3,PB.34528.2"; gene_id "Chr02:11131264-11134953C"; flanks "11134029^,11133647^"; structure "1-,2-"; splice_chain "11133887-,11133722-"; sources "Undefined,Undefined"; NMorMRNA "null"; degree "4"; dimension "2_2";
Chr02	Undefined	as_event	11133005	11133647	.	-	.	transcript_id "PB.34528.2,PB.34528.3"; gene_id "Chr02:11131264-11134953C"; flanks "11133647^,11133005^"; structure "1-,2-"; splice_chain "11133456-,11133070-"; sources "Undefined,Undefined"; NMorMRNA "null"; degree "4"; dimension "2_2";
Chr02	Undefined	as_event	11160549	11161227	.	-	.	transcript_id "PB.34531.3,PB.34531.1"; gene_id "Chr02:11159156-11165526C"; flanks "11161227^,11160549^"; structure "1-,2-"; splice_chain "11161123-,11161113-"; sources "Undefined,Undefined"; NMorMRNA "null"; degree "4"; dimension "2_2";
Chr02	Undefined	as_event	11360154	11360377	.	-	.	transcript_id "PB.34538.2,PB.34538.1"; gene_id "Chr02:11358589-11360490C"; flanks "11360377^,11360154^"; structure "1-,2-"; splice_chain "11360288-,11360282-"; sources "Undefined,Undefined"; NMorMRNA "null"; degree "4"; dimension "2_2";
Chr02	Undefined	as_event	11363071	11364967	.	-	.	transcript_id "PB.34539.3,PB.34539.4"; gene_id "Chr02:11362898-11370450C"; flanks "11364967^,11363071]"; structure "1-,2-"; splice_chain "11363667-,11363654-"; sources "Undefined,Undefined"; NMorMRNA "null"; degree "4"; dimension "2_2";
Chr02	Undefined	as_event	11794119	11794597	.	-	.	transcript_id "PB.34553.5/PB.34553.7,PB.34553.2/PB.34553.6"; gene_id "Chr02:11790737-11796691C"; flanks "11794597^,11794119^"; structure "1-,2-"; splice_chain "11794479-,11794473-"; sources "Undefined,Undefined"; NMorMRNA "null"; degree "4"; dimension "2_2";
Chr02	Undefined	as_event	11871531	11871664	.	-	.	transcript_id "PB.34557.1/PB.34557.7,PB.34557.6"; gene_id "Chr02:11870092-11872016C"; flanks "11871664^,11871531^"; structure "1-,2-"; splice_chain "11871588-,11871533-"; sources "Undefined,Undefined"; NMorMRNA "null"; degree "4"; dimension "2_2";
Chr02	Undefined	as_event	12074706	12075514	.	-	.	transcript_id "PB.34566.4,PB.34566.2/PB.34566.3/PB.34566.5"; gene_id "Chr02:12071419-12075821C"; flanks "12075514^,12074706^"; structure "1-,2-"; splice_chain "12075316-,12075043-"; sources "Undefined,Undefined"; NMorMRNA "null"; degree "4"; dimension "2_2";
Chr02	Undefined	as_event	12086455	12087196	.	-	.	transcript_id "PB.34567.1/PB.34567.3,PB.34567.2"; gene_id "Chr02:12085347-12090132C"; flanks "12087196^,12086455^"; structure "1-,2-"; splice_chain "12086580-,12086564-"; sources "Undefined,Undefined"; NMorMRNA "null"; degree "4"; dimension "2_2";
Chr02	Undefined	as_event	12758271	12758525	.	-	.	transcript_id "PB.34583.1/PB.34583.3/PB.34583.5,PB.34583.4"; gene_id "Chr02:12755567-12759038C"; flanks "12758525^,12758271^"; structure "1-,2-"; splice_chain "12758373-,12758300-"; sources "Undefined,Undefined"; NMorMRNA "null"; degree "4"; dimension "2_2";
Chr02	Undefined	as_event	13369046	13370716	.	-	.	transcript_id "PB.34596.2/PB.34596.3/PB.34596.8,PB.34596.1/PB.34596.10/PB.34596.11/PB.34596.12/PB.34596.14/PB.34596.5"; gene_id "Chr02:13365794-13378819C"; flanks "13370716^,13369046^"; structure "1-,2-"; splice_chain "13369193-,13369184-"; sources "Undefined,Undefined"; NMorMRNA "null"; degree "4"; dimension "2_2";
Chr02	Undefined	as_event	14249927	14250456	.	-	.	transcript_id "PB.34621.5,PB.34621.2"; gene_id "Chr02:14248850-14250878C"; flanks "14250456^,14249927^"; structure "1-,2-"; splice_chain "14250127-,14250116-"; sources "Undefined,Undefined"; NMorMRNA "null"; degree "4"; dimension "2_2";
Chr02	Undefined	as_event	14327630	14328270	.	-	.	transcript_id "PB.34624.1/PB.34624.4,PB.34624.11/PB.34624.13"; gene_id "Chr02:14324879-14334872C"; flanks "14328270^,14327630^"; structure "1-,2-"; splice_chain "14327887-,14327813-"; sources "Undefined,Undefined"; NMorMRNA "null"; degree "4"; dimension "2_2";
Chr02	Undefined	as_event	15329156	15329292	.	-	.	transcript_id "PB.34648.5,PB.34648.1/PB.34648.3/PB.34648.4/PB.34648.7/PB.34648.9"; gene_id "Chr02:15327406-15331466C"; flanks "15329292^,15329156^"; structure "1-,2-"; splice_chain "15329208-,15329191-"; sources "Undefined,Undefined"; NMorMRNA "null"; degree "4"; dimension "2_2";
Chr02	Undefined	as_event	15328775	15329156	.	-	.	transcript_id "PB.34648.1/PB.34648.2/PB.34648.3/PB.34648.4/PB.34648.5/PB.34648.9,PB.34648.7"; gene_id "Chr02:15327406-15331466C"; flanks "15329156^,15328775^"; structure "1-,2-"; splice_chain "15329014-,15329002-"; sources "Undefined,Undefined"; NMorMRNA "null"; degree "4"; dimension "2_2";
Chr02	Undefined	as_event	15661078	15661881	.	-	.	transcript_id "PB.34656.1/PB.34656.2/PB.34656.4/PB.34656.6,PB.34656.3/PB.34656.7"; gene_id "Chr02:15659499-15662937C"; flanks "15661881^,15661078^"; structure "1-,2-"; splice_chain "15661144-,15661136-"; sources "Undefined,Undefined"; NMorMRNA "null"; degree "4"; dimension "2_2";
Chr02	Undefined	as_event	15711651	15712015	.	-	.	transcript_id "PB.34657.4,PB.34657.1/PB.34657.2/PB.34657.5/PB.34657.6"; gene_id "Chr02:15702043-15714084C"; flanks "15712015^,15711651^"; structure "1-,2-"; splice_chain "15711774-,15711722-"; sources "Undefined,Undefined"; NMorMRNA "null"; degree "4"; dimension "2_2";
Chr02	Undefined	as_event	16102581	16102750	.	-	.	transcript_id "PB.34670.1/PB.34670.10/PB.34670.3/PB.34670.6/PB.34670.7/PB.34670.9,PB.34670.5"; gene_id "Chr02:16099920-16106849C"; flanks "16102750^,16102581^"; structure "1-,2-"; splice_chain "16102657-,16102600-"; sources "Undefined,Undefined"; NMorMRNA "null"; degree "4"; dimension "2_2";
Chr02	Undefined	as_event	16100567	16101081	.	-	.	transcript_id "PB.34670.7,PB.34670.1/PB.34670.3/PB.34670.5/PB.34670.6/PB.34670.8/PB.34670.9"; gene_id "Chr02:16099920-16106849C"; flanks "16101081^,16100567^"; structure "1-,2-"; splice_chain "16100803-,16100791-"; sources "Undefined,Undefined"; NMorMRNA "null"; degree "4"; dimension "2_2";
Chr02	Undefined	as_event	17784290	17785118	.	-	.	transcript_id "PB.34731.1,PB.34731.3"; gene_id "Chr02:17779648-17787269C"; flanks "17785118^,17784290^"; structure "1-,2-"; splice_chain "17784377-,17784363-"; sources "Undefined,Undefined"; NMorMRNA "null"; degree "4"; dimension "2_2";
Chr02	Undefined	as_event	18463493	18464231	.	-	.	transcript_id "PB.34750.3/PB.34750.5/PB.34750.9,PB.34750.12/PB.34750.2"; gene_id "Chr02:18457262-18464525C"; flanks "18464231^,18463493^"; structure "1-,2-"; splice_chain "18463601-,18463568-"; sources "Undefined,Undefined"; NMorMRNA "null"; degree "4"; dimension "2_2";
Chr02	Undefined	as_event	18460425	18462341	.	-	.	transcript_id "PB.34750.12/PB.34750.13/PB.34750.14,PB.34750.8"; gene_id "Chr02:18457262-18464525C"; flanks "18462341^,18460425^"; structure "1-,2-"; splice_chain "18460632-,18460570-"; sources "Undefined,Undefined"; NMorMRNA "null"; degree "4"; dimension "2_2";
Chr02	Undefined	as_event	18575967	18576206	.	-	.	transcript_id "PB.34756.1/PB.34756.10/PB.34756.12/PB.34756.5/PB.34756.6/PB.34756.8,PB.34756.11"; gene_id "Chr02:18573996-18577570C"; flanks "18576206^,18575967^"; structure "1-,2-"; splice_chain "18576041-,18576034-"; sources "Undefined,Undefined"; NMorMRNA "null"; degree "4"; dimension "2_2";
Chr02	Undefined	as_event	18574766	18574883	.	-	.	transcript_id "PB.34756.10/PB.34756.11/PB.34756.2/PB.34756.3/PB.34756.5/PB.34756.8,PB.34756.6"; gene_id "Chr02:18573996-18577570C"; flanks "18574883^,18574766^"; structure "1-,2-"; splice_chain "18574803-,18574800-"; sources "Undefined,Undefined"; NMorMRNA "null"; degree "4"; dimension "2_2";
Chr02	Undefined	as_event	18574518	18574766	.	-	.	transcript_id "PB.34756.10/PB.34756.11/PB.34756.2/PB.34756.5/PB.34756.6/PB.34756.8/PB.34756.9,PB.34756.1/PB.34756.3"; gene_id "Chr02:18573996-18577570C"; flanks "18574766^,18574518^"; structure "1-,2-"; splice_chain "18574670-,18574663-"; sources "Undefined,Undefined"; NMorMRNA "null"; degree "4"; dimension "2_2";
Chr02	Undefined	as_event	22147786	22149584	.	-	.	transcript_id "PB.34799.3,PB.34799.4"; gene_id "Chr02:22147773-22151329C"; flanks "22149584^,22147786]"; structure "1-,2-"; splice_chain "22148674-,22148398-"; sources "Undefined,Undefined"; NMorMRNA "null"; degree "4"; dimension "2_2";
Chr02	Undefined	as_event	23312794	23313465	.	-	.	transcript_id "PB.34824.1,PB.34824.16/PB.34824.2/PB.34824.4"; gene_id "Chr02:23243056-23313749C"; flanks "23313465^,23312794^"; structure "1-,2-"; splice_chain "23312971-,23312844-"; sources "Undefined,Undefined"; NMorMRNA "null"; degree "4"; dimension "2_2";
Chr02	Undefined	as_event	23255823	23256009	.	-	.	transcript_id "PB.34824.8,PB.34824.1/PB.34824.2/PB.34824.3/PB.34824.4/PB.34824.5/PB.34824.6/PB.34824.7"; gene_id "Chr02:23243056-23313749C"; flanks "23256009^,23255823^"; structure "1-,2-"; splice_chain "23255924-,23255901-"; sources "Undefined,Undefined"; NMorMRNA "null"; degree "4"; dimension "2_2";
Chr02	Undefined	as_event	23322208	23322339	.	-	.	transcript_id "PB.34825.5,PB.34825.10/PB.34825.11/PB.34825.2"; gene_id "Chr02:23317415-23329193C"; flanks "23322339^,23322208^"; structure "1-,2-"; splice_chain "23322273-,23322252-"; sources "Undefined,Undefined"; NMorMRNA "null"; degree "4"; dimension "2_2";
Chr02	Undefined	as_event	23320384	23320750	.	-	.	transcript_id "PB.34825.11/PB.34825.2/PB.34825.5,PB.34825.10"; gene_id "Chr02:23317415-23329193C"; flanks "23320750^,23320384^"; structure "1-,2-"; splice_chain "23320509-,23320508-"; sources "Undefined,Undefined"; NMorMRNA "null"; degree "4"; dimension "2_2";
Chr02	Undefined	as_event	24448655	24450750	.	-	.	transcript_id "PB.34844.8,PB.34844.9"; gene_id "Chr02:24448325-24451217C"; flanks "24450750^,24448655]"; structure "1-,2-"; splice_chain "24450336-,24450229-"; sources "Undefined,Undefined"; NMorMRNA "null"; degree "4"; dimension "2_2";
Chr02	Undefined	as_event	27529540	27529689	.	-	.	transcript_id "PB.34877.1,PB.34877.5"; gene_id "Chr02:27528771-27532673C"; flanks "27529689^,27529540^"; structure "1-,2-"; splice_chain "27529608-,27529605-"; sources "Undefined,Undefined"; NMorMRNA "null"; degree "4"; dimension "2_2";
Chr02	Undefined	as_event	30221282	30221820	.	-	.	transcript_id "PB.34888.7,PB.34888.1"; gene_id "Chr02:30216835-30223732C"; flanks "30221820^,30221282^"; structure "1-,2-"; splice_chain "30221380-,30221379-"; sources "Undefined,Undefined"; NMorMRNA "null"; degree "4"; dimension "2_2";
Chr02	Undefined	as_event	31566391	31566572	.	-	.	transcript_id "PB.34905.1/PB.34905.2,PB.34905.6"; gene_id "Chr02:31565036-31571457C"; flanks "31566572^,31566391^"; structure "1-,2-"; splice_chain "31566459-,31566428-"; sources "Undefined,Undefined"; NMorMRNA "null"; degree "4"; dimension "2_2";
Chr02	Undefined	as_event	32789903	32790067	.	-	.	transcript_id "PB.34911.2/PB.34911.3/PB.34911.5/PB.34911.6,PB.34911.7"; gene_id "Chr02:32787809-32792081C"; flanks "32790067^,32789903^"; structure "1-,2-"; splice_chain "32789981-,32789975-"; sources "Undefined,Undefined"; NMorMRNA "null"; degree "4"; dimension "2_2";
Chr02	Undefined	as_event	33235601	33236840	.	-	.	transcript_id "PB.34914.1,PB.34914.2"; gene_id "Chr02:33231079-33250815C"; flanks "33236840^,33235601^"; structure "1-,2-"; splice_chain "33235725-,33235664-"; sources "Undefined,Undefined"; NMorMRNA "null"; degree "4"; dimension "2_2";
Chr02	Undefined	as_event	33264676	33264906	.	-	.	transcript_id "PB.34915.3,PB.34915.1/PB.34915.10/PB.34915.4/PB.34915.7"; gene_id "Chr02:33262513-33266147C"; flanks "33264906^,33264676^"; structure "1-,2-"; splice_chain "33264780-,33264774-"; sources "Undefined,Undefined"; NMorMRNA "null"; degree "4"; dimension "2_2";
Chr02	Undefined	as_event	33965866	33966199	.	-	.	transcript_id "PB.34919.5,PB.34919.2"; gene_id "Chr02:33962296-33967273C"; flanks "33966199^,33965866^"; structure "1-,2-"; splice_chain "33965964-,33965959-"; sources "Undefined,Undefined"; NMorMRNA "null"; degree "4"; dimension "2_2";
Chr02	Undefined	as_event	34045161	34045432	.	-	.	transcript_id "PB.34920.1/PB.34920.11/PB.34920.12/PB.34920.2/PB.34920.4/PB.34920.5/PB.34920.6/PB.34920.7,PB.34920.10/PB.34920.3"; gene_id "Chr02:34043219-34048800C"; flanks "34045432^,34045161^"; structure "1-,2-"; splice_chain "34045237-,34045217-"; sources "Undefined,Undefined"; NMorMRNA "null"; degree "4"; dimension "2_2";
Chr02	Undefined	as_event	35801257	35801440	.	-	.	transcript_id "PB.34933.3/PB.34933.4/PB.34933.6/PB.34933.7/PB.34933.8,PB.34933.2"; gene_id "Chr02:35793455-35802727C"; flanks "35801440^,35801257^"; structure "1-,2-"; splice_chain "35801331-,35801303-"; sources "Undefined,Undefined"; NMorMRNA "null"; degree "4"; dimension "2_2";
Chr02	Undefined	as_event	35798702	35798989	.	-	.	transcript_id "PB.34933.4/PB.34933.5/PB.34933.6,PB.34933.3"; gene_id "Chr02:35793455-35802727C"; flanks "35798989^,35798702^"; structure "1-,2-"; splice_chain "35798867-,35798854-"; sources "Undefined,Undefined"; NMorMRNA "null"; degree "4"; dimension "2_2";
Chr02	Undefined	as_event	37187872	37191541	.	-	.	transcript_id "PB.34944.5,PB.34944.2"; gene_id "Chr02:37186283-37192286C"; flanks "37191541^,37187872^"; structure "1-,2-"; splice_chain "37189527-,37188672-"; sources "Undefined,Undefined"; NMorMRNA "null"; degree "4"; dimension "2_2";
Chr02	Undefined	as_event	37796667	37797293	.	-	.	transcript_id "PB.34948.1,PB.34948.5"; gene_id "Chr02:37787322-37797893C"; flanks "37797293^,37796667^"; structure "1-,2-"; splice_chain "37797192-,37797189-"; sources "Undefined,Undefined"; NMorMRNA "null"; degree "4"; dimension "2_2";
Chr02	Undefined	as_event	39226801	39228079	.	-	.	transcript_id "PB.34962.1/PB.34962.5/PB.34962.7,PB.34962.2"; gene_id "Chr02:39224429-39248545C"; flanks "39228079^,39226801^"; structure "1-,2-"; splice_chain "39227079-,39227012-"; sources "Undefined,Undefined"; NMorMRNA "null"; degree "4"; dimension "2_2";
Chr02	Undefined	as_event	43747736	43747958	.	-	.	transcript_id "PB.34979.1/PB.34979.10/PB.34979.17/PB.34979.19/PB.34979.28/PB.34979.29/PB.34979.34/PB.34979.35/PB.34979.4,PB.34979.20"; gene_id "Chr02:43744639-43749253C"; flanks "43747958^,43747736^"; structure "1-,2-"; splice_chain "43747820-,43747818-"; sources "Undefined,Undefined"; NMorMRNA "null"; degree "4"; dimension "2_2";
Chr02	Undefined	as_event	44326361	44327326	.	-	.	transcript_id "PB.34981.2/PB.34981.3/PB.34981.7,PB.34981.4/PB.34981.5/PB.34981.6"; gene_id "Chr02:44321239-44330892C"; flanks "44327326^,44326361^"; structure "1-,2-"; splice_chain "44326447-,44326439-"; sources "Undefined,Undefined"; NMorMRNA "null"; degree "4"; dimension "2_2";
Chr02	Undefined	as_event	49385705	49391216	.	-	.	transcript_id "PB.35024.10/PB.35024.6/PB.35024.9,PB.35024.1/PB.35024.2/PB.35024.3"; gene_id "Chr02:49380646-49393335C"; flanks "49391216^,49385705^"; structure "1-,2-"; splice_chain "49385874-,49385793-"; sources "Undefined,Undefined"; NMorMRNA "null"; degree "4"; dimension "2_2";
Chr02	Undefined	as_event	49857199	49860276	.	-	.	transcript_id "PB.35029.2/PB.35029.3/PB.35029.6/PB.35029.9,PB.35029.1"; gene_id "Chr02:49851037-49860425C"; flanks "49860276^,49857199^"; structure "1-,2-"; splice_chain "49858097-,49858048-"; sources "Undefined,Undefined"; NMorMRNA "null"; degree "4"; dimension "2_2";
Chr02	Undefined	as_event	49853546	49854682	.	-	.	transcript_id "PB.35029.4,PB.35029.1/PB.35029.2/PB.35029.3/PB.35029.6/PB.35029.8/PB.35029.9"; gene_id "Chr02:49851037-49860425C"; flanks "49854682^,49853546^"; structure "1-,2-"; splice_chain "49853824-,49853755-"; sources "Undefined,Undefined"; NMorMRNA "null"; degree "4"; dimension "2_2";
Chr02	Undefined	as_event	50896785	50897026	.	-	.	transcript_id "PB.35037.1/PB.35037.10/PB.35037.12/PB.35037.18/PB.35037.22/PB.35037.27/PB.35037.28/PB.35037.3/PB.35037.30/PB.35037.35/PB.35037.40/PB.35037.8/PB.35037.9,PB.35037.25"; gene_id "Chr02:50885710-50910439C"; flanks "50897026^,50896785^"; structure "1-,2-"; splice_chain "50896857-,50896855-"; sources "Undefined,Undefined"; NMorMRNA "null"; degree "4"; dimension "2_2";
Chr02	Undefined	as_event	50896593	50896785	.	-	.	transcript_id "PB.35037.1/PB.35037.10/PB.35037.22/PB.35037.28/PB.35037.3/PB.35037.35/PB.35037.8/PB.35037.9,PB.35037.25"; gene_id "Chr02:50885710-50910439C"; flanks "50896785^,50896593^"; structure "1-,2-"; splice_chain "50896704-,50896683-"; sources "Undefined,Undefined"; NMorMRNA "null"; degree "4"; dimension "2_2";
Chr02	Undefined	as_event	50888646	50890804	.	-	.	transcript_id "PB.35037.1/PB.35037.12/PB.35037.3/PB.35037.5/PB.35037.6,PB.35037.11"; gene_id "Chr02:50885710-50910439C"; flanks "50890804^,50888646^"; structure "1-,2-"; splice_chain "50888735-,50888732-"; sources "Undefined,Undefined"; NMorMRNA "null"; degree "4"; dimension "2_2";
Chr02	Undefined	as_event	51084409	51084866	.	-	.	transcript_id "PB.35040.15,PB.35040.12/PB.35040.14/PB.35040.17/PB.35040.4/PB.35040.6"; gene_id "Chr02:51080381-51086793C"; flanks "51084866^,51084409^"; structure "1-,2-"; splice_chain "51084549-,51084518-"; sources "Undefined,Undefined"; NMorMRNA "null"; degree "4"; dimension "2_2";
Chr02	Undefined	as_event	52750360	52750549	.	-	.	transcript_id "PB.35051.3,PB.35051.1/PB.35051.10/PB.35051.12/PB.35051.14/PB.35051.15/PB.35051.16/PB.35051.2/PB.35051.4/PB.35051.5/PB.35051.7/PB.35051.9"; gene_id "Chr02:52740321-52751310C"; flanks "52750549^,52750360^"; structure "1-,2-"; splice_chain "52750444-,52750441-"; sources "Undefined,Undefined"; NMorMRNA "null"; degree "4"; dimension "2_2";
Chr02	Undefined	as_event	52750195	52750360	.	-	.	transcript_id "PB.35051.1/PB.35051.10/PB.35051.12/PB.35051.13/PB.35051.15/PB.35051.16/PB.35051.2/PB.35051.3/PB.35051.4/PB.35051.5/PB.35051.7,PB.35051.14"; gene_id "Chr02:52740321-52751310C"; flanks "52750360^,52750195^"; structure "1-,2-"; splice_chain "52750279-,52750276-"; sources "Undefined,Undefined"; NMorMRNA "null"; degree "4"; dimension "2_2";
Chr02	Undefined	as_event	52747539	52748381	.	-	.	transcript_id "PB.35051.12/PB.35051.13/PB.35051.14/PB.35051.15/PB.35051.16/PB.35051.2/PB.35051.3/PB.35051.5/PB.35051.7/PB.35051.8,PB.35051.4"; gene_id "Chr02:52740321-52751310C"; flanks "52748381^,52747539^"; structure "1-,2-"; splice_chain "52747617-,52747609-"; sources "Undefined,Undefined"; NMorMRNA "null"; degree "4"; dimension "2_2";
Chr02	Undefined	as_event	52746658	52746819	.	-	.	transcript_id "PB.35051.7,PB.35051.1/PB.35051.10/PB.35051.12/PB.35051.13/PB.35051.14/PB.35051.15/PB.35051.16/PB.35051.2/PB.35051.3/PB.35051.4/PB.35051.5/PB.35051.8/PB.35051.9"; gene_id "Chr02:52740321-52751310C"; flanks "52746819^,52746658^"; structure "1-,2-"; splice_chain "52746740-,52746720-"; sources "Undefined,Undefined"; NMorMRNA "null"; degree "4"; dimension "2_2";
Chr02	Undefined	as_event	52746192	52746658	.	-	.	transcript_id "PB.35051.2,PB.35051.1/PB.35051.10/PB.35051.12/PB.35051.13/PB.35051.14/PB.35051.15/PB.35051.16/PB.35051.3/PB.35051.4/PB.35051.5/PB.35051.7/PB.35051.8/PB.35051.9"; gene_id "Chr02:52740321-52751310C"; flanks "52746658^,52746192^"; structure "1-,2-"; splice_chain "52746306-,52746289-"; sources "Undefined,Undefined"; NMorMRNA "null"; degree "4"; dimension "2_2";
Chr02	Undefined	as_event	53631468	53632018	.	-	.	transcript_id "PB.35058.4,PB.35058.1/PB.35058.3/PB.35058.6"; gene_id "Chr02:53628736-53633046C"; flanks "53632018^,53631468^"; structure "1-,2-"; splice_chain "53631591-,53631562-"; sources "Undefined,Undefined"; NMorMRNA "null"; degree "4"; dimension "2_2";
Chr02	Undefined	as_event	54994684	54995363	.	-	.	transcript_id "PB.35076.1,PB.35076.2"; gene_id "Chr02:54990762-54995975C"; flanks "54995363^,54994684^"; structure "1-,2-"; splice_chain "54994768-,54994764-"; sources "Undefined,Undefined"; NMorMRNA "null"; degree "4"; dimension "2_2";
Chr02	Undefined	as_event	58686273	58687834	.	-	.	transcript_id "PB.35112.7,PB.35112.10/PB.35112.2/PB.35112.8/PB.35112.9"; gene_id "Chr02:58683819-58694152C"; flanks "58687834^,58686273^"; structure "1-,2-"; splice_chain "58686491-,58686361-"; sources "Undefined,Undefined"; NMorMRNA "null"; degree "4"; dimension "2_2";
Chr02	Undefined	as_event	59628037	59628504	.	-	.	transcript_id "PB.35123.12,PB.35123.13/PB.35123.14/PB.35123.5/PB.35123.6/PB.35123.7/PB.35123.8/PB.35123.9"; gene_id "Chr02:59625132-59629495C"; flanks "59628504^,59628037^"; structure "1-,2-"; splice_chain "59628183-,59628105-"; sources "Undefined,Undefined"; NMorMRNA "null"; degree "4"; dimension "2_2";
Chr02	Undefined	as_event	60055508	60056562	.	-	.	transcript_id "PB.35127.1/PB.35127.3,PB.35127.2"; gene_id "Chr02:60054324-60056767C"; flanks "60056562^,60055508^"; structure "1-,2-"; splice_chain "60055647-,60055631-"; sources "Undefined,Undefined"; NMorMRNA "null"; degree "4"; dimension "2_2";
Chr02	Undefined	as_event	60623576	60623765	.	-	.	transcript_id "PB.35134.5/PB.35134.7,PB.35134.4/PB.35134.6"; gene_id "Chr02:60621945-60624208C"; flanks "60623765^,60623576^"; structure "1-,2-"; splice_chain "60623686-,60623659-"; sources "Undefined,Undefined"; NMorMRNA "null"; degree "4"; dimension "2_2";
Chr02	Undefined	as_event	61335761	61337139	.	-	.	transcript_id "PB.35150.2,PB.35150.3"; gene_id "Chr02:61335720-61337306C"; flanks "61337139^,61335761]"; structure "1-,2-"; splice_chain "61336421-,61336266-"; sources "Undefined,Undefined"; NMorMRNA "null"; degree "4"; dimension "2_2";
Chr02	Undefined	as_event	64333097	64333285	.	-	.	transcript_id "PB.35167.27/PB.35167.28/PB.35167.29/PB.35167.31/PB.35167.32/PB.35167.33,PB.35167.34"; gene_id "Chr02:62458270-64448575C"; flanks "64333285^,64333097^"; structure "1-,2-"; splice_chain "64333176-,64333159-"; sources "Undefined,Undefined"; NMorMRNA "null"; degree "4"; dimension "2_2";
Chr02	Undefined	as_event	62595353	62595713	.	-	.	transcript_id "PB.35167.10,PB.35167.7"; gene_id "Chr02:62458270-64448575C"; flanks "62595713^,62595353^"; structure "1-,2-"; splice_chain "62595604-,62595600-"; sources "Undefined,Undefined"; NMorMRNA "null"; degree "4"; dimension "2_2";
Chr02	Undefined	as_event	62556438	62556733	.	-	.	transcript_id "PB.35167.6,PB.35167.2"; gene_id "Chr02:62458270-64448575C"; flanks "62556733^,62556438^"; structure "1-,2-"; splice_chain "62556620-,62556616-"; sources "Undefined,Undefined"; NMorMRNA "null"; degree "4"; dimension "2_2";
Chr02	Undefined	as_event	64725308	64726290	.	-	.	transcript_id "PB.35170.1,PB.35170.27/PB.35170.29"; gene_id "Chr02:64650926-64731397C"; flanks "64726290^,64725308^"; structure "1-,2-"; splice_chain "64726025-,64726024-"; sources "Undefined,Undefined"; NMorMRNA "null"; degree "4"; dimension "2_2";
Chr02	Undefined	as_event	67890840	67891156	.	-	.	transcript_id "PB.35221.11,PB.35221.10/PB.35221.12/PB.35221.13/PB.35221.14/PB.35221.5/PB.35221.6/PB.35221.8"; gene_id "Chr02:67888716-67898028C"; flanks "67891156^,67890840^"; structure "1-,2-"; splice_chain "67891012-,67890914-"; sources "Undefined,Undefined"; NMorMRNA "null"; degree "4"; dimension "2_2";
Chr02	Undefined	as_event	67890395	67890840	.	-	.	transcript_id "PB.35221.11/PB.35221.12/PB.35221.13/PB.35221.14/PB.35221.5/PB.35221.8,PB.35221.10/PB.35221.6"; gene_id "Chr02:67888716-67898028C"; flanks "67890840^,67890395^"; structure "1-,2-"; splice_chain "67890612-,67890593-"; sources "Undefined,Undefined"; NMorMRNA "null"; degree "4"; dimension "2_2";
Chr02	Undefined	as_event	68468984	68470945	.	-	.	transcript_id "PB.35236.3,PB.35236.1"; gene_id "Chr02:68468422-68471545C"; flanks "68470945^,68468984^"; structure "1-,2-"; splice_chain "68469553-,68469190-"; sources "Undefined,Undefined"; NMorMRNA "null"; degree "4"; dimension "2_2";
Chr02	Undefined	as_event	69972293	69973321	.	-	.	transcript_id "PB.35265.10/PB.35265.17/PB.35265.3,PB.35265.11/PB.35265.21"; gene_id "Chr02:69970588-69974682C"; flanks "69973321^,69972293^"; structure "1-,2-"; splice_chain "69972579-,69972435-"; sources "Undefined,Undefined"; NMorMRNA "null"; degree "4"; dimension "2_2";
Chr02	Undefined	as_event	70510420	70510611	.	-	.	transcript_id "PB.35272.12/PB.35272.17/PB.35272.21/PB.35272.23/PB.35272.28/PB.35272.32/PB.35272.33/PB.35272.34/PB.35272.4/PB.35272.5/PB.35272.7/PB.35272.9,PB.35272.3"; gene_id "Chr02:70507064-70511339C"; flanks "70510611^,70510420^"; structure "1-,2-"; splice_chain "70510504-,70510482-"; sources "Undefined,Undefined"; NMorMRNA "null"; degree "4"; dimension "2_2";
Chr02	Undefined	as_event	70509946	70510420	.	-	.	transcript_id "PB.35272.12/PB.35272.14/PB.35272.17/PB.35272.23/PB.35272.28/PB.35272.3/PB.35272.32/PB.35272.33/PB.35272.34/PB.35272.4/PB.35272.5/PB.35272.6/PB.35272.7/PB.35272.9,PB.35272.21"; gene_id "Chr02:70507064-70511339C"; flanks "70510420^,70509946^"; structure "1-,2-"; splice_chain "70510072-,70510032-"; sources "Undefined,Undefined"; NMorMRNA "null"; degree "4"; dimension "2_2";
Chr02	Undefined	as_event	70507924	70508140	.	-	.	transcript_id "PB.35272.27,PB.35272.14/PB.35272.2/PB.35272.21/PB.35272.23/PB.35272.28/PB.35272.32/PB.35272.33/PB.35272.4/PB.35272.5/PB.35272.6/PB.35272.7"; gene_id "Chr02:70507064-70511339C"; flanks "70508140^,70507924^"; structure "1-,2-"; splice_chain "70508002-,70508001-"; sources "Undefined,Undefined"; NMorMRNA "null"; degree "4"; dimension "2_2";
Chr02	Undefined	as_event	70553347	70554103	.	-	.	transcript_id "PB.35274.6,PB.35274.1/PB.35274.2/PB.35274.4"; gene_id "Chr02:70552252-70560065C"; flanks "70554103^,70553347^"; structure "1-,2-"; splice_chain "70553450-,70553434-"; sources "Undefined,Undefined"; NMorMRNA "null"; degree "4"; dimension "2_2";
Chr02	Undefined	as_event	73133724	73133903	.	-	.	transcript_id "PB.35320.1/PB.35320.5/PB.35320.7,PB.35320.2"; gene_id "Chr02:73132913-73136886C"; flanks "73133903^,73133724^"; structure "1-,2-"; splice_chain "73133806-,73133801-"; sources "Undefined,Undefined"; NMorMRNA "null"; degree "4"; dimension "2_2";
Chr02	Undefined	as_event	82033402	82034078	.	-	.	transcript_id "PB.35386.5,PB.35386.8"; gene_id "Chr02:82030228-82034947C"; flanks "82034078^,82033402^"; structure "1-,2-"; splice_chain "82033501-,82033445-"; sources "Undefined,Undefined"; NMorMRNA "null"; degree "4"; dimension "2_2";
Chr02	Undefined	as_event	84515286	84515778	.	-	.	transcript_id "PB.35426.7,PB.35426.8"; gene_id "Chr02:84515190-84518443C"; flanks "84515778^,84515286]"; structure "1-,2-"; splice_chain "84515638-,84515621-"; sources "Undefined,Undefined"; NMorMRNA "null"; degree "4"; dimension "2_2";
Chr02	Undefined	as_event	84784049	84785080	.	-	.	transcript_id "PB.35431.4,PB.35431.1"; gene_id "Chr02:84781537-84785811C"; flanks "84785080^,84784049^"; structure "1-,2-"; splice_chain "84784597-,84784164-"; sources "Undefined,Undefined"; NMorMRNA "null"; degree "4"; dimension "2_2";
Chr02	Undefined	as_event	85041173	85041326	.	-	.	transcript_id "PB.35439.16,PB.35439.22"; gene_id "Chr02:85040303-85055581C"; flanks "85041326^,85041173^"; structure "1-,2-"; splice_chain "85041243-,85041228-"; sources "Undefined,Undefined"; NMorMRNA "null"; degree "4"; dimension "2_2";
Chr02	Undefined	as_event	86945095	86945671	.	-	.	transcript_id "PB.35490.1/PB.35490.7,PB.35490.5"; gene_id "Chr02:86940288-86945965C"; flanks "86945671^,86945095^"; structure "1-,2-"; splice_chain "86945435-,86945430-"; sources "Undefined,Undefined"; NMorMRNA "null"; degree "4"; dimension "2_2";
Chr02	Undefined	as_event	87635147	87635868	.	-	.	transcript_id "PB.35515.1/PB.35515.11/PB.35515.2/PB.35515.4,PB.35515.5"; gene_id "Chr02:87633848-87636449C"; flanks "87635868^,87635147^"; structure "1-,2-"; splice_chain "87635416-,87635288-"; sources "Undefined,Undefined"; NMorMRNA "null"; degree "4"; dimension "2_2";
Chr02	Undefined	as_event	87706780	87706940	.	-	.	transcript_id "PB.35518.3,PB.35518.4"; gene_id "Chr02:87704675-87707551C"; flanks "87706940^,87706780^"; structure "1-,2-"; splice_chain "87706857-,87706826-"; sources "Undefined,Undefined"; NMorMRNA "null"; degree "4"; dimension "2_2";
Chr02	Undefined	as_event	87847449	87847738	.	-	.	transcript_id "PB.35523.7,PB.35523.1/PB.35523.11/PB.35523.13/PB.35523.2/PB.35523.4/PB.35523.6"; gene_id "Chr02:87844867-87849989C"; flanks "87847738^,87847449^"; structure "1-,2-"; splice_chain "87847553-,87847537-"; sources "Undefined,Undefined"; NMorMRNA "null"; degree "4"; dimension "2_2";
Chr02	Undefined	as_event	87847211	87847449	.	-	.	transcript_id "PB.35523.1/PB.35523.11/PB.35523.13/PB.35523.6/PB.35523.7,PB.35523.2"; gene_id "Chr02:87844867-87849989C"; flanks "87847449^,87847211^"; structure "1-,2-"; splice_chain "87847343-,87847332-"; sources "Undefined,Undefined"; NMorMRNA "null"; degree "4"; dimension "2_2";
Chr02	Undefined	as_event	88187172	88188623	.	-	.	transcript_id "PB.35538.1/PB.35538.5,PB.35538.4"; gene_id "Chr02:88186750-88192047C"; flanks "88188623^,88187172^"; structure "1-,2-"; splice_chain "88187370-,88187363-"; sources "Undefined,Undefined"; NMorMRNA "null"; degree "4"; dimension "2_2";
Chr02	Undefined	as_event	88948478	88948786	.	-	.	transcript_id "PB.35576.5/PB.35576.6,PB.35576.4/PB.35576.7"; gene_id "Chr02:88944704-88952164C"; flanks "88948786^,88948478^"; structure "1-,2-"; splice_chain "88948652-,88948550-"; sources "Undefined,Undefined"; NMorMRNA "null"; degree "4"; dimension "2_2";
Chr02	Undefined	as_event	89283119	89283852	.	-	.	transcript_id "PB.35587.1/PB.35587.4/PB.35587.6/PB.35587.7,PB.35587.2"; gene_id "Chr02:89279722-89284324C"; flanks "89283852^,89283119^"; structure "1-,2-"; splice_chain "89283185-,89283174-"; sources "Undefined,Undefined"; NMorMRNA "null"; degree "4"; dimension "2_2";
Chr02	Undefined	as_event	89339006	89339435	.	-	.	transcript_id "PB.35592.4,PB.35592.1/PB.35592.10/PB.35592.11/PB.35592.12/PB.35592.13/PB.35592.14/PB.35592.2/PB.35592.3/PB.35592.5/PB.35592.7"; gene_id "Chr02:89335308-89340778C"; flanks "89339435^,89339006^"; structure "1-,2-"; splice_chain "89339056-,89339055-"; sources "Undefined,Undefined"; NMorMRNA "null"; degree "4"; dimension "2_2";
Chr02	Undefined	as_event	90150188	90150430	.	-	.	transcript_id "PB.35623.1/PB.35623.6/PB.35623.8,PB.35623.3"; gene_id "Chr02:90146167-90151736C"; flanks "90150430^,90150188^"; structure "1-,2-"; splice_chain "90150306-,90150297-"; sources "Undefined,Undefined"; NMorMRNA "null"; degree "4"; dimension "2_2";
Chr02	Undefined	as_event	90148602	90149989	.	-	.	transcript_id "PB.35623.3/PB.35623.7/PB.35623.8,PB.35623.2"; gene_id "Chr02:90146167-90151736C"; flanks "90149989^,90148602^"; structure "1-,2-"; splice_chain "90148653-,90148649-"; sources "Undefined,Undefined"; NMorMRNA "null"; degree "4"; dimension "2_2";
Chr02	Undefined	as_event	90148387	90148602	.	-	.	transcript_id "PB.35623.1/PB.35623.2/PB.35623.3/PB.35623.5/PB.35623.7/PB.35623.8,PB.35623.6"; gene_id "Chr02:90146167-90151736C"; flanks "90148602^,90148387^"; structure "1-,2-"; splice_chain "90148483-,90148452-"; sources "Undefined,Undefined"; NMorMRNA "null"; degree "4"; dimension "2_2";
Chr02	Undefined	as_event	90352733	90353081	.	-	.	transcript_id "PB.35628.2/PB.35628.3,PB.35628.1"; gene_id "Chr02:90351833-90355136C"; flanks "90353081^,90352733^"; structure "1-,2-"; splice_chain "90352967-,90352935-"; sources "Undefined,Undefined"; NMorMRNA "null"; degree "4"; dimension "2_2";
Chr02	Undefined	as_event	90426998	90427164	.	-	.	transcript_id "PB.35629.1,PB.35629.2"; gene_id "Chr02:90424999-90428377C"; flanks "90427164^,90426998^"; structure "1-,2-"; splice_chain "90427077-,90427054-"; sources "Undefined,Undefined"; NMorMRNA "null"; degree "4"; dimension "2_2";
Chr02	Undefined	as_event	90460363	90460564	.	-	.	transcript_id "PB.35630.1/PB.35630.2/PB.35630.4/PB.35630.6/PB.35630.7/PB.35630.8/PB.35630.9,PB.35630.3/PB.35630.5"; gene_id "Chr02:90459014-90464032C"; flanks "90460564^,90460363^"; structure "1-,2-"; splice_chain "90460479-,90460472-"; sources "Undefined,Undefined"; NMorMRNA "null"; degree "4"; dimension "2_2";
Chr02	Undefined	as_event	91378140	91379105	.	-	.	transcript_id "PB.35658.3,PB.35658.1"; gene_id "Chr02:91372529-91382335C"; flanks "91379105^,91378140^"; structure "1-,2-"; splice_chain "91378207-,91378193-"; sources "Undefined,Undefined"; NMorMRNA "null"; degree "4"; dimension "2_2";
Chr02	Undefined	as_event	92405188	92405608	.	-	.	transcript_id "PB.35694.2/PB.35694.5,PB.35694.4"; gene_id "Chr02:92400289-92406645C"; flanks "92405608^,92405188^"; structure "1-,2-"; splice_chain "92405524-,92405519-"; sources "Undefined,Undefined"; NMorMRNA "null"; degree "4"; dimension "2_2";
Chr02	Undefined	as_event	92404829	92405188	.	-	.	transcript_id "PB.35694.5,PB.35694.2/PB.35694.4"; gene_id "Chr02:92400289-92406645C"; flanks "92405188^,92404829^"; structure "1-,2-"; splice_chain "92404928-,92404923-"; sources "Undefined,Undefined"; NMorMRNA "null"; degree "4"; dimension "2_2";
Chr02	Undefined	as_event	92404275	92404415	.	-	.	transcript_id "PB.35694.4/PB.35694.5,PB.35694.2"; gene_id "Chr02:92400289-92406645C"; flanks "92404415^,92404275^"; structure "1-,2-"; splice_chain "92404331-,92404317-"; sources "Undefined,Undefined"; NMorMRNA "null"; degree "4"; dimension "2_2";
Chr02	Undefined	as_event	92402689	92403251	.	-	.	transcript_id "PB.35694.2/PB.35694.4/PB.35694.5,PB.35694.1"; gene_id "Chr02:92400289-92406645C"; flanks "92403251^,92402689^"; structure "1-,2-"; splice_chain "92402887-,92402877-"; sources "Undefined,Undefined"; NMorMRNA "null"; degree "4"; dimension "2_2";
Chr02	Undefined	as_event	92551643	92551835	.	-	.	transcript_id "PB.35703.9,PB.35703.13"; gene_id "Chr02:92549783-92552218C"; flanks "92551835^,92551643^"; structure "1-,2-"; splice_chain "92551723-,92551709-"; sources "Undefined,Undefined"; NMorMRNA "null"; degree "4"; dimension "2_2";
Chr02	Undefined	as_event	93242298	93242892	.	-	.	transcript_id "PB.35739.10/PB.35739.2/PB.35739.7,PB.35739.5"; gene_id "Chr02:93240512-93244539C"; flanks "93242892^,93242298^"; structure "1-,2-"; splice_chain "93242821-,93242760-"; sources "Undefined,Undefined"; NMorMRNA "null"; degree "4"; dimension "2_2";
Chr02	Undefined	as_event	93315832	93316093	.	-	.	transcript_id "PB.35743.1,PB.35743.2/PB.35743.6"; gene_id "Chr02:93309910-93319513C"; flanks "93316093^,93315832^"; structure "1-,2-"; splice_chain "93316008-,93315935-"; sources "Undefined,Undefined"; NMorMRNA "null"; degree "4"; dimension "2_2";
Chr02	Undefined	as_event	93368015	93369147	.	-	.	transcript_id "PB.35746.2,PB.35746.1/PB.35746.3"; gene_id "Chr02:93364757-93369852C"; flanks "93369147^,93368015^"; structure "1-,2-"; splice_chain "93368085-,93368084-"; sources "Undefined,Undefined"; NMorMRNA "null"; degree "4"; dimension "2_2";
Chr02	Undefined	as_event	93426953	93427284	.	-	.	transcript_id "PB.35748.8,PB.35748.10/PB.35748.2/PB.35748.3/PB.35748.4/PB.35748.5/PB.35748.6"; gene_id "Chr02:93425298-93434068C"; flanks "93427284^,93426953^"; structure "1-,2-"; splice_chain "93427015-,93427004-"; sources "Undefined,Undefined"; NMorMRNA "null"; degree "4"; dimension "2_2";
Chr02	Undefined	as_event	93426801	93426953	.	-	.	transcript_id "PB.35748.6/PB.35748.7/PB.35748.8,PB.35748.2"; gene_id "Chr02:93425298-93434068C"; flanks "93426953^,93426801^"; structure "1-,2-"; splice_chain "93426843-,93426803-"; sources "Undefined,Undefined"; NMorMRNA "null"; degree "4"; dimension "2_2";
Chr02	Undefined	as_event	93667759	93668262	.	-	.	transcript_id "PB.35758.2/PB.35758.4/PB.35758.5/PB.35758.8,PB.35758.3"; gene_id "Chr02:93664647-93671991C"; flanks "93668262^,93667759^"; structure "1-,2-"; splice_chain "93668088-,93668087-"; sources "Undefined,Undefined"; NMorMRNA "null"; degree "4"; dimension "2_2";
Chr02	Undefined	as_event	93666121	93666655	.	-	.	transcript_id "PB.35758.1/PB.35758.2/PB.35758.4/PB.35758.8,PB.35758.3"; gene_id "Chr02:93664647-93671991C"; flanks "93666655^,93666121^"; structure "1-,2-"; splice_chain "93666206-,93666205-"; sources "Undefined,Undefined"; NMorMRNA "null"; degree "4"; dimension "2_2";
Chr02	Undefined	as_event	94765311	94766057	.	-	.	transcript_id "PB.35812.6,PB.35812.1/PB.35812.4"; gene_id "Chr02:94764785-94774448C"; flanks "94766057^,94765311^"; structure "1-,2-"; splice_chain "94765942-,94765939-"; sources "Undefined,Undefined"; NMorMRNA "null"; degree "4"; dimension "2_2";
Chr02	Undefined	as_event	94947748	94948027	.	-	.	transcript_id "PB.35818.2,PB.35818.1"; gene_id "Chr02:94946368-94948805C"; flanks "94948027^,94947748^"; structure "1-,2-"; splice_chain "94947895-,94947885-"; sources "Undefined,Undefined"; NMorMRNA "null"; degree "4"; dimension "2_2";
Chr02	Undefined	as_event	95625732	95626279	.	-	.	transcript_id "PB.35847.6,PB.35847.7"; gene_id "Chr02:95586840-95757479C"; flanks "95626279^,95625732^"; structure "1-,2-"; splice_chain "95626111-,95626096-"; sources "Undefined,Undefined"; NMorMRNA "null"; degree "4"; dimension "2_2";
Chr02	Undefined	as_event	95625324	95625732	.	-	.	transcript_id "PB.35847.10/PB.35847.7,PB.35847.6"; gene_id "Chr02:95586840-95757479C"; flanks "95625732^,95625324^"; structure "1-,2-"; splice_chain "95625465-,95625426-"; sources "Undefined,Undefined"; NMorMRNA "null"; degree "4"; dimension "2_2";
Chr02	Undefined	as_event	95624585	95625324	.	-	.	transcript_id "PB.35847.7,PB.35847.10/PB.35847.5/PB.35847.6"; gene_id "Chr02:95586840-95757479C"; flanks "95625324^,95624585^"; structure "1-,2-"; splice_chain "95624657-,95624654-"; sources "Undefined,Undefined"; NMorMRNA "null"; degree "4"; dimension "2_2";
Chr02	Undefined	as_event	96705169	96705391	.	-	.	transcript_id "PB.35901.1/PB.35901.37/PB.35901.39,PB.35901.40"; gene_id "Chr02:96624135-96738696C"; flanks "96705391^,96705169^"; structure "1-,2-"; splice_chain "96705225-,96705223-"; sources "Undefined,Undefined"; NMorMRNA "null"; degree "4"; dimension "2_2";
Chr02	Undefined	as_event	96683373	96683789	.	-	.	transcript_id "PB.35901.15/PB.35901.16/PB.35901.25/PB.35901.30,PB.35901.21"; gene_id "Chr02:96624135-96738696C"; flanks "96683789^,96683373^"; structure "1-,2-"; splice_chain "96683680-,96683649-"; sources "Undefined,Undefined"; NMorMRNA "null"; degree "4"; dimension "2_2";
Chr02	Undefined	as_event	96673271	96674671	.	-	.	transcript_id "PB.35901.15/PB.35901.16/PB.35901.17/PB.35901.18/PB.35901.21/PB.35901.25,PB.35901.22"; gene_id "Chr02:96624135-96738696C"; flanks "96674671^,96673271^"; structure "1-,2-"; splice_chain "96673485-,96673403-"; sources "Undefined,Undefined"; NMorMRNA "null"; degree "4"; dimension "2_2";
Chr02	Undefined	as_event	96672660	96672972	.	-	.	transcript_id "PB.35901.15/PB.35901.16/PB.35901.17/PB.35901.21/PB.35901.22/PB.35901.25,PB.35901.18"; gene_id "Chr02:96624135-96738696C"; flanks "96672972^,96672660^"; structure "1-,2-"; splice_chain "96672866-,96672809-"; sources "Undefined,Undefined"; NMorMRNA "null"; degree "4"; dimension "2_2";
Chr02	Undefined	as_event	96823911	96824245	.	-	.	transcript_id "PB.35909.2/PB.35909.3,PB.35909.1"; gene_id "Chr02:96819460-96824756C"; flanks "96824245^,96823911^"; structure "1-,2-"; splice_chain "96824133-,96824121-"; sources "Undefined,Undefined"; NMorMRNA "null"; degree "4"; dimension "2_2";
Chr02	Undefined	as_event	97088661	97089127	.	-	.	transcript_id "PB.35930.1,PB.35930.2"; gene_id "Chr02:97086411-97102390C"; flanks "97089127^,97088661^"; structure "1-,2-"; splice_chain "97089008-,97088809-"; sources "Undefined,Undefined"; NMorMRNA "null"; degree "4"; dimension "2_2";
Chr02	Undefined	as_event	97645791	97645954	.	-	.	transcript_id "PB.35977.1/PB.35977.10/PB.35977.11/PB.35977.15/PB.35977.2/PB.35977.3/PB.35977.9,PB.35977.8"; gene_id "Chr02:97641578-97647992C"; flanks "97645954^,97645791^"; structure "1-,2-"; splice_chain "97645850-,97645833-"; sources "Undefined,Undefined"; NMorMRNA "null"; degree "4"; dimension "2_2";
Chr02	Undefined	as_event	97645035	97645791	.	-	.	transcript_id "PB.35977.10/PB.35977.11/PB.35977.2/PB.35977.3,PB.35977.1/PB.35977.15/PB.35977.4/PB.35977.8/PB.35977.9"; gene_id "Chr02:97641578-97647992C"; flanks "97645791^,97645035^"; structure "1-,2-"; splice_chain "97645212-,97645198-"; sources "Undefined,Undefined"; NMorMRNA "null"; degree "4"; dimension "2_2";
Chr02	Undefined	as_event	97644086	97644318	.	-	.	transcript_id "PB.35977.5,PB.35977.1/PB.35977.10/PB.35977.11/PB.35977.12/PB.35977.13/PB.35977.15/PB.35977.16/PB.35977.17/PB.35977.2/PB.35977.3/PB.35977.4/PB.35977.8/PB.35977.9"; gene_id "Chr02:97641578-97647992C"; flanks "97644318^,97644086^"; structure "1-,2-"; splice_chain "97644164-,97644130-"; sources "Undefined,Undefined"; NMorMRNA "null"; degree "4"; dimension "2_2";
Chr02	Undefined	as_event	97770819	97771858	.	-	.	transcript_id "PB.35987.28,PB.35987.20/PB.35987.39"; gene_id "Chr02:97724274-97800731C"; flanks "97771858^,97770819^"; structure "1-,2-"; splice_chain "97771757-,97771738-"; sources "Undefined,Undefined"; NMorMRNA "null"; degree "4"; dimension "2_2";
Chr02	Undefined	as_event	97982699	97983472	.	-	.	transcript_id "PB.35999.2,PB.35999.8"; gene_id "Chr02:97980363-97987452C"; flanks "97983472^,97982699^"; structure "1-,2-"; splice_chain "97982827-,97982795-"; sources "Undefined,Undefined"; NMorMRNA "null"; degree "4"; dimension "2_2";
Chr02	Undefined	as_event	97982353	97982495	.	-	.	transcript_id "PB.35999.4,PB.35999.1/PB.35999.2/PB.35999.5/PB.35999.8"; gene_id "Chr02:97980363-97987452C"; flanks "97982495^,97982353^"; structure "1-,2-"; splice_chain "97982417-,97982403-"; sources "Undefined,Undefined"; NMorMRNA "null"; degree "4"; dimension "2_2";
Chr02	Undefined	as_event	98042581	98042812	.	-	.	transcript_id "PB.36003.12/PB.36003.13/PB.36003.14/PB.36003.15/PB.36003.16/PB.36003.17/PB.36003.18/PB.36003.19/PB.36003.20/PB.36003.21/PB.36003.22/PB.36003.23/PB.36003.24/PB.36003.4/PB.36003.5/PB.36003.6/PB.36003.7/PB.36003.8/PB.36003.9,PB.36003.2"; gene_id "Chr02:98038931-98045013C"; flanks "98042812^,98042581^"; structure "1-,2-"; splice_chain "98042694-,98042642-"; sources "Undefined,Undefined…
Chr02	Undefined	as_event	98039918	98040349	.	-	.	transcript_id "PB.36003.19,PB.36003.4"; gene_id "Chr02:98038931-98045013C"; flanks "98040349^,98039918^"; structure "1-,2-"; splice_chain "98039981-,98039958-"; sources "Undefined,Undefined"; NMorMRNA "null"; degree "4"; dimension "2_2";
Chr02	Undefined	as_event	98077130	98077339	.	-	.	transcript_id "PB.36007.1,PB.36007.6"; gene_id "Chr02:98074622-98079024C"; flanks "98077339^,98077130^"; structure "1-,2-"; splice_chain "98077225-,98077221-"; sources "Undefined,Undefined"; NMorMRNA "null"; degree "4"; dimension "2_2";
Chr02	Undefined	as_event	98118323	98118677	.	-	.	transcript_id "PB.36012.4,PB.36012.2/PB.36012.5"; gene_id "Chr02:98117259-98121672C"; flanks "98118677^,98118323^"; structure "1-,2-"; splice_chain "98118539-,98118502-"; sources "Undefined,Undefined"; NMorMRNA "null"; degree "4"; dimension "2_2";
Chr02	Undefined	as_event	98229290	98229862	.	-	.	transcript_id "PB.36024.4,PB.36024.2/PB.36024.3"; gene_id "Chr02:98227861-98231287C"; flanks "98229862^,98229290^"; structure "1-,2-"; splice_chain "98229359-,98229347-"; sources "Undefined,Undefined"; NMorMRNA "null"; degree "4"; dimension "2_2";
Chr02	Undefined	as_event	98374174	98374437	.	-	.	transcript_id "PB.36042.3,PB.36042.2"; gene_id "Chr02:98366051-98375204C"; flanks "98374437^,98374174^"; structure "1-,2-"; splice_chain "98374321-,98374268-"; sources "Undefined,Undefined"; NMorMRNA "null"; degree "4"; dimension "2_2";
Chr02	Undefined	as_event	98488234	98488582	.	-	.	transcript_id "PB.36048.1/PB.36048.11/PB.36048.5/PB.36048.7,PB.36048.6/PB.36048.8"; gene_id "Chr02:98485306-98488687C"; flanks "98488582^,98488234^"; structure "1-,2-"; splice_chain "98488412-,98488403-"; sources "Undefined,Undefined"; NMorMRNA "null"; degree "4"; dimension "2_2";
Chr02	Undefined	as_event	98487015	98488234	.	-	.	transcript_id "PB.36048.7,PB.36048.8"; gene_id "Chr02:98485306-98488687C"; flanks "98488234^,98487015^"; structure "1-,2-"; splice_chain "98487257-,98487072-"; sources "Undefined,Undefined"; NMorMRNA "null"; degree "4"; dimension "2_2";
Chr02	Undefined	as_event	98665746	98666150	.	-	.	transcript_id "PB.36067.10/PB.36067.6/PB.36067.9,PB.36067.11"; gene_id "Chr02:98656021-98667132C"; flanks "98666150^,98665746^"; structure "1-,2-"; splice_chain "98665842-,98665811-"; sources "Undefined,Undefined"; NMorMRNA "null"; degree "4"; dimension "2_2";
Chr02	Undefined	as_event	99108773	99109032	.	-	.	transcript_id "PB.36100.3,PB.36100.2"; gene_id "Chr02:99107297-99110667C"; flanks "99109032^,99108773^"; structure "1-,2-"; splice_chain "99108943-,99108921-"; sources "Undefined,Undefined"; NMorMRNA "null"; degree "4"; dimension "2_2";
Chr02	Undefined	as_event	99162266	99163105	.	-	.	transcript_id "PB.36102.1,PB.36102.5"; gene_id "Chr02:99157006-99165059C"; flanks "99163105^,99162266^"; structure "1-,2-"; splice_chain "99162487-,99162448-"; sources "Undefined,Undefined"; NMorMRNA "null"; degree "4"; dimension "2_2";
Chr02	Undefined	as_event	99158663	99159141	.	-	.	transcript_id "PB.36102.1/PB.36102.5,PB.36102.2"; gene_id "Chr02:99157006-99165059C"; flanks "99159141^,99158663^"; structure "1-,2-"; splice_chain "99158812-,99158764-"; sources "Undefined,Undefined"; NMorMRNA "null"; degree "4"; dimension "2_2";
Chr02	Undefined	as_event	99446901	99447067	.	-	.	transcript_id "PB.36123.1,PB.36123.3"; gene_id "Chr02:99444709-99447714C"; flanks "99447067^,99446901^"; structure "1-,2-"; splice_chain "99446990-,99446987-"; sources "Undefined,Undefined"; NMorMRNA "null"; degree "4"; dimension "2_2";
Chr03	Undefined	as_event	328610	329256	.	+	.	transcript_id "PB.36154.1,PB.36154.2"; gene_id "Chr03:328468-1585256W"; flanks "328610^,329256^"; structure "1-,2-"; splice_chain "328862-,328905-"; sources "Undefined,Undefined"; NMorMRNA "null"; degree "4"; dimension "2_2";
Chr03	Undefined	as_event	413077	413791	.	+	.	transcript_id "PB.36154.13,PB.36154.11"; gene_id "Chr03:328468-1585256W"; flanks "413077^,413791^"; structure "1-,2-"; splice_chain "413376-,413381-"; sources "Undefined,Undefined"; NMorMRNA "null"; degree "4"; dimension "2_2";
Chr03	Undefined	as_event	414350	414607	.	+	.	transcript_id "PB.36154.13,PB.36154.11/PB.36154.12"; gene_id "Chr03:328468-1585256W"; flanks "414350^,414607^"; structure "1-,2-"; splice_chain "414428-,414444-"; sources "Undefined,Undefined"; NMorMRNA "null"; degree "4"; dimension "2_2";
Chr03	Undefined	as_event	447406	447997	.	+	.	transcript_id "PB.36154.23,PB.36154.19/PB.36154.20/PB.36154.21/PB.36154.22"; gene_id "Chr03:328468-1585256W"; flanks "447406^,447997^"; structure "1-,2-"; splice_chain "447661-,447711-"; sources "Undefined,Undefined"; NMorMRNA "null"; degree "4"; dimension "2_2";
Chr03	Undefined	as_event	462751	463396	.	+	.	transcript_id "PB.36154.32,PB.36154.29/PB.36154.30/PB.36154.31"; gene_id "Chr03:328468-1585256W"; flanks "462751^,463396^"; structure "1-,2-"; splice_chain "463203-,463233-"; sources "Undefined,Undefined"; NMorMRNA "null"; degree "4"; dimension "2_2";
Chr03	Undefined	as_event	482029	482223	.	+	.	transcript_id "PB.36154.40/PB.36154.41/PB.36154.44/PB.36154.46/PB.36154.47/PB.36154.48,PB.36154.42"; gene_id "Chr03:328468-1585256W"; flanks "482029^,482223^"; structure "1-,2-"; splice_chain "482164-,482178-"; sources "Undefined,Undefined"; NMorMRNA "null"; degree "4"; dimension "2_2";
Chr03	Undefined	as_event	649676	649914	.	+	.	transcript_id "PB.36154.72/PB.36154.73/PB.36154.76,PB.36154.74"; gene_id "Chr03:328468-1585256W"; flanks "649676^,649914^"; structure "1-,2-"; splice_chain "649812-,649869-"; sources "Undefined,Undefined"; NMorMRNA "null"; degree "4"; dimension "2_2";
Chr03	Undefined	as_event	707587	707850	.	+	.	transcript_id "PB.36154.94,PB.36154.90/PB.36154.91/PB.36154.92"; gene_id "Chr03:328468-1585256W"; flanks "707587^,707850^"; structure "1-,2-"; splice_chain "707694-,707757-"; sources "Undefined,Undefined"; NMorMRNA "null"; degree "4"; dimension "2_2";
Chr03	Undefined	as_event	818811	818990	.	+	.	transcript_id "PB.36154.113/PB.36154.115/PB.36154.117/PB.36154.118/PB.36154.121/PB.36154.122/PB.36154.125/PB.36154.126/PB.36154.129,PB.36154.124"; gene_id "Chr03:328468-1585256W"; flanks "818811^,818990^"; structure "1-,2-"; splice_chain "818903-,818904-"; sources "Undefined,Undefined"; NMorMRNA "null"; degree "4"; dimension "2_2";
Chr03	Undefined	as_event	819735	819907	.	+	.	transcript_id "PB.36154.117,PB.36154.113/PB.36154.115/PB.36154.118/PB.36154.121/PB.36154.122/PB.36154.124/PB.36154.126/PB.36154.127/PB.36154.129/PB.36154.130/PB.36154.131/PB.36154.132/PB.36154.133"; gene_id "Chr03:328468-1585256W"; flanks "819735^,819907^"; structure "1-,2-"; splice_chain "819824-,819825-"; sources "Undefined,Undefined"; NMorMRNA "null"; degree "4"; dimension "2_2";
Chr03	Undefined	as_event	819907	820162	.	+	.	transcript_id "PB.36154.113/PB.36154.115/PB.36154.117/PB.36154.120/PB.36154.122/PB.36154.124/PB.36154.126/PB.36154.127/PB.36154.130/PB.36154.131/PB.36154.132/PB.36154.133,PB.36154.129"; gene_id "Chr03:328468-1585256W"; flanks "819907^,820162^"; structure "1-,2-"; splice_chain "820001-,820021-"; sources "Undefined,Undefined"; NMorMRNA "null"; degree "4"; dimension "2_2";
Chr03	Undefined	as_event	1014905	1015233	.	+	.	transcript_id "PB.36154.214,PB.36154.202/PB.36154.203/PB.36154.204/PB.36154.205/PB.36154.206/PB.36154.207/PB.36154.211/PB.36154.213/PB.36154.217"; gene_id "Chr03:328468-1585256W"; flanks "1014905^,1015233^"; structure "1-,2-"; splice_chain "1014984-,1014999-"; sources "Undefined,Undefined"; NMorMRNA "null"; degree "4"; dimension "2_2";
Chr03	Undefined	as_event	1169359	1169748	.	+	.	transcript_id "PB.36154.238/PB.36154.239/PB.36154.240,PB.36154.242"; gene_id "Chr03:328468-1585256W"; flanks "1169359^,1169748^"; structure "1-,2-"; splice_chain "1169647-,1169704-"; sources "Undefined,Undefined"; NMorMRNA "null"; degree "4"; dimension "2_2";
Chr03	Undefined	as_event	1183652	1184034	.	+	.	transcript_id "PB.36154.244/PB.36154.245/PB.36154.248/PB.36154.249/PB.36154.251/PB.36154.253,PB.36154.246"; gene_id "Chr03:328468-1585256W"; flanks "1183652^,1184034^"; structure "1-,2-"; splice_chain "1183753-,1183773-"; sources "Undefined,Undefined"; NMorMRNA "null"; degree "4"; dimension "2_2";
Chr03	Undefined	as_event	1430539	1431117	.	+	.	transcript_id "PB.36154.311,PB.36154.308/PB.36154.309/PB.36154.310"; gene_id "Chr03:328468-1585256W"; flanks "1430539^,1431117^"; structure "1-,2-"; splice_chain "1431032-,1431039-"; sources "Undefined,Undefined"; NMorMRNA "null"; degree "4"; dimension "2_2";
Chr03	Undefined	as_event	1495201	1495523	.	+	.	transcript_id "PB.36154.320/PB.36154.322/PB.36154.324,PB.36154.323"; gene_id "Chr03:328468-1585256W"; flanks "1495201^,1495523^"; structure "1-,2-"; splice_chain "1495422-,1495462-"; sources "Undefined,Undefined"; NMorMRNA "null"; degree "4"; dimension "2_2";
Chr03	Undefined	as_event	1577446	1577957	.	+	.	transcript_id "PB.36154.356,PB.36154.355"; gene_id "Chr03:328468-1585256W"; flanks "1577446^,1577957]"; structure "1-,2-"; splice_chain "1577536-,1577545-"; sources "Undefined,Undefined"; NMorMRNA "null"; degree "4"; dimension "2_2";
Chr03	Undefined	as_event	1581655	1582055	.	+	.	transcript_id "PB.36154.366/PB.36154.369/PB.36154.372/PB.36154.374/PB.36154.377,PB.36154.376/PB.36154.382"; gene_id "Chr03:328468-1585256W"; flanks "1581655^,1582055^"; structure "1-,2-"; splice_chain "1581909-,1581961-"; sources "Undefined,Undefined"; NMorMRNA "null"; degree "4"; dimension "2_2";
Chr03	Undefined	as_event	1583141	1583622	.	+	.	transcript_id "PB.36154.371,PB.36154.382"; gene_id "Chr03:328468-1585256W"; flanks "1583141^,1583622^"; structure "1-,2-"; splice_chain "1583438-,1583457-"; sources "Undefined,Undefined"; NMorMRNA "null"; degree "4"; dimension "2_2";
Chr03	Undefined	as_event	1590813	1590972	.	+	.	transcript_id "PB.36179.1/PB.36179.2/PB.36179.4/PB.36179.5/PB.36179.7/PB.36179.8,PB.36179.3"; gene_id "Chr03:1589451-1594889W"; flanks "1590813^,1590972^"; structure "1-,2-"; splice_chain "1590896-,1590903-"; sources "Undefined,Undefined"; NMorMRNA "null"; degree "4"; dimension "2_2";
Chr03	Undefined	as_event	1590972	1591180	.	+	.	transcript_id "PB.36179.1/PB.36179.2/PB.36179.3/PB.36179.4/PB.36179.7/PB.36179.8,PB.36179.5"; gene_id "Chr03:1589451-1594889W"; flanks "1590972^,1591180^"; structure "1-,2-"; splice_chain "1591061-,1591063-"; sources "Undefined,Undefined"; NMorMRNA "null"; degree "4"; dimension "2_2";
Chr03	Undefined	as_event	1911661	1911822	.	+	.	transcript_id "PB.36204.1/PB.36204.2/PB.36204.3/PB.36204.4/PB.36204.6/PB.36204.7,PB.36204.12"; gene_id "Chr03:1909001-1913849W"; flanks "1911661^,1911822^"; structure "1-,2-"; splice_chain "1911744-,1911746-"; sources "Undefined,Undefined"; NMorMRNA "null"; degree "4"; dimension "2_2";
Chr03	Undefined	as_event	1912118	1912919	.	+	.	transcript_id "PB.36204.2/PB.36204.4,PB.36204.11/PB.36204.13/PB.36204.6"; gene_id "Chr03:1909001-1913849W"; flanks "1912118^,1912919^"; structure "1-,2-"; splice_chain "1912282-,1912285-"; sources "Undefined,Undefined"; NMorMRNA "null"; degree "4"; dimension "2_2";
Chr03	Undefined	as_event	1912118	1913009	.	+	.	transcript_id "PB.36204.12/PB.36204.9,PB.36204.3"; gene_id "Chr03:1909001-1913849W"; flanks "1912118^,1913009^"; structure "1-,2-"; splice_chain "1912282-,1912285-"; sources "Undefined,Undefined"; NMorMRNA "null"; degree "4"; dimension "2_2";
Chr03	Undefined	as_event	2095672	2097551	.	+	.	transcript_id "PB.36209.1,PB.36209.3"; gene_id "Chr03:2095546-2102603W"; flanks "2095672^,2097551^"; structure "1-,2-"; splice_chain "2097420-,2097428-"; sources "Undefined,Undefined"; NMorMRNA "null"; degree "4"; dimension "2_2";
Chr03	Undefined	as_event	2150740	2151689	.	+	.	transcript_id "PB.36211.1/PB.36211.13/PB.36211.17/PB.36211.18/PB.36211.19/PB.36211.3/PB.36211.4/PB.36211.5/PB.36211.6/PB.36211.7/PB.36211.9,PB.36211.10"; gene_id "Chr03:2149939-2159866W"; flanks "2150740^,2151689^"; structure "1-,2-"; splice_chain "2151552-,2151553-"; sources "Undefined,Undefined"; NMorMRNA "null"; degree "4"; dimension "2_2";
Chr03	Undefined	as_event	2152852	2153248	.	+	.	transcript_id "PB.36211.18,PB.36211.14"; gene_id "Chr03:2149939-2159866W"; flanks "2152852^,2153248]"; structure "1-,2-"; splice_chain "2152933-,2152934-"; sources "Undefined,Undefined"; NMorMRNA "null"; degree "4"; dimension "2_2";
Chr03	Undefined	as_event	2210312	2210713	.	+	.	transcript_id "PB.36212.4,PB.36212.1"; gene_id "Chr03:2207200-2214621W"; flanks "2210312^,2210713^"; structure "1-,2-"; splice_chain "2210584-,2210587-"; sources "Undefined,Undefined"; NMorMRNA "null"; degree "4"; dimension "2_2";
Chr03	Undefined	as_event	2281290	2281463	.	+	.	transcript_id "PB.36216.4,PB.36216.3"; gene_id "Chr03:2280466-2288965W"; flanks "2281290^,2281463^"; structure "1-,2-"; splice_chain "2281371-,2281410-"; sources "Undefined,Undefined"; NMorMRNA "null"; degree "4"; dimension "2_2";
Chr03	Undefined	as_event	2412524	2413101	.	+	.	transcript_id "PB.36220.11,PB.36220.1/PB.36220.10/PB.36220.12/PB.36220.2/PB.36220.3/PB.36220.4/PB.36220.5/PB.36220.6/PB.36220.9"; gene_id "Chr03:2410243-2416106W"; flanks "2412524^,2413101^"; structure "1-,2-"; splice_chain "2412901-,2412916-"; sources "Undefined,Undefined"; NMorMRNA "null"; degree "4"; dimension "2_2";
Chr03	Undefined	as_event	2486821	2487990	.	+	.	transcript_id "PB.36221.3/PB.36221.5,PB.36221.1"; gene_id "Chr03:2486471-2492839W"; flanks "2486821^,2487990^"; structure "1-,2-"; splice_chain "2487740-,2487756-"; sources "Undefined,Undefined"; NMorMRNA "null"; degree "4"; dimension "2_2";
Chr03	Undefined	as_event	2643304	2643456	.	+	.	transcript_id "PB.36242.1/PB.36242.3/PB.36242.5,PB.36242.2/PB.36242.4"; gene_id "Chr03:2640927-2644214W"; flanks "2643304^,2643456^"; structure "1-,2-"; splice_chain "2643385-,2643391-"; sources "Undefined,Undefined"; NMorMRNA "null"; degree "4"; dimension "2_2";
Chr03	Undefined	as_event	2662914	2663260	.	+	.	transcript_id "PB.36245.2/PB.36245.7,PB.36245.11"; gene_id "Chr03:2661189-2683985W"; flanks "2662914^,2663260^"; structure "1-,2-"; splice_chain "2663032-,2663042-"; sources "Undefined,Undefined"; NMorMRNA "null"; degree "4"; dimension "2_2";
Chr03	Undefined	as_event	2830402	2831668	.	+	.	transcript_id "PB.36270.4,PB.36270.1"; gene_id "Chr03:2828379-2831668W"; flanks "2830402^,2831668]"; structure "1-,2-"; splice_chain "2830890-,2830892-"; sources "Undefined,Undefined"; NMorMRNA "null"; degree "4"; dimension "2_2";
Chr03	Undefined	as_event	2956806	2957127	.	+	.	transcript_id "PB.36282.1/PB.36282.2/PB.36282.3/PB.36282.7,PB.36282.5"; gene_id "Chr03:2954070-2958370W"; flanks "2956806^,2957127^"; structure "1-,2-"; splice_chain "2957054-,2957068-"; sources "Undefined,Undefined"; NMorMRNA "null"; degree "4"; dimension "2_2";
Chr03	Undefined	as_event	2964250	2964631	.	+	.	transcript_id "PB.36285.2,PB.36285.1/PB.36285.3/PB.36285.4/PB.36285.5/PB.36285.6/PB.36285.8"; gene_id "Chr03:2961969-2965725W"; flanks "2964250^,2964631^"; structure "1-,2-"; splice_chain "2964460-,2964487-"; sources "Undefined,Undefined"; NMorMRNA "null"; degree "4"; dimension "2_2";
Chr03	Undefined	as_event	2971893	2972092	.	+	.	transcript_id "PB.36286.1,PB.36286.2/PB.36286.3/PB.36286.4"; gene_id "Chr03:2969482-2974229W"; flanks "2971893^,2972092^"; structure "1-,2-"; splice_chain "2971983-,2972039-"; sources "Undefined,Undefined"; NMorMRNA "null"; degree "4"; dimension "2_2";
Chr03	Undefined	as_event	3131836	3132086	.	+	.	transcript_id "PB.36310.3/PB.36310.4,PB.36310.1/PB.36310.10/PB.36310.11/PB.36310.13/PB.36310.14/PB.36310.15/PB.36310.17/PB.36310.18/PB.36310.2/PB.36310.5/PB.36310.7"; gene_id "Chr03:3130300-3140740W"; flanks "3131836^,3132086^"; structure "1-,2-"; splice_chain "3131923-,3131974-"; sources "Undefined,Undefined"; NMorMRNA "null"; degree "4"; dimension "2_2";
Chr03	Undefined	as_event	3132086	3132664	.	+	.	transcript_id "PB.36310.1/PB.36310.10/PB.36310.11/PB.36310.13/PB.36310.14/PB.36310.15/PB.36310.17/PB.36310.2/PB.36310.3/PB.36310.4/PB.36310.5/PB.36310.7,PB.36310.18"; gene_id "Chr03:3130300-3140740W"; flanks "3132086^,3132664^"; structure "1-,2-"; splice_chain "3132617-,3132626-"; sources "Undefined,Undefined"; NMorMRNA "null"; degree "4"; dimension "2_2";
Chr03	Undefined	as_event	3132664	3132810	.	+	.	transcript_id "PB.36310.10/PB.36310.14/PB.36310.15/PB.36310.3/PB.36310.5/PB.36310.7,PB.36310.1/PB.36310.11/PB.36310.12/PB.36310.13/PB.36310.17/PB.36310.18/PB.36310.2/PB.36310.4"; gene_id "Chr03:3130300-3140740W"; flanks "3132664^,3132810^"; structure "1-,2-"; splice_chain "3132751-,3132754-"; sources "Undefined,Undefined"; NMorMRNA "null"; degree "4"; dimension "2_2";
Chr03	Undefined	as_event	3132810	3133789	.	+	.	transcript_id "PB.36310.10/PB.36310.11/PB.36310.13/PB.36310.15/PB.36310.17/PB.36310.18/PB.36310.2/PB.36310.20/PB.36310.3/PB.36310.4/PB.36310.5/PB.36310.7,PB.36310.14"; gene_id "Chr03:3130300-3140740W"; flanks "3132810^,3133789^"; structure "1-,2-"; splice_chain "3133046-,3133052-"; sources "Undefined,Undefined"; NMorMRNA "null"; degree "4"; dimension "2_2";
Chr03	Undefined	as_event	3134436	3134738	.	+	.	transcript_id "PB.36310.1/PB.36310.11/PB.36310.14/PB.36310.15/PB.36310.17/PB.36310.18/PB.36310.2/PB.36310.21/PB.36310.22/PB.36310.25/PB.36310.26/PB.36310.3/PB.36310.4/PB.36310.5,PB.36310.13/PB.36310.20/PB.36310.24"; gene_id "Chr03:3130300-3140740W"; flanks "3134436^,3134738^"; structure "1-,2-"; splice_chain "3134541-,3134550-"; sources "Undefined,Undefined"; NMorMRNA "null"; degree "4"; dimensio…
Chr03	Undefined	as_event	3146047	3146372	.	+	.	transcript_id "PB.36312.1,PB.36312.2"; gene_id "Chr03:3145471-3147061W"; flanks "3146047^,3146372^"; structure "1-,2-"; splice_chain "3146156-,3146169-"; sources "Undefined,Undefined"; NMorMRNA "null"; degree "4"; dimension "2_2";
Chr03	Undefined	as_event	3200085	3200365	.	+	.	transcript_id "PB.36320.3,PB.36320.1"; gene_id "Chr03:3199714-3202274W"; flanks "3200085^,3200365^"; structure "1-,2-"; splice_chain "3200165-,3200168-"; sources "Undefined,Undefined"; NMorMRNA "null"; degree "4"; dimension "2_2";
Chr03	Undefined	as_event	3462027	3462221	.	+	.	transcript_id "PB.36350.1/PB.36350.10/PB.36350.12/PB.36350.14/PB.36350.15/PB.36350.17/PB.36350.18/PB.36350.2/PB.36350.20/PB.36350.22/PB.36350.24/PB.36350.4/PB.36350.7,PB.36350.9"; gene_id "Chr03:3459266-3465144W"; flanks "3462027^,3462221^"; structure "1-,2-"; splice_chain "3462126-,3462162-"; sources "Undefined,Undefined"; NMorMRNA "null"; degree "4"; dimension "2_2";
Chr03	Undefined	as_event	3462221	3462573	.	+	.	transcript_id "PB.36350.12,PB.36350.1/PB.36350.10/PB.36350.14/PB.36350.15/PB.36350.17/PB.36350.18/PB.36350.2/PB.36350.21/PB.36350.22/PB.36350.24/PB.36350.25/PB.36350.4/PB.36350.7/PB.36350.9"; gene_id "Chr03:3459266-3465144W"; flanks "3462221^,3462573^"; structure "1-,2-"; splice_chain "3462352-,3462494-"; sources "Undefined,Undefined"; NMorMRNA "null"; degree "4"; dimension "2_2";
Chr03	Undefined	as_event	3464068	3465034	.	+	.	transcript_id "PB.36350.22,PB.36350.14/PB.36350.2/PB.36350.20/PB.36350.4/PB.36350.7"; gene_id "Chr03:3459266-3465144W"; flanks "3464068^,3465034]"; structure "1-,2-"; splice_chain "3464166-,3464173-"; sources "Undefined,Undefined"; NMorMRNA "null"; degree "4"; dimension "2_2";
Chr03	Undefined	as_event	3623393	3623797	.	+	.	transcript_id "PB.36361.1,PB.36361.2"; gene_id "Chr03:3618011-3628494W"; flanks "3623393^,3623797^"; structure "1-,2-"; splice_chain "3623456-,3623475-"; sources "Undefined,Undefined"; NMorMRNA "null"; degree "4"; dimension "2_2";
Chr03	Undefined	as_event	3699579	3699928	.	+	.	transcript_id "PB.36365.1/PB.36365.2,PB.36365.3"; gene_id "Chr03:3696946-3705186W"; flanks "3699579^,3699928^"; structure "1-,2-"; splice_chain "3699845-,3699846-"; sources "Undefined,Undefined"; NMorMRNA "null"; degree "4"; dimension "2_2";
Chr03	Undefined	as_event	3853500	3853839	.	+	.	transcript_id "PB.36377.3/PB.36377.4/PB.36377.7,PB.36377.9"; gene_id "Chr03:3819555-5206401W"; flanks "3853500^,3853839^"; structure "1-,2-"; splice_chain "3853602-,3853608-"; sources "Undefined,Undefined"; NMorMRNA "null"; degree "4"; dimension "2_2";
Chr03	Undefined	as_event	3989271	3990489	.	+	.	transcript_id "PB.36377.38/PB.36377.39/PB.36377.40/PB.36377.41/PB.36377.42,PB.36377.44"; gene_id "Chr03:3819555-5206401W"; flanks "3989271^,3990489^"; structure "1-,2-"; splice_chain "3990320-,3990332-"; sources "Undefined,Undefined"; NMorMRNA "null"; degree "4"; dimension "2_2";
Chr03	Undefined	as_event	3992602	3993988	.	+	.	transcript_id "PB.36377.38/PB.36377.39/PB.36377.40/PB.36377.41/PB.36377.44,PB.36377.42"; gene_id "Chr03:3819555-5206401W"; flanks "3992602^,3993988^"; structure "1-,2-"; splice_chain "3993896-,3993909-"; sources "Undefined,Undefined"; NMorMRNA "null"; degree "4"; dimension "2_2";
Chr03	Undefined	as_event	3993988	3994230	.	+	.	transcript_id "PB.36377.38/PB.36377.39/PB.36377.40/PB.36377.41/PB.36377.42/PB.36377.44/PB.36377.47,PB.36377.46"; gene_id "Chr03:3819555-5206401W"; flanks "3993988^,3994230^"; structure "1-,2-"; splice_chain "3994066-,3994076-"; sources "Undefined,Undefined"; NMorMRNA "null"; degree "4"; dimension "2_2";
Chr03	Undefined	as_event	4076295	4076704	.	+	.	transcript_id "PB.36377.62/PB.36377.64/PB.36377.66,PB.36377.65"; gene_id "Chr03:3819555-5206401W"; flanks "4076295^,4076704^"; structure "1-,2-"; splice_chain "4076532-,4076542-"; sources "Undefined,Undefined"; NMorMRNA "null"; degree "4"; dimension "2_2";
Chr03	Undefined	as_event	4173963	4174417	.	+	.	transcript_id "PB.36377.93,PB.36377.90/PB.36377.91"; gene_id "Chr03:3819555-5206401W"; flanks "4173963^,4174417^"; structure "1-,2-"; splice_chain "4174285-,4174337-"; sources "Undefined,Undefined"; NMorMRNA "null"; degree "4"; dimension "2_2";
Chr03	Undefined	as_event	4175185	4175346	.	+	.	transcript_id "PB.36377.90/PB.36377.92/PB.36377.93,PB.36377.91"; gene_id "Chr03:3819555-5206401W"; flanks "4175185^,4175346^"; structure "1-,2-"; splice_chain "4175263-,4175307-"; sources "Undefined,Undefined"; NMorMRNA "null"; degree "4"; dimension "2_2";
Chr03	Undefined	as_event	4435002	4435860	.	+	.	transcript_id "PB.36377.111,PB.36377.109/PB.36377.110"; gene_id "Chr03:3819555-5206401W"; flanks "4435002^,4435860^"; structure "1-,2-"; splice_chain "4435686-,4435704-"; sources "Undefined,Undefined"; NMorMRNA "null"; degree "4"; dimension "2_2";
Chr03	Undefined	as_event	4436431	4436913	.	+	.	transcript_id "PB.36377.110,PB.36377.109"; gene_id "Chr03:3819555-5206401W"; flanks "4436431^,4436913^"; structure "1-,2-"; splice_chain "4436776-,4436798-"; sources "Undefined,Undefined"; NMorMRNA "null"; degree "4"; dimension "2_2";
Chr03	Undefined	as_event	4464181	4464376	.	+	.	transcript_id "PB.36377.115/PB.36377.116/PB.36377.117/PB.36377.118,PB.36377.121"; gene_id "Chr03:3819555-5206401W"; flanks "4464181^,4464376^"; structure "1-,2-"; splice_chain "4464258-,4464266-"; sources "Undefined,Undefined"; NMorMRNA "null"; degree "4"; dimension "2_2";
Chr03	Undefined	as_event	4464376	4464599	.	+	.	transcript_id "PB.36377.116,PB.36377.115/PB.36377.117/PB.36377.118/PB.36377.121"; gene_id "Chr03:3819555-5206401W"; flanks "4464376^,4464599^"; structure "1-,2-"; splice_chain "4464481-,4464489-"; sources "Undefined,Undefined"; NMorMRNA "null"; degree "4"; dimension "2_2";
Chr03	Undefined	as_event	4527713	4528006	.	+	.	transcript_id "PB.36377.134/PB.36377.136/PB.36377.138,PB.36377.135"; gene_id "Chr03:3819555-5206401W"; flanks "4527713^,4528006^"; structure "1-,2-"; splice_chain "4527798-,4527807-"; sources "Undefined,Undefined"; NMorMRNA "null"; degree "4"; dimension "2_2";
Chr03	Undefined	as_event	4598855	4599326	.	+	.	transcript_id "PB.36377.160/PB.36377.161/PB.36377.162/PB.36377.164/PB.36377.165/PB.36377.166/PB.36377.167/PB.36377.170/PB.36377.173/PB.36377.174/PB.36377.179/PB.36377.180,PB.36377.168"; gene_id "Chr03:3819555-5206401W"; flanks "4598855^,4599326^"; structure "1-,2-"; splice_chain "4599089-,4599099-"; sources "Undefined,Undefined"; NMorMRNA "null"; degree "4"; dimension "2_2";
Chr03	Undefined	as_event	4599642	4599997	.	+	.	transcript_id "PB.36377.169,PB.36377.168/PB.36377.170/PB.36377.172"; gene_id "Chr03:3819555-5206401W"; flanks "4599642^,4599997]"; structure "1-,2-"; splice_chain "4599808-,4599817-"; sources "Undefined,Undefined"; NMorMRNA "null"; degree "4"; dimension "2_2";
Chr03	Undefined	as_event	4599642	4599998	.	+	.	transcript_id "PB.36377.162,PB.36377.165/PB.36377.166"; gene_id "Chr03:3819555-5206401W"; flanks "4599642^,4599998]"; structure "1-,2-"; splice_chain "4599808-,4599817-"; sources "Undefined,Undefined"; NMorMRNA "null"; degree "4"; dimension "2_2";
Chr03	Undefined	as_event	4599642	4599999	.	+	.	transcript_id "PB.36377.174,PB.36377.163/PB.36377.180"; gene_id "Chr03:3819555-5206401W"; flanks "4599642^,4599999]"; structure "1-,2-"; splice_chain "4599793-,4599817-"; sources "Undefined,Undefined"; NMorMRNA "null"; degree "4"; dimension "2_2";
Chr03	Undefined	as_event	4724019	4724421	.	+	.	transcript_id "PB.36377.233,PB.36377.222/PB.36377.223/PB.36377.225/PB.36377.226/PB.36377.228"; gene_id "Chr03:3819555-5206401W"; flanks "4724019^,4724421^"; structure "1-,2-"; splice_chain "4724230-,4724242-"; sources "Undefined,Undefined"; NMorMRNA "null"; degree "4"; dimension "2_2";
Chr03	Undefined	as_event	5095889	5096202	.	+	.	transcript_id "PB.36377.298,PB.36377.292/PB.36377.293/PB.36377.295/PB.36377.297/PB.36377.299"; gene_id "Chr03:3819555-5206401W"; flanks "5095889^,5096202^"; structure "1-,2-"; splice_chain "5095960-,5095969-"; sources "Undefined,Undefined"; NMorMRNA "null"; degree "4"; dimension "2_2";
Chr03	Undefined	as_event	5097437	5098986	.	+	.	transcript_id "PB.36377.292/PB.36377.293/PB.36377.297/PB.36377.298/PB.36377.299/PB.36377.302/PB.36377.304,PB.36377.295"; gene_id "Chr03:3819555-5206401W"; flanks "5097437^,5098986^"; structure "1-,2-"; splice_chain "5098846-,5098851-"; sources "Undefined,Undefined"; NMorMRNA "null"; degree "4"; dimension "2_2";
Chr03	Undefined	as_event	5153274	5153551	.	+	.	transcript_id "PB.36377.319/PB.36377.321/PB.36377.322/PB.36377.326/PB.36377.327/PB.36377.328/PB.36377.329/PB.36377.334,PB.36377.330"; gene_id "Chr03:3819555-5206401W"; flanks "5153274^,5153551^"; structure "1-,2-"; splice_chain "5153459-,5153460-"; sources "Undefined,Undefined"; NMorMRNA "null"; degree "4"; dimension "2_2";
Chr03	Undefined	as_event	5153551	5154052	.	+	.	transcript_id "PB.36377.319/PB.36377.321/PB.36377.322/PB.36377.326/PB.36377.327/PB.36377.328/PB.36377.329/PB.36377.330/PB.36377.335,PB.36377.334"; gene_id "Chr03:3819555-5206401W"; flanks "5153551^,5154052^"; structure "1-,2-"; splice_chain "5153996-,5153997-"; sources "Undefined,Undefined"; NMorMRNA "null"; degree "4"; dimension "2_2";
Chr03	Undefined	as_event	5154543	5154748	.	+	.	transcript_id "PB.36377.319/PB.36377.320/PB.36377.321/PB.36377.328/PB.36377.329/PB.36377.330/PB.36377.334/PB.36377.335,PB.36377.326"; gene_id "Chr03:3819555-5206401W"; flanks "5154543^,5154748^"; structure "1-,2-"; splice_chain "5154656-,5154676-"; sources "Undefined,Undefined"; NMorMRNA "null"; degree "4"; dimension "2_2";
Chr03	Undefined	as_event	5512025	5512486	.	+	.	transcript_id "PB.36486.9,PB.36486.1/PB.36486.10/PB.36486.13/PB.36486.14/PB.36486.15/PB.36486.3/PB.36486.4/PB.36486.6/PB.36486.8"; gene_id "Chr03:5511653-5517473W"; flanks "5512025^,5512486^"; structure "1-,2-"; splice_chain "5512331-,5512332-"; sources "Undefined,Undefined"; NMorMRNA "null"; degree "4"; dimension "2_2";
Chr03	Undefined	as_event	5516184	5516369	.	+	.	transcript_id "PB.36486.1/PB.36486.10/PB.36486.13/PB.36486.16/PB.36486.21/PB.36486.22/PB.36486.25/PB.36486.28/PB.36486.30/PB.36486.33/PB.36486.4/PB.36486.6,PB.36486.15"; gene_id "Chr03:5511653-5517473W"; flanks "5516184^,5516369^"; structure "1-,2-"; splice_chain "5516278-,5516281-"; sources "Undefined,Undefined"; NMorMRNA "null"; degree "4"; dimension "2_2";
Chr03	Undefined	as_event	5618633	5618922	.	+	.	transcript_id "PB.36493.1,PB.36493.4/PB.36493.6"; gene_id "Chr03:5614993-5620175W"; flanks "5618633^,5618922^"; structure "1-,2-"; splice_chain "5618780-,5618781-"; sources "Undefined,Undefined"; NMorMRNA "null"; degree "4"; dimension "2_2";
Chr03	Undefined	as_event	5738244	5739118	.	+	.	transcript_id "PB.36506.4,PB.36506.1/PB.36506.3"; gene_id "Chr03:5734809-5741094W"; flanks "5738244^,5739118^"; structure "1-,2-"; splice_chain "5739043-,5739061-"; sources "Undefined,Undefined"; NMorMRNA "null"; degree "4"; dimension "2_2";
Chr03	Undefined	as_event	5776099	5776368	.	+	.	transcript_id "PB.36510.2,PB.36510.1"; gene_id "Chr03:5770991-5780556W"; flanks "5776099^,5776368^"; structure "1-,2-"; splice_chain "5776237-,5776247-"; sources "Undefined,Undefined"; NMorMRNA "null"; degree "4"; dimension "2_2";
Chr03	Undefined	as_event	6027395	6027641	.	+	.	transcript_id "PB.36527.11,PB.36527.1/PB.36527.10/PB.36527.4/PB.36527.7"; gene_id "Chr03:6025355-6028329W"; flanks "6027395^,6027641^"; structure "1-,2-"; splice_chain "6027469-,6027524-"; sources "Undefined,Undefined"; NMorMRNA "null"; degree "4"; dimension "2_2";
Chr03	Undefined	as_event	6246155	6247251	.	+	.	transcript_id "PB.36553.1,PB.36553.3"; gene_id "Chr03:6244892-6248237W"; flanks "6246155^,6247251^"; structure "1-,2-"; splice_chain "6246906-,6246993-"; sources "Undefined,Undefined"; NMorMRNA "null"; degree "4"; dimension "2_2";
Chr03	Undefined	as_event	6370252	6370579	.	+	.	transcript_id "PB.36563.9,PB.36563.8"; gene_id "Chr03:6339684-6952712W"; flanks "6370252^,6370579]"; structure "1-,2-"; splice_chain "6370357-,6370358-"; sources "Undefined,Undefined"; NMorMRNA "null"; degree "4"; dimension "2_2";
Chr03	Undefined	as_event	6418453	6419621	.	+	.	transcript_id "PB.36563.35/PB.36563.40/PB.36563.41/PB.36563.49/PB.36563.51/PB.36563.53,PB.36563.39/PB.36563.45/PB.36563.46/PB.36563.47/PB.36563.48"; gene_id "Chr03:6339684-6952712W"; flanks "6418453^,6419621^"; structure "1-,2-"; splice_chain "6418804-,6418822-"; sources "Undefined,Undefined"; NMorMRNA "null"; degree "4"; dimension "2_2";
Chr03	Undefined	as_event	6500449	6501357	.	+	.	transcript_id "PB.36563.80,PB.36563.71"; gene_id "Chr03:6339684-6952712W"; flanks "6500449^,6501357]"; structure "1-,2-"; splice_chain "6501151-,6501154-"; sources "Undefined,Undefined"; NMorMRNA "null"; degree "4"; dimension "2_2";
Chr03	Undefined	as_event	6545428	6546485	.	+	.	transcript_id "PB.36563.91,PB.36563.93"; gene_id "Chr03:6339684-6952712W"; flanks "6545428^,6546485^"; structure "1-,2-"; splice_chain "6546063-,6546084-"; sources "Undefined,Undefined"; NMorMRNA "null"; degree "4"; dimension "2_2";
Chr03	Undefined	as_event	6561881	6563169	.	+	.	transcript_id "PB.36563.111,PB.36563.108"; gene_id "Chr03:6339684-6952712W"; flanks "6561881^,6563169^"; structure "1-,2-"; splice_chain "6562065-,6562667-"; sources "Undefined,Undefined"; NMorMRNA "null"; degree "4"; dimension "2_2";
Chr03	Undefined	as_event	7008059	7008395	.	+	.	transcript_id "PB.36606.2,PB.36606.1/PB.36606.10/PB.36606.3/PB.36606.5/PB.36606.6/PB.36606.8/PB.36606.9"; gene_id "Chr03:7006236-7009740W"; flanks "7008059^,7008395^"; structure "1-,2-"; splice_chain "7008191-,7008195-"; sources "Undefined,Undefined"; NMorMRNA "null"; degree "4"; dimension "2_2";
Chr03	Undefined	as_event	7092364	7092532	.	+	.	transcript_id "PB.36613.2,PB.36613.1/PB.36613.3"; gene_id "Chr03:7084847-7094943W"; flanks "7092364^,7092532^"; structure "1-,2-"; splice_chain "7092479-,7092482-"; sources "Undefined,Undefined"; NMorMRNA "null"; degree "4"; dimension "2_2";
Chr03	Undefined	as_event	7107154	7107444	.	+	.	transcript_id "PB.36618.1/PB.36618.2,PB.36618.4"; gene_id "Chr03:7106745-7110931W"; flanks "7107154^,7107444^"; structure "1-,2-"; splice_chain "7107336-,7107356-"; sources "Undefined,Undefined"; NMorMRNA "null"; degree "4"; dimension "2_2";
Chr03	Undefined	as_event	7161914	7162697	.	+	.	transcript_id "PB.36623.3,PB.36623.1/PB.36623.10/PB.36623.5/PB.36623.6/PB.36623.9"; gene_id "Chr03:7158775-7167319W"; flanks "7161914^,7162697^"; structure "1-,2-"; splice_chain "7162334-,7162590-"; sources "Undefined,Undefined"; NMorMRNA "null"; degree "4"; dimension "2_2";
Chr03	Undefined	as_event	7165967	7166248	.	+	.	transcript_id "PB.36623.1/PB.36623.12/PB.36623.16/PB.36623.3/PB.36623.5/PB.36623.6/PB.36623.9,PB.36623.15"; gene_id "Chr03:7158775-7167319W"; flanks "7165967^,7166248^"; structure "1-,2-"; splice_chain "7166055-,7166062-"; sources "Undefined,Undefined"; NMorMRNA "null"; degree "4"; dimension "2_2";
Chr03	Undefined	as_event	7170992	7171660	.	+	.	transcript_id "PB.36626.2/PB.36626.3/PB.36626.4,PB.36626.1"; gene_id "Chr03:7170590-7174780W"; flanks "7170992^,7171660^"; structure "1-,2-"; splice_chain "7171451-,7171491-"; sources "Undefined,Undefined"; NMorMRNA "null"; degree "4"; dimension "2_2";
Chr03	Undefined	as_event	7272041	7272237	.	+	.	transcript_id "PB.36633.10/PB.36633.12/PB.36633.14/PB.36633.2/PB.36633.4/PB.36633.5,PB.36633.11"; gene_id "Chr03:7258551-7276046W"; flanks "7272041^,7272237^"; structure "1-,2-"; splice_chain "7272139-,7272144-"; sources "Undefined,Undefined"; NMorMRNA "null"; degree "4"; dimension "2_2";
Chr03	Undefined	as_event	7274194	7274755	.	+	.	transcript_id "PB.36633.19,PB.36633.1/PB.36633.11/PB.36633.12/PB.36633.13/PB.36633.14/PB.36633.17/PB.36633.2/PB.36633.4/PB.36633.5"; gene_id "Chr03:7258551-7276046W"; flanks "7274194^,7274755^"; structure "1-,2-"; splice_chain "7274598-,7274681-"; sources "Undefined,Undefined"; NMorMRNA "null"; degree "4"; dimension "2_2";
Chr03	Undefined	as_event	7274755	7275128	.	+	.	transcript_id "PB.36633.14,PB.36633.12"; gene_id "Chr03:7258551-7276046W"; flanks "7274755^,7275128]"; structure "1-,2-"; splice_chain "7274860-,7274863-"; sources "Undefined,Undefined"; NMorMRNA "null"; degree "4"; dimension "2_2";
Chr03	Undefined	as_event	7572755	7572866	.	+	.	transcript_id "PB.36656.1,PB.36656.2"; gene_id "Chr03:7572307-7574708W"; flanks "7572755^,7572866^"; structure "1-,2-"; splice_chain "7572848-,7572850-"; sources "Undefined,Undefined"; NMorMRNA "null"; degree "4"; dimension "2_2";
Chr03	Undefined	as_event	7600803	7601404	.	+	.	transcript_id "PB.36658.1,PB.36658.2"; gene_id "Chr03:7599515-7602634W"; flanks "7600803^,7601404^"; structure "1-,2-"; splice_chain "7601116-,7601130-"; sources "Undefined,Undefined"; NMorMRNA "null"; degree "4"; dimension "2_2";
Chr03	Undefined	as_event	7635629	7635785	.	+	.	transcript_id "PB.36661.1/PB.36661.10/PB.36661.11/PB.36661.3/PB.36661.4,PB.36661.9"; gene_id "Chr03:7635334-7637181W"; flanks "7635629^,7635785^"; structure "1-,2-"; splice_chain "7635729-,7635737-"; sources "Undefined,Undefined"; NMorMRNA "null"; degree "4"; dimension "2_2";
Chr03	Undefined	as_event	7958615	7958888	.	+	.	transcript_id "PB.36681.3,PB.36681.1"; gene_id "Chr03:7956931-7960156W"; flanks "7958615^,7958888^"; structure "1-,2-"; splice_chain "7958793-,7958801-"; sources "Undefined,Undefined"; NMorMRNA "null"; degree "4"; dimension "2_2";
Chr03	Undefined	as_event	8290389	8290891	.	+	.	transcript_id "PB.36710.2/PB.36710.4,PB.36710.3"; gene_id "Chr03:8289305-8295684W"; flanks "8290389^,8290891^"; structure "1-,2-"; splice_chain "8290487-,8290539-"; sources "Undefined,Undefined"; NMorMRNA "null"; degree "4"; dimension "2_2";
Chr03	Undefined	as_event	8453291	8453577	.	+	.	transcript_id "PB.36715.6,PB.36715.1/PB.36715.2/PB.36715.7/PB.36715.8"; gene_id "Chr03:8450810-8457908W"; flanks "8453291^,8453577^"; structure "1-,2-"; splice_chain "8453381-,8453398-"; sources "Undefined,Undefined"; NMorMRNA "null"; degree "4"; dimension "2_2";
Chr03	Undefined	as_event	8460322	8460503	.	+	.	transcript_id "PB.36716.2/PB.36716.3,PB.36716.1"; gene_id "Chr03:8458366-8462504W"; flanks "8460322^,8460503^"; structure "1-,2-"; splice_chain "8460386-,8460419-"; sources "Undefined,Undefined"; NMorMRNA "null"; degree "4"; dimension "2_2";
Chr03	Undefined	as_event	8609366	8613421	.	+	.	transcript_id "PB.36727.2/PB.36727.3/PB.36727.4/PB.36727.5,PB.36727.11/PB.36727.6/PB.36727.8"; gene_id "Chr03:8608923-8630229W"; flanks "8609366^,8613421^"; structure "1-,2-"; splice_chain "8613209-,8613274-"; sources "Undefined,Undefined"; NMorMRNA "null"; degree "4"; dimension "2_2";
Chr03	Undefined	as_event	8613655	8614749	.	+	.	transcript_id "PB.36727.13/PB.36727.14/PB.36727.3/PB.36727.4/PB.36727.5/PB.36727.6/PB.36727.8,PB.36727.11/PB.36727.2"; gene_id "Chr03:8608923-8630229W"; flanks "8613655^,8614749^"; structure "1-,2-"; splice_chain "8614596-,8614622-"; sources "Undefined,Undefined"; NMorMRNA "null"; degree "4"; dimension "2_2";
Chr03	Undefined	as_event	8655620	8656034	.	+	.	transcript_id "PB.36729.1/PB.36729.2/PB.36729.3/PB.36729.7,PB.36729.8"; gene_id "Chr03:8655380-8659118W"; flanks "8655620^,8656034^"; structure "1-,2-"; splice_chain "8655897-,8655898-"; sources "Undefined,Undefined"; NMorMRNA "null"; degree "4"; dimension "2_2";
Chr03	Undefined	as_event	8755875	8756998	.	+	.	transcript_id "PB.36737.3,PB.36737.4"; gene_id "Chr03:8752948-8757432W"; flanks "8755875^,8756998^"; structure "1-,2-"; splice_chain "8756082-,8756805-"; sources "Undefined,Undefined"; NMorMRNA "null"; degree "4"; dimension "2_2";
Chr03	Undefined	as_event	8955158	8955374	.	+	.	transcript_id "PB.36746.29,PB.36746.32"; gene_id "Chr03:8940979-8986213W"; flanks "8955158^,8955374^"; structure "1-,2-"; splice_chain "8955251-,8955256-"; sources "Undefined,Undefined"; NMorMRNA "null"; degree "4"; dimension "2_2";
Chr03	Undefined	as_event	9574048	9574829	.	+	.	transcript_id "PB.36786.1/PB.36786.3/PB.36786.4,PB.36786.6"; gene_id "Chr03:9573036-9576783W"; flanks "9574048^,9574829^"; structure "1-,2-"; splice_chain "9574427-,9574531-"; sources "Undefined,Undefined"; NMorMRNA "null"; degree "4"; dimension "2_2";
Chr03	Undefined	as_event	9830658	9831383	.	+	.	transcript_id "PB.36810.2,PB.36810.1/PB.36810.5/PB.36810.6"; gene_id "Chr03:9830331-9833091W"; flanks "9830658^,9831383^"; structure "1-,2-"; splice_chain "9830832-,9831269-"; sources "Undefined,Undefined"; NMorMRNA "null"; degree "4"; dimension "2_2";
Chr03	Undefined	as_event	9880699	9881355	.	+	.	transcript_id "PB.36812.1/PB.36812.2,PB.36812.3"; gene_id "Chr03:9880122-9884490W"; flanks "9880699^,9881355^"; structure "1-,2-"; splice_chain "9881269-,9881295-"; sources "Undefined,Undefined"; NMorMRNA "null"; degree "4"; dimension "2_2";
Chr03	Undefined	as_event	9982963	9983686	.	+	.	transcript_id "PB.36820.1/PB.36820.2/PB.36820.3/PB.36820.4,PB.36820.5"; gene_id "Chr03:9982184-9985069W"; flanks "9982963^,9983686^"; structure "1-,2-"; splice_chain "9983292-,9983293-"; sources "Undefined,Undefined"; NMorMRNA "null"; degree "4"; dimension "2_2";
Chr03	Undefined	as_event	10532663	10533606	.	+	.	transcript_id "PB.36851.6,PB.36851.1/PB.36851.3/PB.36851.5"; gene_id "Chr03:10532214-10536042W"; flanks "10532663^,10533606^"; structure "1-,2-"; splice_chain "10533400-,10533427-"; sources "Undefined,Undefined"; NMorMRNA "null"; degree "4"; dimension "2_2";
Chr03	Undefined	as_event	10538721	10539877	.	+	.	transcript_id "PB.36852.2/PB.36852.4/PB.36852.5/PB.36852.6,PB.36852.7"; gene_id "Chr03:10538261-10542078W"; flanks "10538721^,10539877^"; structure "1-,2-"; splice_chain "10538996-,10539287-"; sources "Undefined,Undefined"; NMorMRNA "null"; degree "4"; dimension "2_2";
Chr03	Undefined	as_event	11191191	11191674	.	+	.	transcript_id "PB.36897.15/PB.36897.17/PB.36897.3,PB.36897.9"; gene_id "Chr03:11189429-11193529W"; flanks "11191191^,11191674^"; structure "1-,2-"; splice_chain "11191384-,11191396-"; sources "Undefined,Undefined"; NMorMRNA "null"; degree "4"; dimension "2_2";
Chr03	Undefined	as_event	11255999	11256237	.	+	.	transcript_id "PB.36898.1/PB.36898.10/PB.36898.2/PB.36898.3/PB.36898.5/PB.36898.6/PB.36898.7/PB.36898.8/PB.36898.9,PB.36898.4"; gene_id "Chr03:11251980-11258065W"; flanks "11255999^,11256237^"; structure "1-,2-"; splice_chain "11256109-,11256153-"; sources "Undefined,Undefined"; NMorMRNA "null"; degree "4"; dimension "2_2";
Chr03	Undefined	as_event	11268949	11269557	.	+	.	transcript_id "PB.36899.1/PB.36899.2/PB.36899.6,PB.36899.7"; gene_id "Chr03:11262750-11271164W"; flanks "11268949^,11269557^"; structure "1-,2-"; splice_chain "11269396-,11269431-"; sources "Undefined,Undefined"; NMorMRNA "null"; degree "4"; dimension "2_2";
Chr03	Undefined	as_event	11816484	11817753	.	+	.	transcript_id "PB.36926.3,PB.36926.2"; gene_id "Chr03:11812261-11819042W"; flanks "11816484^,11817753]"; structure "1-,2-"; splice_chain "11817452-,11817472-"; sources "Undefined,Undefined"; NMorMRNA "null"; degree "4"; dimension "2_2";
Chr03	Undefined	as_event	11816484	11817870	.	+	.	transcript_id "PB.36926.10/PB.36926.8,PB.36926.15"; gene_id "Chr03:11812261-11819042W"; flanks "11816484^,11817870]"; structure "1-,2-"; splice_chain "11817452-,11817472-"; sources "Undefined,Undefined"; NMorMRNA "null"; degree "4"; dimension "2_2";
Chr03	Undefined	as_event	12224244	12224697	.	+	.	transcript_id "PB.36956.1/PB.36956.3/PB.36956.4,PB.36956.5"; gene_id "Chr03:12223222-12227352W"; flanks "12224244^,12224697^"; structure "1-,2-"; splice_chain "12224429-,12224475-"; sources "Undefined,Undefined"; NMorMRNA "null"; degree "4"; dimension "2_2";
Chr03	Undefined	as_event	12267618	12268378	.	+	.	transcript_id "PB.36960.4,PB.36960.1"; gene_id "Chr03:12266336-12268909W"; flanks "12267618^,12268378^"; structure "1-,2-"; splice_chain "12268263-,12268274-"; sources "Undefined,Undefined"; NMorMRNA "null"; degree "4"; dimension "2_2";
Chr03	Undefined	as_event	12853300	12854505	.	+	.	transcript_id "PB.36975.1/PB.36975.3,PB.36975.2/PB.36975.5"; gene_id "Chr03:12852912-12856170W"; flanks "12853300^,12854505^"; structure "1-,2-"; splice_chain "12853551-,12853582-"; sources "Undefined,Undefined"; NMorMRNA "null"; degree "4"; dimension "2_2";
Chr03	Undefined	as_event	13013477	13013796	.	+	.	transcript_id "PB.36984.2,PB.36984.1/PB.36984.4"; gene_id "Chr03:13013322-13021801W"; flanks "13013477^,13013796^"; structure "1-,2-"; splice_chain "13013551-,13013559-"; sources "Undefined,Undefined"; NMorMRNA "null"; degree "4"; dimension "2_2";
Chr03	Undefined	as_event	13013796	13014165	.	+	.	transcript_id "PB.36984.2/PB.36984.4,PB.36984.1"; gene_id "Chr03:13013322-13021801W"; flanks "13013796^,13014165^"; structure "1-,2-"; splice_chain "13014012-,13014013-"; sources "Undefined,Undefined"; NMorMRNA "null"; degree "4"; dimension "2_2";
Chr03	Undefined	as_event	13496150	13497098	.	+	.	transcript_id "PB.37015.2,PB.37015.1"; gene_id "Chr03:13495778-13500194W"; flanks "13496150^,13497098^"; structure "1-,2-"; splice_chain "13496934-,13496942-"; sources "Undefined,Undefined"; NMorMRNA "null"; degree "4"; dimension "2_2";
Chr03	Undefined	as_event	13655755	13656310	.	+	.	transcript_id "PB.37029.1,PB.37029.2/PB.37029.4"; gene_id "Chr03:13652839-13657582W"; flanks "13655755^,13656310^"; structure "1-,2-"; splice_chain "13656133-,13656230-"; sources "Undefined,Undefined"; NMorMRNA "null"; degree "4"; dimension "2_2";
Chr03	Undefined	as_event	14201759	14201966	.	+	.	transcript_id "PB.37051.1/PB.37051.10/PB.37051.11/PB.37051.7/PB.37051.9,PB.37051.5"; gene_id "Chr03:14194112-14203151W"; flanks "14201759^,14201966^"; structure "1-,2-"; splice_chain "14201868-,14201876-"; sources "Undefined,Undefined"; NMorMRNA "null"; degree "4"; dimension "2_2";
Chr03	Undefined	as_event	14347735	14348588	.	+	.	transcript_id "PB.37057.3,PB.37057.2"; gene_id "Chr03:14347420-14352486W"; flanks "14347735^,14348588^"; structure "1-,2-"; splice_chain "14348178-,14348224-"; sources "Undefined,Undefined"; NMorMRNA "null"; degree "4"; dimension "2_2";
Chr03	Undefined	as_event	14359924	14360108	.	+	.	transcript_id "PB.37058.1/PB.37058.3/PB.37058.5/PB.37058.6,PB.37058.2"; gene_id "Chr03:14358891-14362742W"; flanks "14359924^,14360108^"; structure "1-,2-"; splice_chain "14360069-,14360077-"; sources "Undefined,Undefined"; NMorMRNA "null"; degree "4"; dimension "2_2";
Chr03	Undefined	as_event	14759265	14760037	.	+	.	transcript_id "PB.37075.1/PB.37075.2/PB.37075.3/PB.37075.6,PB.37075.4"; gene_id "Chr03:14758309-14762106W"; flanks "14759265^,14760037^"; structure "1-,2-"; splice_chain "14759922-,14759957-"; sources "Undefined,Undefined"; NMorMRNA "null"; degree "4"; dimension "2_2";
Chr03	Undefined	as_event	15481187	15483974	.	+	.	transcript_id "PB.37096.1,PB.37096.6/PB.37096.9"; gene_id "Chr03:15458071-15486334W"; flanks "15481187^,15483974^"; structure "1-,2-"; splice_chain "15483261-,15483289-"; sources "Undefined,Undefined"; NMorMRNA "null"; degree "4"; dimension "2_2";
Chr03	Undefined	as_event	15484365	15485375	.	+	.	transcript_id "PB.37096.6,PB.37096.12"; gene_id "Chr03:15458071-15486334W"; flanks "15484365^,15485375^"; structure "1-,2-"; splice_chain "15485211-,15485288-"; sources "Undefined,Undefined"; NMorMRNA "null"; degree "4"; dimension "2_2";
Chr03	Undefined	as_event	16058050	16058277	.	+	.	transcript_id "PB.37105.11/PB.37105.13/PB.37105.14/PB.37105.15/PB.37105.17/PB.37105.2/PB.37105.3/PB.37105.4/PB.37105.5/PB.37105.6,PB.37105.10"; gene_id "Chr03:16050096-16063263W"; flanks "16058050^,16058277^"; structure "1-,2-"; splice_chain "16058140-,16058144-"; sources "Undefined,Undefined"; NMorMRNA "null"; degree "4"; dimension "2_2";
Chr03	Undefined	as_event	16844295	16844540	.	+	.	transcript_id "PB.37117.1/PB.37117.2/PB.37117.3/PB.37117.5/PB.37117.7,PB.37117.6"; gene_id "Chr03:16842116-16845700W"; flanks "16844295^,16844540^"; structure "1-,2-"; splice_chain "16844475-,16844476-"; sources "Undefined,Undefined"; NMorMRNA "null"; degree "4"; dimension "2_2";
Chr03	Undefined	as_event	16886443	16888268	.	+	.	transcript_id "PB.37120.4,PB.37120.1/PB.37120.3/PB.37120.6"; gene_id "Chr03:16883137-16889610W"; flanks "16886443^,16888268^"; structure "1-,2-"; splice_chain "16887966-,16888157-"; sources "Undefined,Undefined"; NMorMRNA "null"; degree "4"; dimension "2_2";
Chr03	Undefined	as_event	17360167	17360885	.	+	.	transcript_id "PB.37129.4,PB.37129.1/PB.37129.2/PB.37129.5/PB.37129.8"; gene_id "Chr03:17358965-17362516W"; flanks "17360167^,17360885^"; structure "1-,2-"; splice_chain "17360670-,17360731-"; sources "Undefined,Undefined"; NMorMRNA "null"; degree "4"; dimension "2_2";
Chr03	Undefined	as_event	17766346	17766661	.	+	.	transcript_id "PB.37135.1/PB.37135.2/PB.37135.3/PB.37135.5/PB.37135.6,PB.37135.4"; gene_id "Chr03:17758324-17771438W"; flanks "17766346^,17766661^"; structure "1-,2-"; splice_chain "17766503-,17766558-"; sources "Undefined,Undefined"; NMorMRNA "null"; degree "4"; dimension "2_2";
Chr03	Undefined	as_event	17767978	17769249	.	+	.	transcript_id "PB.37135.5,PB.37135.1/PB.37135.2/PB.37135.8"; gene_id "Chr03:17758324-17771438W"; flanks "17767978^,17769249^"; structure "1-,2-"; splice_chain "17768988-,17769175-"; sources "Undefined,Undefined"; NMorMRNA "null"; degree "4"; dimension "2_2";
Chr03	Undefined	as_event	19342820	19344101	.	+	.	transcript_id "PB.37166.2/PB.37166.3/PB.37166.5/PB.37166.6,PB.37166.7"; gene_id "Chr03:19341129-19345466W"; flanks "19342820^,19344101^"; structure "1-,2-"; splice_chain "19342913-,19342920-"; sources "Undefined,Undefined"; NMorMRNA "null"; degree "4"; dimension "2_2";
Chr03	Undefined	as_event	19513089	19513455	.	+	.	transcript_id "PB.37178.1,PB.37178.2"; gene_id "Chr03:19510658-19513456W"; flanks "19513089^,19513455]"; structure "1-,2-"; splice_chain "19513181-,19513184-"; sources "Undefined,Undefined"; NMorMRNA "null"; degree "4"; dimension "2_2";
Chr03	Undefined	as_event	19698447	19699266	.	+	.	transcript_id "PB.37188.4/PB.37188.5,PB.37188.3"; gene_id "Chr03:19698089-19700348W"; flanks "19698447^,19699266^"; structure "1-,2-"; splice_chain "19698896-,19698951-"; sources "Undefined,Undefined"; NMorMRNA "null"; degree "4"; dimension "2_2";
Chr03	Undefined	as_event	19810150	19810780	.	+	.	transcript_id "PB.37194.1/PB.37194.10/PB.37194.15/PB.37194.3/PB.37194.4/PB.37194.6/PB.37194.7/PB.37194.9,PB.37194.11/PB.37194.14/PB.37194.2/PB.37194.5/PB.37194.8"; gene_id "Chr03:19805579-19813432W"; flanks "19810150^,19810780^"; structure "1-,2-"; splice_chain "19810717-,19810728-"; sources "Undefined,Undefined"; NMorMRNA "null"; degree "4"; dimension "2_2";
Chr03	Undefined	as_event	21521531	21521715	.	+	.	transcript_id "PB.37253.2,PB.37253.1"; gene_id "Chr03:21521388-21523401W"; flanks "21521531^,21521715^"; structure "1-,2-"; splice_chain "21521655-,21521659-"; sources "Undefined,Undefined"; NMorMRNA "null"; degree "4"; dimension "2_2";
Chr03	Undefined	as_event	21668554	21670488	.	+	.	transcript_id "PB.37257.2,PB.37257.1/PB.37257.3"; gene_id "Chr03:21668245-21672554W"; flanks "21668554^,21670488^"; structure "1-,2-"; splice_chain "21670180-,21670201-"; sources "Undefined,Undefined"; NMorMRNA "null"; degree "4"; dimension "2_2";
Chr03	Undefined	as_event	21829717	21830176	.	+	.	transcript_id "PB.37265.1/PB.37265.2,PB.37265.3/PB.37265.4"; gene_id "Chr03:21827546-21832629W"; flanks "21829717^,21830176^"; structure "1-,2-"; splice_chain "21830078-,21830084-"; sources "Undefined,Undefined"; NMorMRNA "null"; degree "4"; dimension "2_2";
Chr03	Undefined	as_event	22465900	22466134	.	+	.	transcript_id "PB.37300.18/PB.37300.19,PB.37300.21"; gene_id "Chr03:22410220-22481447W"; flanks "22465900^,22466134^"; structure "1-,2-"; splice_chain "22465993-,22466000-"; sources "Undefined,Undefined"; NMorMRNA "null"; degree "4"; dimension "2_2";
Chr03	Undefined	as_event	23965363	23965853	.	+	.	transcript_id "PB.37353.6,PB.37353.10"; gene_id "Chr03:23962491-23966833W"; flanks "23965363^,23965853^"; structure "1-,2-"; splice_chain "23965698-,23965706-"; sources "Undefined,Undefined"; NMorMRNA "null"; degree "4"; dimension "2_2";
Chr03	Undefined	as_event	24630385	24630672	.	+	.	transcript_id "PB.37370.1/PB.37370.12/PB.37370.15/PB.37370.16/PB.37370.19/PB.37370.22/PB.37370.25/PB.37370.27/PB.37370.28/PB.37370.30/PB.37370.6,PB.37370.21/PB.37370.24/PB.37370.26/PB.37370.29/PB.37370.3/PB.37370.31/PB.37370.32/PB.37370.5"; gene_id "Chr03:24619062-24634784W"; flanks "24630385^,24630672^"; structure "1-,2-"; splice_chain "24630540-,24630543-"; sources "Undefined,Undefined"; NMorMR…
Chr03	Undefined	as_event	24630672	24631466	.	+	.	transcript_id "PB.37370.15/PB.37370.16/PB.37370.21/PB.37370.22/PB.37370.25/PB.37370.31/PB.37370.5,PB.37370.1/PB.37370.12/PB.37370.19/PB.37370.24/PB.37370.27/PB.37370.28/PB.37370.29/PB.37370.3/PB.37370.30/PB.37370.32/PB.37370.33/PB.37370.6"; gene_id "Chr03:24619062-24634784W"; flanks "24630672^,24631466^"; structure "1-,2-"; splice_chain "24631349-,24631352-"; sources "Undefined,Undefined"; NMorMR…
Chr03	Undefined	as_event	24632856	24633023	.	+	.	transcript_id "PB.37370.34,PB.37370.12/PB.37370.15/PB.37370.16/PB.37370.19/PB.37370.21/PB.37370.22/PB.37370.24/PB.37370.26/PB.37370.27/PB.37370.28/PB.37370.29/PB.37370.3/PB.37370.30/PB.37370.31/PB.37370.32/PB.37370.33/PB.37370.35/PB.37370.5/PB.37370.6"; gene_id "Chr03:24619062-24634784W"; flanks "24632856^,24633023^"; structure "1-,2-"; splice_chain "24632935-,24632938-"; sources "Undefined,Undef…
Chr03	Undefined	as_event	24867812	24867960	.	+	.	transcript_id "PB.37381.1/PB.37381.3,PB.37381.2"; gene_id "Chr03:24862526-24871774W"; flanks "24867812^,24867960^"; structure "1-,2-"; splice_chain "24867896-,24867903-"; sources "Undefined,Undefined"; NMorMRNA "null"; degree "4"; dimension "2_2";
Chr03	Undefined	as_event	24868967	24869216	.	+	.	transcript_id "PB.37381.1/PB.37381.3/PB.37381.4,PB.37381.2/PB.37381.5"; gene_id "Chr03:24862526-24871774W"; flanks "24868967^,24869216^"; structure "1-,2-"; splice_chain "24869103-,24869111-"; sources "Undefined,Undefined"; NMorMRNA "null"; degree "4"; dimension "2_2";
Chr03	Undefined	as_event	24870473	24870654	.	+	.	transcript_id "PB.37381.1/PB.37381.3/PB.37381.5,PB.37381.2"; gene_id "Chr03:24862526-24871774W"; flanks "24870473^,24870654^"; structure "1-,2-"; splice_chain "24870573-,24870577-"; sources "Undefined,Undefined"; NMorMRNA "null"; degree "4"; dimension "2_2";
Chr03	Undefined	as_event	24896769	24897079	.	+	.	transcript_id "PB.37383.2/PB.37383.3/PB.37383.5/PB.37383.7,PB.37383.6"; gene_id "Chr03:24894645-24903586W"; flanks "24896769^,24897079^"; structure "1-,2-"; splice_chain "24896852-,24896988-"; sources "Undefined,Undefined"; NMorMRNA "null"; degree "4"; dimension "2_2";
Chr03	Undefined	as_event	25277643	25278594	.	+	.	transcript_id "PB.37399.1/PB.37399.3/PB.37399.4/PB.37399.5,PB.37399.2"; gene_id "Chr03:25274407-25284126W"; flanks "25277643^,25278594^"; structure "1-,2-"; splice_chain "25278503-,25278504-"; sources "Undefined,Undefined"; NMorMRNA "null"; degree "4"; dimension "2_2";
Chr03	Undefined	as_event	25280668	25280881	.	+	.	transcript_id "PB.37399.1/PB.37399.2/PB.37399.4,PB.37399.5"; gene_id "Chr03:25274407-25284126W"; flanks "25280668^,25280881^"; structure "1-,2-"; splice_chain "25280754-,25280758-"; sources "Undefined,Undefined"; NMorMRNA "null"; degree "4"; dimension "2_2";
Chr03	Undefined	as_event	25387323	25387586	.	+	.	transcript_id "PB.37406.1,PB.37406.2"; gene_id "Chr03:25387115-25388800W"; flanks "25387323^,25387586^"; structure "1-,2-"; splice_chain "25387494-,25387507-"; sources "Undefined,Undefined"; NMorMRNA "null"; degree "4"; dimension "2_2";
Chr03	Undefined	as_event	25646695	25647166	.	+	.	transcript_id "PB.37410.3/PB.37410.5,PB.37410.1/PB.37410.2/PB.37410.6"; gene_id "Chr03:25638668-25656440W"; flanks "25646695^,25647166^"; structure "1-,2-"; splice_chain "25647088-,25647119-"; sources "Undefined,Undefined"; NMorMRNA "null"; degree "4"; dimension "2_2";
Chr03	Undefined	as_event	25904137	25904337	.	+	.	transcript_id "PB.37417.1/PB.37417.2,PB.37417.3"; gene_id "Chr03:25891524-25905858W"; flanks "25904137^,25904337^"; structure "1-,2-"; splice_chain "25904207-,25904213-"; sources "Undefined,Undefined"; NMorMRNA "null"; degree "4"; dimension "2_2";
Chr03	Undefined	as_event	26285335	26285706	.	+	.	transcript_id "PB.37431.8,PB.37431.11"; gene_id "Chr03:26279194-26285788W"; flanks "26285335^,26285706]"; structure "1-,2-"; splice_chain "26285434-,26285514-"; sources "Undefined,Undefined"; NMorMRNA "null"; degree "4"; dimension "2_2";
Chr03	Undefined	as_event	26511115	26511422	.	+	.	transcript_id "PB.37439.3,PB.37439.1"; gene_id "Chr03:26509602-26513538W"; flanks "26511115^,26511422^"; structure "1-,2-"; splice_chain "26511243-,26511305-"; sources "Undefined,Undefined"; NMorMRNA "null"; degree "4"; dimension "2_2";
Chr03	Undefined	as_event	26625033	26625211	.	+	.	transcript_id "PB.37441.2/PB.37441.3,PB.37441.1"; gene_id "Chr03:26623232-26628358W"; flanks "26625033^,26625211^"; structure "1-,2-"; splice_chain "26625124-,26625168-"; sources "Undefined,Undefined"; NMorMRNA "null"; degree "4"; dimension "2_2";
Chr03	Undefined	as_event	26627147	26627364	.	+	.	transcript_id "PB.37441.1/PB.37441.3/PB.37441.5/PB.37441.6,PB.37441.2"; gene_id "Chr03:26623232-26628358W"; flanks "26627147^,26627364^"; structure "1-,2-"; splice_chain "26627253-,26627292-"; sources "Undefined,Undefined"; NMorMRNA "null"; degree "4"; dimension "2_2";
Chr03	Undefined	as_event	28347694	28347942	.	+	.	transcript_id "PB.37494.11/PB.37494.13/PB.37494.4,PB.37494.1/PB.37494.2/PB.37494.5/PB.37494.6/PB.37494.7/PB.37494.8/PB.37494.9"; gene_id "Chr03:28344345-28351427W"; flanks "28347694^,28347942^"; structure "1-,2-"; splice_chain "28347813-,28347838-"; sources "Undefined,Undefined"; NMorMRNA "null"; degree "4"; dimension "2_2";
Chr03	Undefined	as_event	28348334	28348506	.	+	.	transcript_id "PB.37494.13/PB.37494.15/PB.37494.17/PB.37494.18/PB.37494.3/PB.37494.4/PB.37494.5/PB.37494.7/PB.37494.8,PB.37494.1/PB.37494.11/PB.37494.19/PB.37494.2/PB.37494.6/PB.37494.9"; gene_id "Chr03:28344345-28351427W"; flanks "28348334^,28348506^"; structure "1-,2-"; splice_chain "28348426-,28348466-"; sources "Undefined,Undefined"; NMorMRNA "null"; degree "4"; dimension "2_2";
Chr03	Undefined	as_event	28349106	28349364	.	+	.	transcript_id "PB.37494.1/PB.37494.11/PB.37494.13/PB.37494.15/PB.37494.17/PB.37494.18/PB.37494.19/PB.37494.20/PB.37494.21/PB.37494.3/PB.37494.4/PB.37494.5/PB.37494.6/PB.37494.7/PB.37494.8/PB.37494.9,PB.37494.2"; gene_id "Chr03:28344345-28351427W"; flanks "28349106^,28349364^"; structure "1-,2-"; splice_chain "28349299-,28349303-"; sources "Undefined,Undefined"; NMorMRNA "null"; degree "4"; dimens…
Chr03	Undefined	as_event	28433081	28433405	.	+	.	transcript_id "PB.37497.1/PB.37497.2/PB.37497.6,PB.37497.4"; gene_id "Chr03:28426616-28436334W"; flanks "28433081^,28433405^"; structure "1-,2-"; splice_chain "28433306-,28433314-"; sources "Undefined,Undefined"; NMorMRNA "null"; degree "4"; dimension "2_2";
Chr03	Undefined	as_event	28473166	28473302	.	+	.	transcript_id "PB.37501.22/PB.37501.24/PB.37501.7,PB.37501.13/PB.37501.17/PB.37501.6"; gene_id "Chr03:28472417-28477915W"; flanks "28473166^,28473302^"; structure "1-,2-"; splice_chain "28473252-,28473255-"; sources "Undefined,Undefined"; NMorMRNA "null"; degree "4"; dimension "2_2";
Chr03	Undefined	as_event	28473302	28473677	.	+	.	transcript_id "PB.37501.22,PB.37501.17"; gene_id "Chr03:28472417-28477915W"; flanks "28473302^,28473677^"; structure "1-,2-"; splice_chain "28473491-,28473504-"; sources "Undefined,Undefined"; NMorMRNA "null"; degree "4"; dimension "2_2";
Chr03	Undefined	as_event	28473302	28473687	.	+	.	transcript_id "PB.37501.1/PB.37501.15/PB.37501.16/PB.37501.2/PB.37501.24/PB.37501.25/PB.37501.3/PB.37501.7/PB.37501.9,PB.37501.10/PB.37501.13/PB.37501.14/PB.37501.19/PB.37501.27/PB.37501.28/PB.37501.5/PB.37501.6"; gene_id "Chr03:28472417-28477915W"; flanks "28473302^,28473687^"; structure "1-,2-"; splice_chain "28473491-,28473504-"; sources "Undefined,Undefined"; NMorMRNA "null"; degree "4"; dime…
Chr03	Undefined	as_event	28475460	28475718	.	+	.	transcript_id "PB.37501.10/PB.37501.12/PB.37501.13/PB.37501.14/PB.37501.15/PB.37501.19/PB.37501.2/PB.37501.22/PB.37501.24/PB.37501.25/PB.37501.27/PB.37501.28/PB.37501.29/PB.37501.3/PB.37501.30/PB.37501.31/PB.37501.32/PB.37501.6/PB.37501.9,PB.37501.16/PB.37501.17"; gene_id "Chr03:28472417-28477915W"; flanks "28475460^,28475718^"; structure "1-,2-"; splice_chain "28475552-,28475602-"; sources "Unde…
Chr03	Undefined	as_event	29093106	29103260	.	+	.	transcript_id "PB.37517.3,PB.37517.1/PB.37517.2"; gene_id "Chr03:29086425-29106347W"; flanks "29093106^,29103260^"; structure "1-,2-"; splice_chain "29103079-,29103098-"; sources "Undefined,Undefined"; NMorMRNA "null"; degree "4"; dimension "2_2";
Chr03	Undefined	as_event	29924825	29925403	.	+	.	transcript_id "PB.37543.1/PB.37543.5/PB.37543.6,PB.37543.2"; gene_id "Chr03:29922335-29929490W"; flanks "29924825^,29925403^"; structure "1-,2-"; splice_chain "29925322-,29925342-"; sources "Undefined,Undefined"; NMorMRNA "null"; degree "4"; dimension "2_2";
Chr03	Undefined	as_event	29928408	29928634	.	+	.	transcript_id "PB.37543.2/PB.37543.5/PB.37543.7/PB.37543.8,PB.37543.1"; gene_id "Chr03:29922335-29929490W"; flanks "29928408^,29928634^"; structure "1-,2-"; splice_chain "29928491-,29928499-"; sources "Undefined,Undefined"; NMorMRNA "null"; degree "4"; dimension "2_2";
Chr03	Undefined	as_event	30284434	30284681	.	+	.	transcript_id "PB.37558.10/PB.37558.13/PB.37558.14/PB.37558.15/PB.37558.16/PB.37558.17/PB.37558.2/PB.37558.5,PB.37558.12"; gene_id "Chr03:30281561-30290768W"; flanks "30284434^,30284681^"; structure "1-,2-"; splice_chain "30284569-,30284577-"; sources "Undefined,Undefined"; NMorMRNA "null"; degree "4"; dimension "2_2";
Chr03	Undefined	as_event	30286711	30287152	.	+	.	transcript_id "PB.37558.14,PB.37558.10/PB.37558.12/PB.37558.13/PB.37558.15/PB.37558.16/PB.37558.17/PB.37558.2/PB.37558.5/PB.37558.8/PB.37558.9"; gene_id "Chr03:30281561-30290768W"; flanks "30286711^,30287152^"; structure "1-,2-"; splice_chain "30286982-,30287010-"; sources "Undefined,Undefined"; NMorMRNA "null"; degree "4"; dimension "2_2";
Chr03	Undefined	as_event	30415810	30415961	.	+	.	transcript_id "PB.37562.1/PB.37562.4/PB.37562.5/PB.37562.6/PB.37562.7/PB.37562.9,PB.37562.2"; gene_id "Chr03:30408054-30419836W"; flanks "30415810^,30415961^"; structure "1-,2-"; splice_chain "30415885-,30415898-"; sources "Undefined,Undefined"; NMorMRNA "null"; degree "4"; dimension "2_2";
Chr03	Undefined	as_event	31178817	31180429	.	+	.	transcript_id "PB.37589.3,PB.37589.2"; gene_id "Chr03:31136131-31532844W"; flanks "31178817^,31180429^"; structure "1-,2-"; splice_chain "31180022-,31180051-"; sources "Undefined,Undefined"; NMorMRNA "null"; degree "4"; dimension "2_2";
Chr03	Undefined	as_event	31434917	31435195	.	+	.	transcript_id "PB.37589.83/PB.37589.84/PB.37589.85,PB.37589.82"; gene_id "Chr03:31136131-31532844W"; flanks "31434917^,31435195^"; structure "1-,2-"; splice_chain "31435016-,31435017-"; sources "Undefined,Undefined"; NMorMRNA "null"; degree "4"; dimension "2_2";
Chr03	Undefined	as_event	31843312	31844075	.	+	.	transcript_id "PB.37612.1/PB.37612.12/PB.37612.15/PB.37612.16/PB.37612.2/PB.37612.24/PB.37612.5/PB.37612.8,PB.37612.11"; gene_id "Chr03:31831776-31845141W"; flanks "31843312^,31844075^"; structure "1-,2-"; splice_chain "31843920-,31843926-"; sources "Undefined,Undefined"; NMorMRNA "null"; degree "4"; dimension "2_2";
Chr03	Undefined	as_event	32060954	32061385	.	+	.	transcript_id "PB.37620.2,PB.37620.1"; gene_id "Chr03:32050190-32065149W"; flanks "32060954^,32061385^"; structure "1-,2-"; splice_chain "32061204-,32061210-"; sources "Undefined,Undefined"; NMorMRNA "null"; degree "4"; dimension "2_2";
Chr03	Undefined	as_event	32174250	32174464	.	+	.	transcript_id "PB.37624.14,PB.37624.1/PB.37624.12/PB.37624.13/PB.37624.21/PB.37624.23/PB.37624.24/PB.37624.36/PB.37624.38/PB.37624.4/PB.37624.40/PB.37624.41/PB.37624.43/PB.37624.6/PB.37624.8/PB.37624.9"; gene_id "Chr03:32171576-32176894W"; flanks "32174250^,32174464^"; structure "1-,2-"; splice_chain "32174360-,32174384-"; sources "Undefined,Undefined"; NMorMRNA "null"; degree "4"; dimension "2_2…
Chr03	Undefined	as_event	32174464	32174853	.	+	.	transcript_id "PB.37624.1/PB.37624.12/PB.37624.13/PB.37624.14/PB.37624.21/PB.37624.23/PB.37624.24/PB.37624.36/PB.37624.38/PB.37624.4/PB.37624.41/PB.37624.6/PB.37624.8/PB.37624.9,PB.37624.40"; gene_id "Chr03:32171576-32176894W"; flanks "32174464^,32174853^"; structure "1-,2-"; splice_chain "32174544-,32174554-"; sources "Undefined,Undefined"; NMorMRNA "null"; degree "4"; dimension "2_2";
Chr03	Undefined	as_event	32174853	32175463	.	+	.	transcript_id "PB.37624.1/PB.37624.11/PB.37624.12/PB.37624.13/PB.37624.14/PB.37624.15/PB.37624.2/PB.37624.20/PB.37624.21/PB.37624.24/PB.37624.33/PB.37624.34/PB.37624.35/PB.37624.36/PB.37624.4/PB.37624.40/PB.37624.41/PB.37624.42/PB.37624.44/PB.37624.5/PB.37624.6/PB.37624.7/PB.37624.8/PB.37624.9,PB.37624.38"; gene_id "Chr03:32171576-32176894W"; flanks "32174853^,32175463^"; structure "1-,2-"; splic…
Chr03	Undefined	as_event	32176097	32176409	.	+	.	transcript_id "PB.37624.14,PB.37624.1/PB.37624.11/PB.37624.13/PB.37624.33/PB.37624.34/PB.37624.36/PB.37624.42/PB.37624.43/PB.37624.44/PB.37624.45/PB.37624.5/PB.37624.6/PB.37624.7"; gene_id "Chr03:32171576-32176894W"; flanks "32176097^,32176409^"; structure "1-,2-"; splice_chain "32176233-,32176234-"; sources "Undefined,Undefined"; NMorMRNA "null"; degree "4"; dimension "2_2";
Chr03	Undefined	as_event	33045542	33045719	.	+	.	transcript_id "PB.37643.2/PB.37643.3,PB.37643.4"; gene_id "Chr03:33043791-33047223W"; flanks "33045542^,33045719^"; structure "1-,2-"; splice_chain "33045621-,33045624-"; sources "Undefined,Undefined"; NMorMRNA "null"; degree "4"; dimension "2_2";
Chr03	Undefined	as_event	33635110	33636171	.	+	.	transcript_id "PB.37672.2,PB.37672.1"; gene_id "Chr03:33634837-33640991W"; flanks "33635110^,33636171^"; structure "1-,2-"; splice_chain "33636060-,33636116-"; sources "Undefined,Undefined"; NMorMRNA "null"; degree "4"; dimension "2_2";
Chr03	Undefined	as_event	33662918	33663111	.	+	.	transcript_id "PB.37674.3/PB.37674.4,PB.37674.1"; gene_id "Chr03:33661527-33663734W"; flanks "33662918^,33663111^"; structure "1-,2-"; splice_chain "33663003-,33663066-"; sources "Undefined,Undefined"; NMorMRNA "null"; degree "4"; dimension "2_2";
Chr03	Undefined	as_event	34046924	34047368	.	+	.	transcript_id "PB.37686.2,PB.37686.1"; gene_id "Chr03:34045214-34050913W"; flanks "34046924^,34047368^"; structure "1-,2-"; splice_chain "34047024-,34047029-"; sources "Undefined,Undefined"; NMorMRNA "null"; degree "4"; dimension "2_2";
Chr03	Undefined	as_event	34324295	34325124	.	+	.	transcript_id "PB.37695.3,PB.37695.4"; gene_id "Chr03:34323105-34326063W"; flanks "34324295^,34325124^"; structure "1-,2-"; splice_chain "34324774-,34324781-"; sources "Undefined,Undefined"; NMorMRNA "null"; degree "4"; dimension "2_2";
Chr03	Undefined	as_event	34583540	34583799	.	+	.	transcript_id "PB.37706.1/PB.37706.2/PB.37706.5,PB.37706.3"; gene_id "Chr03:34583192-34586954W"; flanks "34583540^,34583799^"; structure "1-,2-"; splice_chain "34583610-,34583619-"; sources "Undefined,Undefined"; NMorMRNA "null"; degree "4"; dimension "2_2";
Chr03	Undefined	as_event	34606469	34606850	.	+	.	transcript_id "PB.37707.1/PB.37707.2,PB.37707.3"; gene_id "Chr03:34603273-34607718W"; flanks "34606469^,34606850^"; structure "1-,2-"; splice_chain "34606785-,34606812-"; sources "Undefined,Undefined"; NMorMRNA "null"; degree "4"; dimension "2_2";
Chr03	Undefined	as_event	35111697	35112316	.	+	.	transcript_id "PB.37729.20/PB.37729.21,PB.37729.12"; gene_id "Chr03:35108520-35112759W"; flanks "35111697^,35112316]"; structure "1-,2-"; splice_chain "35111896-,35111905-"; sources "Undefined,Undefined"; NMorMRNA "null"; degree "4"; dimension "2_2";
Chr03	Undefined	as_event	35195810	35198485	.	+	.	transcript_id "PB.37733.2/PB.37733.4,PB.37733.1"; gene_id "Chr03:35195499-35199705W"; flanks "35195810^,35198485^"; structure "1-,2-"; splice_chain "35196509-,35198191-"; sources "Undefined,Undefined"; NMorMRNA "null"; degree "4"; dimension "2_2";
Chr03	Undefined	as_event	35261905	35262122	.	+	.	transcript_id "PB.37735.1/PB.37735.2/PB.37735.3/PB.37735.5,PB.37735.4"; gene_id "Chr03:35259915-35263095W"; flanks "35261905^,35262122^"; structure "1-,2-"; splice_chain "35262002-,35262019-"; sources "Undefined,Undefined"; NMorMRNA "null"; degree "4"; dimension "2_2";
Chr03	Undefined	as_event	35265329	35265487	.	+	.	transcript_id "PB.37736.2,PB.37736.1/PB.37736.3/PB.37736.4/PB.37736.5/PB.37736.6"; gene_id "Chr03:35263985-35266136W"; flanks "35265329^,35265487^"; structure "1-,2-"; splice_chain "35265413-,35265423-"; sources "Undefined,Undefined"; NMorMRNA "null"; degree "4"; dimension "2_2";
Chr03	Undefined	as_event	35284004	35284348	.	+	.	transcript_id "PB.37739.1,PB.37739.2"; gene_id "Chr03:35283946-35287572W"; flanks "35284004^,35284348^"; structure "1-,2-"; splice_chain "35284122-,35284130-"; sources "Undefined,Undefined"; NMorMRNA "null"; degree "4"; dimension "2_2";
Chr03	Undefined	as_event	35286102	35286776	.	+	.	transcript_id "PB.37739.1/PB.37739.2/PB.37739.3/PB.37739.4/PB.37739.5,PB.37739.6"; gene_id "Chr03:35283946-35287572W"; flanks "35286102^,35286776^"; structure "1-,2-"; splice_chain "35286650-,35286651-"; sources "Undefined,Undefined"; NMorMRNA "null"; degree "4"; dimension "2_2";
Chr03	Undefined	as_event	35338433	35338871	.	+	.	transcript_id "PB.37746.1,PB.37746.2"; gene_id "Chr03:35337581-35342465W"; flanks "35338433^,35338871^"; structure "1-,2-"; splice_chain "35338745-,35338755-"; sources "Undefined,Undefined"; NMorMRNA "null"; degree "4"; dimension "2_2";
Chr03	Undefined	as_event	36153760	36154475	.	+	.	transcript_id "PB.37770.8,PB.37770.1/PB.37770.10/PB.37770.11/PB.37770.12/PB.37770.2/PB.37770.3/PB.37770.4/PB.37770.7"; gene_id "Chr03:36149996-36156347W"; flanks "36153760^,36154475^"; structure "1-,2-"; splice_chain "36153866-,36154165-"; sources "Undefined,Undefined"; NMorMRNA "null"; degree "4"; dimension "2_2";
Chr03	Undefined	as_event	36236627	36236997	.	+	.	transcript_id "PB.37772.1/PB.37772.10/PB.37772.11/PB.37772.12/PB.37772.14/PB.37772.16/PB.37772.17/PB.37772.18/PB.37772.2/PB.37772.21/PB.37772.3/PB.37772.4/PB.37772.5/PB.37772.6/PB.37772.7/PB.37772.8/PB.37772.9,PB.37772.15"; gene_id "Chr03:36233829-36238308W"; flanks "36236627^,36236997^"; structure "1-,2-"; splice_chain "36236819-,36236836-"; sources "Undefined,Undefined"; NMorMRNA "null"; degree…
Chr03	Undefined	as_event	36263716	36264023	.	+	.	transcript_id "PB.37775.5,PB.37775.1/PB.37775.4"; gene_id "Chr03:36261543-36266095W"; flanks "36263716^,36264023^"; structure "1-,2-"; splice_chain "36263797-,36263813-"; sources "Undefined,Undefined"; NMorMRNA "null"; degree "4"; dimension "2_2";
Chr03	Undefined	as_event	36264023	36264179	.	+	.	transcript_id "PB.37775.2/PB.37775.3/PB.37775.4/PB.37775.5/PB.37775.6,PB.37775.1/PB.37775.7"; gene_id "Chr03:36261543-36266095W"; flanks "36264023^,36264179^"; structure "1-,2-"; splice_chain "36264104-,36264111-"; sources "Undefined,Undefined"; NMorMRNA "null"; degree "4"; dimension "2_2";
Chr03	Undefined	as_event	38263024	38264466	.	+	.	transcript_id "PB.37800.4,PB.37800.1"; gene_id "Chr03:38262894-38266482W"; flanks "38263024^,38264466^"; structure "1-,2-"; splice_chain "38263125-,38263238-"; sources "Undefined,Undefined"; NMorMRNA "null"; degree "4"; dimension "2_2";
Chr03	Undefined	as_event	38306822	38307246	.	+	.	transcript_id "PB.37801.2,PB.37801.1"; gene_id "Chr03:38305969-38308140W"; flanks "38306822^,38307246^"; structure "1-,2-"; splice_chain "38306958-,38307117-"; sources "Undefined,Undefined"; NMorMRNA "null"; degree "4"; dimension "2_2";
Chr03	Undefined	as_event	38833393	38835467	.	+	.	transcript_id "PB.37825.2/PB.37825.3,PB.37825.1"; gene_id "Chr03:38832900-38837119W"; flanks "38833393^,38835467^"; structure "1-,2-"; splice_chain "38835048-,38835061-"; sources "Undefined,Undefined"; NMorMRNA "null"; degree "4"; dimension "2_2";
Chr03	Undefined	as_event	39353701	39357122	.	+	.	transcript_id "PB.37833.5,PB.37833.1/PB.37833.2/PB.37833.3/PB.37833.6"; gene_id "Chr03:39352600-39369076W"; flanks "39353701^,39357122^"; structure "1-,2-"; splice_chain "39354185-,39357006-"; sources "Undefined,Undefined"; NMorMRNA "null"; degree "4"; dimension "2_2";
Chr03	Undefined	as_event	39360640	39360799	.	+	.	transcript_id "PB.37833.1/PB.37833.10/PB.37833.11/PB.37833.12/PB.37833.13/PB.37833.14/PB.37833.2/PB.37833.3/PB.37833.6/PB.37833.9,PB.37833.5"; gene_id "Chr03:39352600-39369076W"; flanks "39360640^,39360799^"; structure "1-,2-"; splice_chain "39360717-,39360718-"; sources "Undefined,Undefined"; NMorMRNA "null"; degree "4"; dimension "2_2";
Chr03	Undefined	as_event	39360998	39361161	.	+	.	transcript_id "PB.37833.1/PB.37833.10/PB.37833.11/PB.37833.12/PB.37833.14/PB.37833.15/PB.37833.16/PB.37833.2/PB.37833.3/PB.37833.5/PB.37833.6/PB.37833.9,PB.37833.13"; gene_id "Chr03:39352600-39369076W"; flanks "39360998^,39361161^"; structure "1-,2-"; splice_chain "39361106-,39361119-"; sources "Undefined,Undefined"; NMorMRNA "null"; degree "4"; dimension "2_2";
Chr03	Undefined	as_event	39362755	39362919	.	+	.	transcript_id "PB.37833.1/PB.37833.10/PB.37833.11/PB.37833.12/PB.37833.13/PB.37833.14/PB.37833.16/PB.37833.18/PB.37833.19/PB.37833.2/PB.37833.20/PB.37833.3/PB.37833.5/PB.37833.6,PB.37833.15"; gene_id "Chr03:39352600-39369076W"; flanks "39362755^,39362919^"; structure "1-,2-"; splice_chain "39362854-,39362855-"; sources "Undefined,Undefined"; NMorMRNA "null"; degree "4"; dimension "2_2";
Chr03	Undefined	as_event	39365336	39365787	.	+	.	transcript_id "PB.37833.1/PB.37833.10/PB.37833.11/PB.37833.12/PB.37833.13/PB.37833.14/PB.37833.15/PB.37833.16/PB.37833.18/PB.37833.19/PB.37833.2/PB.37833.20/PB.37833.21/PB.37833.22/PB.37833.23/PB.37833.24/PB.37833.3/PB.37833.5/PB.37833.6,PB.37833.9"; gene_id "Chr03:39352600-39369076W"; flanks "39365336^,39365787^"; structure "1-,2-"; splice_chain "39365689-,39365699-"; sources "Undefined,Undefine…
Chr03	Undefined	as_event	39366402	39366901	.	+	.	transcript_id "PB.37833.1/PB.37833.10/PB.37833.13/PB.37833.14/PB.37833.16/PB.37833.18/PB.37833.19/PB.37833.2/PB.37833.20/PB.37833.21/PB.37833.22/PB.37833.23/PB.37833.24/PB.37833.25/PB.37833.26/PB.37833.3/PB.37833.5/PB.37833.6/PB.37833.9,PB.37833.15"; gene_id "Chr03:39352600-39369076W"; flanks "39366402^,39366901^"; structure "1-,2-"; splice_chain "39366856-,39366858-"; sources "Undefined,Undefine…
Chr03	Undefined	as_event	39368248	39368955	.	+	.	transcript_id "PB.37833.16,PB.37833.10/PB.37833.15"; gene_id "Chr03:39352600-39369076W"; flanks "39368248^,39368955]"; structure "1-,2-"; splice_chain "39368591-,39368661-"; sources "Undefined,Undefined"; NMorMRNA "null"; degree "4"; dimension "2_2";
Chr03	Undefined	as_event	40195272	40195858	.	+	.	transcript_id "PB.37846.2/PB.37846.5,PB.37846.3"; gene_id "Chr03:40189007-40200059W"; flanks "40195272^,40195858^"; structure "1-,2-"; splice_chain "40195739-,40195771-"; sources "Undefined,Undefined"; NMorMRNA "null"; degree "4"; dimension "2_2";
[truncated: 67,604 more rows]
