# Supplementary material for: Alternative splicing profiling provides insights into the molecular mechanisms of peanut peg development
Source: BMC Plant Biol. 2020 Oct 23;20:488. doi: 10.1186/s12870-020-02702-y (PMC7585205; doi:10.1186/s12870-020-02702-y)
Supplement: Supplementary file 5 — Additional file 5: Table S3. GO enrichment analysis of isoforms in cluster 1 and 2. [file 12870_2020_2702_MOESM5_ESM.xlsx]

## Sheet: Cluster 1
Table S3. GO enrichment analysis of isoforms in cluster 1 and 2.
GO_accession	GeneNumber	Description	Ontology
GO:0016310	7	phosphorylation	biological_process
GO:0055114	6	oxidation-reduction process	biological_process
GO:0006629	5	lipid metabolic process	biological_process
GO:0006952	5	defense response	biological_process
GO:0006811	4	ion transport	biological_process
GO:0015031	4	protein transport	biological_process
GO:0007049	3	cell cycle	biological_process
GO:0016042	3	lipid catabolic process	biological_process
GO:0006397	3	mRNA processing	biological_process
GO:0015979	2	photosynthesis	biological_process
GO:0007275	2	multicellular organism development	biological_process
GO:0045893	2	positive regulation of transcription, DNA-templated	biological_process
GO:0009416	2	response to light stimulus	biological_process
GO:0018298	2	protein-chromophore linkage	biological_process
GO:0071555	2	cell wall organization	biological_process
GO:0009723	2	response to ethylene	biological_process
GO:0006412	2	translation	biological_process
GO:0008380	2	RNA splicing	biological_process
GO:0005975	2	carbohydrate metabolic process	biological_process
GO:0009738	2	abscisic acid-activated signaling pathway	biological_process
GO:0009753	2	response to jasmonic acid	biological_process
GO:0050896	2	response to stimulus	biological_process
GO:0051301	2	cell division	biological_process
GO:0010468	1	regulation of gene expression	biological_process
GO:0051321	1	meiotic cell cycle	biological_process
GO:0010029	1	regulation of seed germination	biological_process
GO:0032259	1	methylation	biological_process
GO:0006004	1	fucose metabolic process	biological_process
GO:1902464	1	regulation of histone H3-K27 trimethylation	biological_process
GO:0000373	1	Group II intron splicing	biological_process
GO:0006486	1	protein glycosylation	biological_process
GO:0006508	1	proteolysis	biological_process
GO:0006521	1	regulation of cellular amino acid metabolic process	biological_process
GO:0009873	1	ethylene-activated signaling pathway	biological_process
GO:0016444	1	somatic cell DNA recombination	biological_process
GO:0006065	1	UDP-glucuronate biosynthetic process	biological_process
GO:0006314	1	intron homing	biological_process
GO:1905933	1	regulation of cell fate determination	biological_process
GO:0006351	1	transcription, DNA-templated	biological_process
GO:0006813	1	potassium ion transport	biological_process
GO:0006816	1	calcium ion transport	biological_process
GO:0015691	1	cadmium ion transport	biological_process
GO:0006606	1	protein import into nucleus	biological_process
GO:0030048	1	actin filament-based movement	biological_process
GO:0006164	1	purine nucleotide biosynthetic process	biological_process
GO:0010439	1	regulation of glucosinolate biosynthetic process	biological_process
GO:0010226	1	response to lithium ion	biological_process
GO:0010896	1	regulation of triglyceride catabolic process	biological_process
GO:0045824	1	negative regulation of innate immune response	biological_process
GO:0006417	1	regulation of translation	biological_process
GO:0055072	1	iron ion homeostasis	biological_process
GO:0016567	1	protein ubiquitination	biological_process
GO:0006189	1	'de novo' IMP biosynthetic process	biological_process
GO:0009787	1	regulation of abscisic acid-activated signaling pathway	biological_process
GO:0009617	1	response to bacterium	biological_process
GO:0006260	1	DNA replication	biological_process
GO:0009409	1	response to cold	biological_process
GO:0009637	1	response to blue light	biological_process
GO:1902265	1	abscisic acid homeostasis	biological_process
GO:0008152	1	metabolic process	biological_process
GO:0006281	1	DNA repair	biological_process
GO:0006970	1	response to osmotic stress	biological_process
GO:2001006	1	regulation of cellulose biosynthetic process	biological_process
GO:0009902	1	chloroplast relocation	biological_process
GO:0009903	1	chloroplast avoidance movement	biological_process
GO:0006974	1	cellular response to DNA damage stimulus	biological_process
GO:0009909	1	regulation of flower development	biological_process
GO:0045489	1	pectin biosynthetic process	biological_process
GO:0008654	1	phospholipid biosynthetic process	biological_process
GO:0042538	1	hyperosmotic salinity response	biological_process
GO:0090615	1	mitochondrial mRNA processing	biological_process
GO:0006099	1	tricarboxylic acid cycle	biological_process
GO:0009717	1	isoflavonoid biosynthetic process	biological_process
GO:0030261	1	chromosome condensation	biological_process
GO:0000028	1	ribosomal small subunit assembly	biological_process
GO:0006826	1	iron ion transport	biological_process
GO:0045087	1	innate immune response	biological_process
GO:0009751	1	response to salicylic acid	biological_process
GO:0006829	1	zinc ion transport	biological_process
GO:0032885	1	regulation of polysaccharide biosynthetic process	biological_process
GO:0006631	1	fatty acid metabolic process	biological_process
GO:0016554	1	cytidine to uridine editing	biological_process
GO:0006633	1	fatty acid biosynthetic process	biological_process
GO:0002376	1	immune system process	biological_process
GO:0007005	1	mitochondrion organization	biological_process
GO:0071395	1	cellular response to jasmonic acid stimulus	biological_process
GO:0006636	1	unsaturated fatty acid biosynthetic process	biological_process
GO:0006650	1	glycerophospholipid metabolic process	biological_process
GO:0016117	1	carotenoid biosynthetic process	biological_process
GO:0006865	1	amino acid transport	biological_process
GO:0016020	26	membrane	cellular_component
GO:0005634	25	nucleus	cellular_component
GO:0016021	18	integral component of membrane	cellular_component
GO:0005737	16	cytoplasm	cellular_component
GO:0009536	15	plastid	cellular_component
GO:0009507	15	chloroplast	cellular_component
GO:0005886	9	plasma membrane	cellular_component
GO:0005739	6	mitochondrion	cellular_component
GO:0005783	5	endoplasmic reticulum	cellular_component
GO:0005576	5	extracellular region	cellular_component
GO:0005794	4	Golgi apparatus	cellular_component
GO:0000139	3	Golgi membrane	cellular_component
GO:0005789	3	endoplasmic reticulum membrane	cellular_component
GO:0005635	2	nuclear envelope	cellular_component
GO:0031969	2	chloroplast membrane	cellular_component
GO:0009535	2	chloroplast thylakoid membrane	cellular_component
GO:0009570	2	chloroplast stroma	cellular_component
GO:0009579	2	thylakoid	cellular_component
GO:0005840	2	ribosome	cellular_component
GO:0005615	1	extracellular space	cellular_component
GO:0005829	1	cytosol	cellular_component
GO:0005654	1	nucleoplasm	cellular_component
GO:0022627	1	cytosolic small ribosomal subunit	cellular_component
GO:0005730	1	nucleolus	cellular_component
GO:0005759	1	mitochondrial matrix	cellular_component
GO:0005773	1	vacuole	cellular_component
GO:0005774	1	vacuolar membrane	cellular_component
GO:0048046	1	apoplast	cellular_component
GO:0016607	1	nuclear speck	cellular_component
GO:0005874	1	microtubule	cellular_component
GO:0005681	1	spliceosomal complex	cellular_component
GO:0005743	1	mitochondrial inner membrane	cellular_component
GO:0009941	1	chloroplast envelope	cellular_component
GO:0009509	1	chromoplast	cellular_component
GO:0009522	1	photosystem I	cellular_component
GO:0043231	1	intracellular membrane-bounded organelle	cellular_component
GO:0031902	1	late endosome membrane	cellular_component
GO:0000166	18	nucleotide binding	molecular_function
GO:0005524	16	ATP binding	molecular_function
GO:0016740	16	transferase activity	molecular_function
GO:0005515	14	protein binding	molecular_function
GO:0016787	13	hydrolase activity	molecular_function
GO:0046872	12	metal ion binding	molecular_function
GO:0003677	9	DNA binding	molecular_function
GO:0003723	7	RNA binding	molecular_function
GO:0016301	7	kinase activity	molecular_function
GO:0004674	6	protein serine/threonine kinase activity	molecular_function
GO:0016491	5	oxidoreductase activity	molecular_function
GO:0004518	3	nuclease activity	molecular_function
GO:0004386	3	helicase activity	molecular_function
GO:0004519	2	endonuclease activity	molecular_function
GO:0005525	2	GTP binding	molecular_function
GO:0010181	2	FMN binding	molecular_function
GO:0016757	2	transferase activity, transferring glycosyl groups	molecular_function
GO:0016779	2	nucleotidyltransferase activity	molecular_function
GO:0008289	2	lipid binding	molecular_function
GO:0016874	2	ligase activity	molecular_function
GO:0009881	2	photoreceptor activity	molecular_function
GO:0042802	2	identical protein binding	molecular_function
GO:0000062	2	fatty-acyl-CoA binding	molecular_function
GO:0003682	1	chromatin binding	molecular_function
GO:0003899	1	DNA-directed 5'-3' RNA polymerase activity	molecular_function
GO:0051536	1	iron-sulfur cluster binding	molecular_function
GO:0016829	1	lyase activity	molecular_function
GO:0051539	1	4 iron, 4 sulfur cluster binding	molecular_function
GO:0008353	1	RNA polymerase II CTD heptapeptide repeat kinase activity	molecular_function
GO:0003979	1	UDP-glucose 6-dehydrogenase activity	molecular_function
GO:0004367	1	glycerol-3-phosphate dehydrogenase [NAD+] activity	molecular_function
GO:0052886	1	9,9'-dicis-carotene:quinone oxidoreductase activity	molecular_function
GO:0052887	1	7,9,9'-tricis-neurosporene:quinone oxidoreductase activity	molecular_function
GO:0008168	1	methyltransferase activity	molecular_function
GO:0043565	1	sequence-specific DNA binding	molecular_function
GO:0005509	1	calcium ion binding	molecular_function
GO:0001729	1	ceramide kinase activity	molecular_function
GO:0004639	1	phosphoribosylaminoimidazolesuccinocarboxamide synthase activity	molecular_function
GO:0009055	1	electron transfer activity	molecular_function
GO:0004693	1	cyclin-dependent protein serine/threonine kinase activity	molecular_function
GO:1990465	1	aldehyde oxygenase (deformylating) activity	molecular_function
GO:0015293	1	symporter activity	molecular_function
GO:0003887	1	DNA-directed DNA polymerase activity	molecular_function
GO:0003924	1	GTPase activity	molecular_function
GO:0016798	1	hydrolase activity, acting on glycosyl bonds	molecular_function
GO:0033800	1	isoflavone 7-O-methyltransferase activity	molecular_function
GO:0004527	1	exonuclease activity	molecular_function
GO:0102773	1	dihydroceramide kinase activity	molecular_function
GO:0003735	1	structural constituent of ribosome	molecular_function
GO:0019843	1	rRNA binding	molecular_function
GO:0019900	1	kinase binding	molecular_function
GO:0042973	1	glucan endo-1,3-beta-D-glucosidase activity	molecular_function
GO:0009924	1	octadecanal decarbonylase activity	molecular_function
GO:0052917	1	dol-P-Man:Man(7)GlcNAc(2)-PP-Dol alpha-1,6-mannosyltransferase activity	molecular_function
GO:0005516	1	calmodulin binding	molecular_function
GO:0008441	1	3'(2'),5'-bisphosphate nucleotidase activity	molecular_function
GO:0008233	1	peptidase activity	molecular_function
GO:0016746	1	transferase activity, transferring acyl groups	molecular_function
GO:0008236	1	serine-type peptidase activity	molecular_function
GO:0005096	1	GTPase activator activity	molecular_function
GO:0008483	1	transaminase activity	molecular_function
GO:0004721	1	phosphoprotein phosphatase activity	molecular_function

## Sheet: Cluster 2
GO_accession	GeneNumber	Description	Ontology
GO:0015977	1	carbon fixation	biological_process
GO:0005615	1	extracellular space	cellular_component
GO:0004742	1	dihydrolipoyllysine-residue acetyltransferase activity	molecular_function
GO:0008066	1	glutamate receptor activity	molecular_function
GO:0009793	2	embryo development ending in seed dormancy	biological_process
GO:0015979	2	photosynthesis	biological_process
GO:0042651	1	thylakoid membrane	cellular_component
GO:0004497	2	monooxygenase activity	molecular_function
GO:0004518	2	nuclease activity	molecular_function
GO:0004519	1	endonuclease activity	molecular_function
GO:0032259	2	methylation	biological_process
GO:0051289	1	protein homotetramerization	biological_process
GO:0051536	2	iron-sulfur cluster binding	molecular_function
GO:0051537	1	2 iron, 2 sulfur cluster binding	molecular_function
GO:0018024	1	histone-lysine N-methyltransferase activity	molecular_function
GO:0090698	1	post-embryonic plant morphogenesis	biological_process
GO:0005634	28	nucleus	cellular_component
GO:0005635	1	nuclear envelope	cellular_component
GO:0016829	4	lyase activity	molecular_function
GO:0009585	2	red, far-red light phototransduction	biological_process
GO:0071917	1	triose-phosphate transmembrane transporter activity	molecular_function
GO:0003723	7	RNA binding	molecular_function
GO:0051539	1	4 iron, 4 sulfur cluster binding	molecular_function
GO:0003724	1	RNA helicase activity	molecular_function
GO:0007275	7	multicellular organism development	biological_process
GO:0050302	1	indole-3-acetaldehyde oxidase activity	molecular_function
GO:0007049	2	cell cycle	biological_process
GO:0009835	1	fruit ripening	biological_process
GO:0071472	1	cellular response to salt stress	biological_process
GO:0070207	1	protein homotrimerization	biological_process
GO:0035436	1	triose phosphate transmembrane transport	biological_process
GO:0008810	1	cellulase activity	molecular_function
GO:0010311	1	lateral root formation	biological_process
GO:0005654	3	nucleoplasm	cellular_component
GO:0009851	1	auxin biosynthetic process	biological_process
GO:0006694	1	steroid biosynthetic process	biological_process
GO:0003729	1	mRNA binding	molecular_function
GO:1902025	1	nitrate import	biological_process
GO:1902466	1	positive regulation of histone H3-K27 trimethylation	biological_process
GO:0003743	2	translation initiation factor activity	molecular_function
GO:0051119	1	sugar transmembrane transporter activity	molecular_function
GO:0000160	1	phosphorelay signal transduction system	biological_process
GO:0015152	1	glucose-6-phosphate transmembrane transporter activity	molecular_function
GO:0030619	1	U1 snRNA binding	molecular_function
GO:0005886	10	plasma membrane	cellular_component
GO:0005887	1	integral component of plasma membrane	cellular_component
GO:0016192	2	vesicle-mediated transport	biological_process
GO:0009643	1	photosynthetic acclimation	biological_process
GO:0042254	1	ribosome biogenesis	biological_process
GO:0031047	3	gene silencing by RNA	biological_process
GO:0009416	1	response to light stimulus	biological_process
GO:0022627	1	cytosolic small ribosomal subunit	cellular_component
GO:0016655	2	oxidoreductase activity, acting on NAD(P)H, quinone or similar compound as acceptor	molecular_function
GO:2000377	1	regulation of reactive oxygen species metabolic process	biological_process
GO:0043100	1	pyrimidine nucleobase salvage	biological_process
GO:0006508	2	proteolysis	biological_process
GO:0009398	1	FMN biosynthetic process	biological_process
GO:0000166	19	nucleotide binding	molecular_function
GO:0031966	1	mitochondrial membrane	cellular_component
GO:0046496	1	nicotinamide nucleotide metabolic process	biological_process
GO:0006310	1	DNA recombination	biological_process
GO:0000395	1	mRNA 5'-splice site recognition	biological_process
GO:0031540	1	regulation of anthocyanin biosynthetic process	biological_process
GO:0031969	1	chloroplast membrane	cellular_component
GO:0018298	1	protein-chromophore linkage	biological_process
GO:0009877	1	nodulation	biological_process
GO:0005694	3	chromosome	cellular_component
GO:0006968	1	cellular defense response	biological_process
GO:0016020	37	membrane	cellular_component
GO:0016021	26	integral component of membrane	cellular_component
GO:0006541	1	glutamine metabolic process	biological_process
GO:0042277	1	peptide binding	molecular_function
GO:0005730	3	nucleolus	cellular_component
GO:0015210	1	uracil transmembrane transporter activity	molecular_function
GO:0008180	1	COP9 signalosome	cellular_component
GO:0004630	1	phospholipase D activity	molecular_function
GO:0008168	2	methyltransferase activity	molecular_function
GO:0016024	1	CDP-diacylglycerol biosynthetic process	biological_process
GO:0043565	2	sequence-specific DNA binding	molecular_function
GO:0009702	1	L-arabinokinase activity	molecular_function
GO:0008643	2	carbohydrate transport	biological_process
GO:0008202	1	steroid metabolic process	biological_process
GO:0080188	1	RNA-directed DNA methylation	biological_process
GO:0004386	1	helicase activity	molecular_function
GO:0071555	1	cell wall organization	biological_process
GO:0005274	1	allantoin:proton symporter activity	molecular_function
GO:0060320	1	rejection of self pollen	biological_process
GO:0016042	1	lipid catabolic process	biological_process
GO:0003824	3	catalytic activity	molecular_function
GO:0005737	19	cytoplasm	cellular_component
GO:0005290	1	L-histidine transmembrane transporter activity	molecular_function
GO:0005524	17	ATP binding	molecular_function
GO:0019684	1	photosynthesis, light reaction	biological_process
GO:0005525	1	GTP binding	molecular_function
GO:0009688	1	abscisic acid biosynthetic process	biological_process
GO:0006811	1	ion transport	biological_process
GO:0005739	6	mitochondrion	cellular_component
GO:0000243	1	commitment complex	cellular_component
GO:0009723	1	response to ethylene	biological_process
GO:0003841	1	1-acylglycerol-3-phosphate O-acyltransferase activity	molecular_function
GO:0043621	1	protein self-association	molecular_function
GO:0000932	1	P-body	cellular_component
GO:0005315	1	inorganic phosphate transmembrane transporter activity	molecular_function
GO:0019722	1	calcium-mediated signaling	biological_process
GO:0006816	1	calcium ion transport	biological_process
GO:0016310	8	phosphorylation	biological_process
GO:0005759	1	mitochondrial matrix	cellular_component
GO:0006370	1	7-methylguanosine mRNA capping	biological_process
GO:0015713	1	phosphoglycerate transmembrane transport	biological_process
GO:0009514	1	glyoxysome	cellular_component
GO:0005773	1	vacuole	cellular_component
GO:0015714	1	phosphoenolpyruvate transport	biological_process
GO:0005774	1	vacuolar membrane	cellular_component
GO:0010431	1	seed maturation	biological_process
GO:0009970	1	cellular response to sulfate starvation	biological_process
GO:0004674	3	protein serine/threonine kinase activity	molecular_function
GO:0031410	1	cytoplasmic vesicle	cellular_component
GO:0005777	1	peroxisome	cellular_component
GO:0016757	1	transferase activity, transferring glycosyl groups	molecular_function
GO:0004022	1	alcohol dehydrogenase (NAD+) activity	molecular_function
GO:0000741	1	karyogamy	biological_process
GO:2000280	1	regulation of root development	biological_process
GO:0051028	2	mRNA transport	biological_process
GO:0009535	4	chloroplast thylakoid membrane	cellular_component
GO:0006164	1	purine nucleotide biosynthetic process	biological_process
GO:0006412	3	translation	biological_process
GO:0005794	2	Golgi apparatus	cellular_component
GO:0009536	11	plastid	cellular_component
GO:0006413	2	translational initiation	biological_process
GO:0004714	1	transmembrane receptor protein tyrosine kinase activity	molecular_function
GO:0103066	1	4alpha-carboxy-4beta-methyl-5alpha-cholesta-8-en-3beta-ol:NAD(P)+ 3-oxidoreductase (decarboxylating) activity	molecular_function
GO:0103067	1	4alpha-carboxy-5alpha-cholesta-8-en-3beta-ol:NAD(P)+ 3-dehydrogenase (decarboxylating) activity	molecular_function
GO:0006629	3	lipid metabolic process	biological_process
GO:0000287	1	magnesium ion binding	molecular_function
GO:0006417	1	regulation of translation	biological_process
GO:0006397	3	mRNA processing	biological_process
GO:0015293	1	symporter activity	molecular_function
GO:0047710	1	bis(5'-adenosyl)-triphosphatase activity	molecular_function
GO:0004044	1	amidophosphoribosyltransferase activity	molecular_function
GO:0010017	2	red or far-red light signaling pathway	biological_process
GO:0016126	1	sterol biosynthetic process	biological_process
GO:0016567	2	protein ubiquitination	biological_process
GO:0009570	1	chloroplast stroma	cellular_component
GO:0008531	1	riboflavin kinase activity	molecular_function
GO:0015770	1	sucrose transport	biological_process
GO:1901333	1	positive regulation of lateral root development	biological_process
GO:0003677	9	DNA binding	molecular_function
GO:0071230	1	cellular response to amino acid stimulus	biological_process
GO:0016798	1	hydrolase activity, acting on glycosyl bonds	molecular_function
GO:0006189	1	'de novo' IMP biosynthetic process	biological_process
GO:0031225	2	anchored component of membrane	cellular_component
GO:0071004	1	U2-type prespliceosome	cellular_component
GO:0009789	1	positive regulation of abscisic acid-activated signaling pathway	biological_process
GO:0008289	1	lipid binding	molecular_function
GO:0016607	1	nuclear speck	cellular_component
GO:0015120	1	phosphoglycerate transmembrane transporter activity	molecular_function
GO:0004527	1	exonuclease activity	molecular_function
GO:0055114	8	oxidation-reduction process	biological_process
GO:0005856	2	cytoskeleton	cellular_component
GO:0000786	1	nucleosome	cellular_component
GO:0005643	1	nuclear pore	cellular_component
GO:0009579	5	thylakoid	cellular_component
GO:0098687	2	chromosomal region	cellular_component
GO:1901141	1	regulation of lignin biosynthetic process	biological_process
GO:0016853	1	isomerase activity	molecular_function
GO:0005874	2	microtubule	cellular_component
GO:0003735	1	structural constituent of ribosome	molecular_function
GO:0016168	1	chlorophyll binding	molecular_function
GO:0000139	1	Golgi membrane	cellular_component
GO:0004089	1	carbonate dehydratase activity	molecular_function
GO:0001653	1	peptide receptor activity	molecular_function
GO:0006952	2	defense response	biological_process
GO:0005681	1	spliceosomal complex	cellular_component
GO:0003755	1	peptidyl-prolyl cis-trans isomerase activity	molecular_function
GO:0048831	1	regulation of shoot system development	biological_process
GO:0006281	1	DNA repair	biological_process
GO:0008152	4	metabolic process	biological_process
GO:0008380	2	RNA splicing	biological_process
GO:0031972	1	chloroplast intermembrane space	cellular_component
GO:0000387	1	spliceosomal snRNP assembly	biological_process
GO:0004143	1	diacylglycerol kinase activity	molecular_function
GO:0005685	1	U1 snRNP	cellular_component
GO:0006974	1	cellular response to DNA damage stimulus	biological_process
GO:0015181	1	arginine transmembrane transporter activity	molecular_function
GO:0000178	1	exosome (RNase complex)	cellular_component
GO:0015857	1	uracil transport	biological_process
GO:0005262	1	calcium channel activity	molecular_function
GO:2000652	1	regulation of secondary cell wall biogenesis	biological_process
GO:0031090	1	organelle membrane	cellular_component
GO:0030665	1	clathrin-coated vesicle membrane	cellular_component
GO:0006325	1	chromatin organization	biological_process
GO:0005741	1	mitochondrial outer membrane	cellular_component
GO:0015189	1	L-lysine transmembrane transporter activity	molecular_function
GO:0004180	1	carboxypeptidase activity	molecular_function
GO:0005515	12	protein binding	molecular_function
GO:0005743	1	mitochondrial inner membrane	cellular_component
GO:0070290	1	N-acylphosphatidylethanolamine-specific phospholipase D activity	molecular_function
GO:0008654	1	phospholipid biosynthetic process	biological_process
GO:0004396	1	hexokinase activity	molecular_function
GO:0016491	6	oxidoreductase activity	molecular_function
GO:0006096	3	glycolytic process	biological_process
GO:0030245	1	cellulose catabolic process	biological_process
GO:0006097	1	glyoxylate cycle	biological_process
GO:0016740	19	transferase activity	molecular_function
GO:0005975	2	carbohydrate metabolic process	biological_process
GO:0034485	1	phosphatidylinositol-3,4,5-trisphosphate 5-phosphatase activity	molecular_function
GO:0018826	1	methionine gamma-lyase activity	molecular_function
GO:0006099	1	tricarboxylic acid cycle	biological_process
GO:2000023	1	regulation of lateral root development	biological_process
GO:0016301	8	kinase activity	molecular_function
GO:0047627	1	adenylylsulfatase activity	molecular_function
GO:0008233	2	peptidase activity	molecular_function
GO:0009734	2	auxin-activated signaling pathway	biological_process
GO:0015031	7	protein transport	biological_process
GO:0009507	11	chloroplast	cellular_component
GO:0000028	1	ribosomal small subunit assembly	biological_process
GO:0006364	2	rRNA processing	biological_process
GO:0015720	1	allantoin transport	biological_process
GO:0016746	3	transferase activity, transferring acyl groups	molecular_function
GO:0043633	1	polyadenylation-dependent RNA catabolic process	biological_process
GO:0004439	1	phosphatidylinositol-4,5-bisphosphate 5-phosphatase activity	molecular_function
GO:0009522	1	photosystem I	cellular_component
GO:0009736	1	cytokinin-activated signaling pathway	biological_process
GO:0005768	1	endosome	cellular_component
GO:0009523	1	photosystem II	cellular_component
GO:0009738	2	abscisic acid-activated signaling pathway	biological_process
GO:0000272	1	polysaccharide catabolic process	biological_process
GO:0005783	6	endoplasmic reticulum	cellular_component
GO:0009753	1	response to jasmonic acid	biological_process
GO:0003872	1	6-phosphofructokinase activity	molecular_function
GO:0051260	1	protein homooligomerization	biological_process
GO:0009968	1	negative regulation of signal transduction	biological_process
GO:0000062	1	fatty-acyl-CoA binding	molecular_function
GO:0010197	1	polar nucleus fusion	biological_process
GO:0009543	1	chloroplast thylakoid lumen	cellular_component
GO:0008270	1	zinc ion binding	molecular_function
GO:0000064	1	L-ornithine transmembrane transporter activity	molecular_function
GO:0004721	2	phosphoprotein phosphatase activity	molecular_function
GO:0005789	6	endoplasmic reticulum membrane	cellular_component
GO:0004474	1	malate synthase activity	molecular_function
GO:0047012	1	sterol-4-alpha-carboxylate 3-dehydrogenase (decarboxylating) activity	molecular_function
GO:0048038	2	quinone binding	molecular_function
GO:0005576	3	extracellular region	cellular_component
GO:0047453	1	ATP-dependent NAD(P)H-hydrate dehydratase activity	molecular_function
GO:0046856	1	phosphatidylinositol dephosphorylation	biological_process
GO:0009299	1	mRNA transcription	biological_process
GO:0042631	1	cellular response to water deprivation	biological_process
GO:0010008	1	endosome membrane	cellular_component
GO:0051301	1	cell division	biological_process
GO:0006865	2	amino acid transport	biological_process
GO:0043231	1	intracellular membrane-bounded organelle	cellular_component
GO:0015760	1	glucose-6-phosphate transport	biological_process
GO:0008964	1	phosphoenolpyruvate carboxylase activity	molecular_function
GO:0005840	3	ribosome	cellular_component
GO:0016787	12	hydrolase activity	molecular_function
GO:0003680	2	AT DNA binding	molecular_function
GO:0046872	17	metal ion binding	molecular_function
