# Supplementary material for: Alternative splicing profiling provides insights into the molecular mechanisms of peanut peg development
Source: BMC Plant Biol. 2020 Oct 23;20:488. doi: 10.1186/s12870-020-02702-y (PMC7585205; doi:10.1186/s12870-020-02702-y)
Supplement: Supplementary file 6 — Additional file 6: Table S4. GO enrichment analysis of specific isoforms at each stage. [file 12870_2020_2702_MOESM6_ESM.xlsx]

## Sheet: S1
Table S4. GO enrichment analysis of specific isoforms at each stage.
GO_accession	Description	GeneNames	Ontology	pValue	qValue	fg	bg
GO:0009058	biosynthetic process	PB.1011.10,PB.10838.5,PB.12622.2,PB.13237.4,PB.13397.2,PB.13397.7,PB.14780.11,PB.14780.14,PB.14780.2,PB.15482.2,PB.15482.4,PB.16781.8,PB.16971.10,PB.16971.7,PB.18678.12,PB.18678.13,PB.20237.3,PB.20237.7,PB.20237.8,PB.21554.10,PB.21554.8,PB.22637.4,PB.22637.9,PB.22776.10,PB.22776.11,PB.24850.16,PB.24850.4,PB.25542.5,PB.25542.6,PB.26756.3,PB.2791.2,PB.31026.4,PB.31026.5,PB.33003.2,PB.33003.3,PB.332…	BP	2.3e-08	6.417e-06	68	5425
GO:0044237	cellular metabolic process	PB.1011.10,PB.10838.5,PB.10945.3,PB.10945.5,PB.11042.384,PB.11535.29,PB.12622.2,PB.12683.9,PB.13237.4,PB.14049.6,PB.14049.7,PB.1448.10,PB.1448.14,PB.14780.11,PB.14780.14,PB.14780.2,PB.15482.2,PB.15482.4,PB.16553.4,PB.16553.6,PB.16781.8,PB.1697.11,PB.1697.4,PB.16971.10,PB.16971.7,PB.18525.6,PB.18678.12,PB.18678.13,PB.20237.3,PB.20237.7,PB.20237.8,PB.20257.4,PB.20399.10,PB.20477.12,PB.20720.21,PB.2…	BP	5.2e-08	7.254e-06	149	14817
GO:0010467	gene expression	PB.11535.29,PB.12622.2,PB.14780.11,PB.14780.14,PB.14780.2,PB.15482.2,PB.15482.4,PB.16553.4,PB.16553.6,PB.1697.11,PB.1697.4,PB.16971.10,PB.16971.7,PB.18678.12,PB.18678.13,PB.20399.10,PB.21554.10,PB.21554.8,PB.22637.4,PB.22637.9,PB.22776.10,PB.22776.11,PB.228.11,PB.228.15,PB.23446.3,PB.25890.6,PB.2791.2,PB.28182.6,PB.28182.7,PB.30652.20,PB.33280.3,PB.33280.5,PB.35221.10,PB.35221.13,PB.36377.50,PB.3…	BP	6e-07	5.58e-05	62	5073
GO:0009056	catabolic process	PB.14049.6,PB.14049.7,PB.1448.10,PB.1448.14,PB.172.2,PB.172.5,PB.20720.21,PB.20720.23,PB.20720.27,PB.24138.3,PB.24850.16,PB.24850.4,PB.27274.8,PB.36341.5,PB.38453.32,PB.38453.53,PB.38453.62,PB.38453.65,PB.38453.69,PB.38453.70,PB.38453.73,PB.40926.15,PB.40926.9,PB.41520.11,PB.41520.14,PB.44051.2,PB.44051.3,PB.49913.12,PB.49913.13,PB.49913.7,PB.51618.22,PB.6402.22,PB.6402.7	BP	4.2e-05	0.0023436	33	2362
GO:0006396	RNA processing	PB.16553.4,PB.16553.6,PB.1697.11,PB.1697.4,PB.16971.10,PB.16971.7,PB.20399.10,PB.228.11,PB.228.15,PB.23446.3,PB.25890.6,PB.28182.6,PB.28182.7,PB.30652.20,PB.35221.10,PB.35221.13,PB.36465.13,PB.36465.15,PB.39956.1,PB.4064.6,PB.41552.1,PB.41805.13,PB.43097.6,PB.43097.9,PB.53194.13,PB.53194.6,PB.53482.5,PB.5902.4,PB.7626.27	BP	6.6e-05	0.003069	29	2007
GO:0032502	developmental process	PB.11535.29,PB.11973.4,PB.11973.6,PB.13397.2,PB.13397.7,PB.20477.12,PB.20542.101,PB.20542.97,PB.21554.10,PB.21554.8,PB.24138.3,PB.28274.20,PB.28274.23,PB.33003.2,PB.33003.3,PB.36341.5,PB.39823.23,PB.39823.25,PB.40789.7,PB.41552.1,PB.43097.6,PB.43097.9	BP	7.3e-05	0.00290957	22	1441
GO:0050896	response to stimulus	PB.1011.10,PB.11535.29,PB.12622.2,PB.16781.8,PB.18525.6,PB.20304.12,PB.20399.10,PB.20477.12,PB.21554.10,PB.21554.8,PB.22106.7,PB.22106.8,PB.24850.16,PB.24850.4,PB.25542.5,PB.25542.6,PB.26314.47,PB.26314.48,PB.2791.2,PB.29194.11,PB.33003.2,PB.33003.3,PB.33280.3,PB.33280.5,PB.33508.5,PB.33762.4,PB.36377.50,PB.38453.32,PB.38453.53,PB.38453.62,PB.38453.65,PB.38453.69,PB.38453.70,PB.38453.73,PB.38589.…	BP	0.00011	0.00383625	58	5047
GO:0034641	cellular nitrogen compound metabolic process	PB.12622.2,PB.12683.9,PB.13237.4,PB.14049.6,PB.14049.7,PB.14780.11,PB.14780.14,PB.14780.2,PB.15482.2,PB.15482.4,PB.16553.4,PB.16553.6,PB.1697.11,PB.1697.4,PB.16971.10,PB.16971.7,PB.18678.12,PB.18678.13,PB.20399.10,PB.20477.12,PB.21554.10,PB.21554.8,PB.22637.4,PB.22637.9,PB.22776.10,PB.22776.11,PB.228.11,PB.228.15,PB.23446.3,PB.24850.16,PB.24850.4,PB.25542.5,PB.25542.6,PB.25890.6,PB.26314.47,PB.26…	BP	0.00012	0.00352421	93	7484
GO:0006357	regulation of transcription by RNA polymerase II	PB.14780.11,PB.14780.14,PB.14780.2,PB.16971.10,PB.16971.7,PB.22637.4,PB.22637.9,PB.40789.7,PB.49301.5,PB.49301.7,PB.49301.8	BP	0.00012	0.00352421	11	314
GO:0018130	heterocycle biosynthetic process	PB.12622.2,PB.13237.4,PB.14780.11,PB.14780.14,PB.14780.2,PB.16971.10,PB.16971.7,PB.21554.10,PB.21554.8,PB.22637.4,PB.22637.9,PB.24850.16,PB.24850.4,PB.26756.3,PB.2791.2,PB.33280.3,PB.33280.5,PB.33762.4,PB.369.8,PB.38362.8,PB.4043.18,PB.40604.4,PB.40789.7,PB.40926.15,PB.40926.9,PB.43097.6,PB.43097.9,PB.44051.2,PB.44051.3,PB.49301.5,PB.49301.7,PB.49301.8,PB.49913.12,PB.49913.13,PB.49913.7,PB.51618.…	BP	0.00014	0.00355091	38	2310
GO:1901360	organic cyclic compound metabolic process	PB.12622.2,PB.12683.9,PB.13237.4,PB.13397.2,PB.13397.7,PB.14049.6,PB.14049.7,PB.14780.11,PB.14780.14,PB.14780.2,PB.16553.4,PB.16553.6,PB.1697.11,PB.1697.4,PB.16971.10,PB.16971.7,PB.20399.10,PB.20477.12,PB.21554.10,PB.21554.8,PB.22637.4,PB.22637.9,PB.228.11,PB.228.15,PB.23446.3,PB.24850.16,PB.24850.4,PB.25542.5,PB.25542.6,PB.25890.6,PB.26314.47,PB.26314.48,PB.26756.3,PB.27274.8,PB.2791.2,PB.28182.…	BP	0.00026	0.006045	83	6623
GO:0072521	purine-containing compound metabolic process	PB.14049.6,PB.14049.7,PB.24850.16,PB.24850.4,PB.25542.5,PB.25542.6,PB.27274.8,PB.38362.8,PB.41520.11,PB.41520.14,PB.44051.2,PB.44051.3,PB.51618.22,PB.6402.22,PB.6402.7	BP	0.00029	0.005394	15	598
GO:0034404	nucleobase-containing small molecule biosynthetic process	PB.13237.4,PB.24850.16,PB.24850.4,PB.26756.3,PB.33762.4,PB.38362.8,PB.44051.2,PB.44051.3,PB.51618.22,PB.6402.22,PB.6402.7	BP	0.00038	0.00662625	11	361
GO:0006366	transcription by RNA polymerase II	PB.14780.11,PB.14780.14,PB.14780.2,PB.16971.10,PB.16971.7,PB.22637.4,PB.22637.9,PB.40789.7,PB.49301.5,PB.49301.7,PB.49301.8	BP	0.00062	0.00961	11	383
GO:1901576	organic substance biosynthetic process	PB.1011.10,PB.10838.5,PB.12622.2,PB.13237.4,PB.13397.2,PB.13397.7,PB.14780.11,PB.14780.14,PB.14780.2,PB.15482.2,PB.15482.4,PB.16781.8,PB.16971.10,PB.16971.7,PB.18678.12,PB.18678.13,PB.20237.3,PB.20237.7,PB.20237.8,PB.21554.10,PB.21554.8,PB.22637.4,PB.22637.9,PB.22776.10,PB.22776.11,PB.24850.16,PB.24850.4,PB.25542.5,PB.25542.6,PB.26756.3,PB.2791.2,PB.31026.4,PB.31026.5,PB.33003.2,PB.33003.3,PB.332…	BP	0.00065	0.00954474	68	5314
GO:0044249	cellular biosynthetic process	PB.1011.10,PB.10838.5,PB.12622.2,PB.13237.4,PB.14780.11,PB.14780.14,PB.14780.2,PB.15482.2,PB.15482.4,PB.16781.8,PB.16971.10,PB.16971.7,PB.18678.12,PB.18678.13,PB.20237.3,PB.20237.7,PB.20237.8,PB.21554.10,PB.21554.8,PB.22637.4,PB.22637.9,PB.22776.10,PB.22776.11,PB.24850.16,PB.24850.4,PB.25542.5,PB.25542.6,PB.26756.3,PB.2791.2,PB.31026.4,PB.31026.5,PB.33003.2,PB.33003.3,PB.33280.3,PB.33280.5,PB.337…	BP	0.00067	0.00911854	66	5123
GO:0034654	nucleobase-containing compound biosynthetic process	PB.12622.2,PB.13237.4,PB.14780.11,PB.14780.14,PB.14780.2,PB.16971.10,PB.16971.7,PB.21554.10,PB.21554.8,PB.22637.4,PB.22637.9,PB.24850.16,PB.24850.4,PB.26756.3,PB.2791.2,PB.33280.3,PB.33280.5,PB.33762.4,PB.369.8,PB.38362.8,PB.4043.18,PB.40789.7,PB.40926.15,PB.40926.9,PB.43097.6,PB.43097.9,PB.44051.2,PB.44051.3,PB.49301.5,PB.49301.7,PB.49301.8,PB.51618.22,PB.6402.22,PB.6402.7	BP	0.00067	0.00911854	34	2155
GO:0046483	heterocycle metabolic process	PB.12622.2,PB.12683.9,PB.13237.4,PB.14049.6,PB.14049.7,PB.14780.11,PB.14780.14,PB.14780.2,PB.16553.4,PB.16553.6,PB.1697.11,PB.1697.4,PB.16971.10,PB.16971.7,PB.20399.10,PB.20477.12,PB.21554.10,PB.21554.8,PB.22637.4,PB.22637.9,PB.228.11,PB.228.15,PB.23446.3,PB.24850.16,PB.24850.4,PB.25542.5,PB.25542.6,PB.25890.6,PB.26314.47,PB.26314.48,PB.26756.3,PB.27274.8,PB.2791.2,PB.28182.6,PB.28182.7,PB.30652.…	BP	0.0007	0.00887727	79	6423
GO:0044283	small molecule biosynthetic process	PB.1011.10,PB.13237.4,PB.16781.8,PB.24850.16,PB.24850.4,PB.25542.5,PB.25542.6,PB.26756.3,PB.31026.4,PB.31026.5,PB.33762.4,PB.34869.4,PB.34869.6,PB.38362.8,PB.44051.2,PB.44051.3,PB.49584.13,PB.49913.12,PB.49913.13,PB.49913.7,PB.51618.22,PB.6402.22,PB.6402.7	BP	0.00078	0.00946174	23	1257
GO:1901135	carbohydrate derivative metabolic process	PB.13237.4,PB.14049.6,PB.14049.7,PB.20237.3,PB.20237.7,PB.20237.8,PB.24850.16,PB.24850.4,PB.25542.5,PB.25542.6,PB.26756.3,PB.27274.8,PB.33003.2,PB.33003.3,PB.33762.4,PB.38362.8,PB.41520.11,PB.41520.14,PB.44051.2,PB.44051.3,PB.46239.10,PB.46239.2,PB.51618.22,PB.6402.22,PB.6402.7	BP	0.00084	0.009765	25	1425
GO:0006725	cellular aromatic compound metabolic process	PB.12622.2,PB.12683.9,PB.13237.4,PB.14049.6,PB.14049.7,PB.14780.11,PB.14780.14,PB.14780.2,PB.16553.4,PB.16553.6,PB.1697.11,PB.1697.4,PB.16971.10,PB.16971.7,PB.20399.10,PB.20477.12,PB.21554.10,PB.21554.8,PB.22637.4,PB.22637.9,PB.228.11,PB.228.15,PB.23446.3,PB.24850.16,PB.24850.4,PB.25542.5,PB.25542.6,PB.25890.6,PB.26314.47,PB.26314.48,PB.26756.3,PB.27274.8,PB.2791.2,PB.28182.6,PB.28182.7,PB.30652.…	BP	0.00087	0.0097092	80	6571
GO:0051186	cofactor metabolic process	PB.14049.6,PB.14049.7,PB.16781.8,PB.24850.16,PB.24850.4,PB.25542.5,PB.25542.6,PB.41520.11,PB.41520.14,PB.50597.145,PB.50597.148,PB.51618.22,PB.52112.6,PB.6402.22,PB.6402.7	BP	0.00095	0.0101942	15	671
GO:1901564	organonitrogen compound metabolic process	PB.1011.10,PB.10945.3,PB.10945.5,PB.10981.434,PB.10981.438,PB.11535.29,PB.13119.4,PB.13119.5,PB.13237.4,PB.14049.6,PB.14049.7,PB.1448.10,PB.1448.14,PB.14780.11,PB.14780.14,PB.14780.2,PB.15482.2,PB.15482.4,PB.16483.7,PB.16971.10,PB.16971.7,PB.18525.6,PB.18678.12,PB.18678.13,PB.20237.3,PB.20237.7,PB.20237.8,PB.20257.4,PB.20720.21,PB.20720.23,PB.20720.27,PB.20792.10,PB.20792.6,PB.22776.10,PB.22776.1…	BP	0.00097	0.00984109	108	9508
GO:0006732	coenzyme metabolic process	PB.14049.6,PB.14049.7,PB.16781.8,PB.24850.16,PB.24850.4,PB.25542.5,PB.25542.6,PB.41520.11,PB.41520.14,PB.51618.22,PB.52112.6,PB.6402.22,PB.6402.7	BP	0.00098	0.00942828	13	535
GO:0055086	nucleobase-containing small molecule metabolic process	PB.13237.4,PB.14049.6,PB.14049.7,PB.24850.16,PB.24850.4,PB.25542.5,PB.25542.6,PB.26756.3,PB.27274.8,PB.2791.2,PB.33762.4,PB.38362.8,PB.41520.11,PB.41520.14,PB.44051.2,PB.44051.3,PB.51618.22,PB.6402.22,PB.6402.7	BP	0.00099	0.00905607	19	968
GO:0006397	mRNA processing	PB.16553.4,PB.16553.6,PB.1697.11,PB.1697.4,PB.16971.10,PB.16971.7,PB.20399.10,PB.228.11,PB.228.15,PB.35221.10,PB.35221.13,PB.4064.6,PB.41552.1,PB.41805.13,PB.53194.13,PB.53194.6	BP	0.00099	0.00905607	16	745
GO:0044238	primary metabolic process	PB.1011.10,PB.10838.5,PB.10945.3,PB.10945.5,PB.10981.434,PB.10981.438,PB.11042.384,PB.11535.29,PB.12622.2,PB.12683.9,PB.13237.4,PB.13397.2,PB.13397.7,PB.14049.6,PB.14049.7,PB.1448.10,PB.1448.14,PB.14780.11,PB.14780.14,PB.14780.2,PB.15482.2,PB.15482.4,PB.16483.7,PB.16553.4,PB.16553.6,PB.16781.8,PB.1697.11,PB.1697.4,PB.16971.10,PB.16971.7,PB.172.2,PB.172.5,PB.18525.6,PB.18678.12,PB.18678.13,PB.2023…	BP	0.0011	0.00916119	163	15626
GO:0010038	response to metal ion	PB.1011.10,PB.16781.8,PB.20399.10,PB.24850.16,PB.24850.4,PB.25542.5,PB.25542.6,PB.2791.2,PB.38453.32,PB.38453.53,PB.38453.62,PB.38453.65,PB.38453.69,PB.38453.70,PB.38453.73,PB.4043.18,PB.40824.11,PB.40824.12,PB.40824.8,PB.5765.6,PB.5765.9,PB.6402.22,PB.6402.7	BP	0.00114	0.00908743	23	656
GO:0009259	ribonucleotide metabolic process	PB.13237.4,PB.14049.6,PB.14049.7,PB.24850.16,PB.24850.4,PB.26756.3,PB.33762.4,PB.38362.8,PB.41520.11,PB.41520.14,PB.51618.22,PB.6402.22,PB.6402.7	BP	0.00131	0.0101525	13	553
GO:0019438	aromatic compound biosynthetic process	PB.12622.2,PB.13237.4,PB.14780.11,PB.14780.14,PB.14780.2,PB.16971.10,PB.16971.7,PB.21554.10,PB.21554.8,PB.22637.4,PB.22637.9,PB.24850.16,PB.24850.4,PB.26756.3,PB.2791.2,PB.31026.4,PB.31026.5,PB.33280.3,PB.33280.5,PB.33762.4,PB.369.8,PB.38362.8,PB.4043.18,PB.40789.7,PB.40926.15,PB.40926.9,PB.43097.6,PB.43097.9,PB.44051.2,PB.44051.3,PB.49301.5,PB.49301.7,PB.49301.8,PB.51618.22,PB.6402.22,PB.6402.7	BP	0.0014	0.010416	36	2427
GO:0006163	purine nucleotide metabolic process	PB.14049.6,PB.14049.7,PB.24850.16,PB.24850.4,PB.38362.8,PB.41520.11,PB.41520.14,PB.44051.2,PB.44051.3,PB.51618.22,PB.6402.22,PB.6402.7	BP	0.0014	0.010416	12	489
GO:0009117	nucleotide metabolic process	PB.13237.4,PB.14049.6,PB.14049.7,PB.24850.16,PB.24850.4,PB.26756.3,PB.2791.2,PB.33762.4,PB.38362.8,PB.41520.11,PB.41520.14,PB.44051.2,PB.44051.3,PB.51618.22,PB.6402.22,PB.6402.7	BP	0.00152	0.0108738	16	777
GO:0006753	nucleoside phosphate metabolic process	PB.13237.4,PB.14049.6,PB.14049.7,PB.24850.16,PB.24850.4,PB.26756.3,PB.2791.2,PB.33762.4,PB.38362.8,PB.41520.11,PB.41520.14,PB.44051.2,PB.44051.3,PB.51618.22,PB.6402.22,PB.6402.7	BP	0.00196	0.0133376	16	797
GO:0019752	carboxylic acid metabolic process	PB.1011.10,PB.14049.6,PB.14049.7,PB.16781.8,PB.24850.16,PB.24850.4,PB.25542.5,PB.25542.6,PB.26756.3,PB.2791.2,PB.31026.4,PB.31026.5,PB.34869.4,PB.34869.6,PB.41520.11,PB.41520.14,PB.49584.13,PB.49913.12,PB.49913.13,PB.49913.7,PB.51618.22,PB.52112.6,PB.6402.22,PB.6402.7,PB.8462.13	BP	0.002	0.0132857	25	1518
GO:0016071	mRNA metabolic process	PB.16553.4,PB.16553.6,PB.1697.11,PB.1697.4,PB.16971.10,PB.16971.7,PB.20399.10,PB.228.11,PB.228.15,PB.28182.6,PB.28182.7,PB.35221.10,PB.35221.13,PB.4064.6,PB.41552.1,PB.41805.13,PB.53194.13,PB.53194.6	BP	0.00218	0.0121644	18	959
GO:0006139	nucleobase-containing compound metabolic process	PB.12622.2,PB.12683.9,PB.13237.4,PB.14049.6,PB.14049.7,PB.14780.11,PB.14780.14,PB.14780.2,PB.16553.4,PB.16553.6,PB.1697.11,PB.1697.4,PB.16971.10,PB.16971.7,PB.20399.10,PB.20477.12,PB.21554.10,PB.21554.8,PB.22637.4,PB.22637.9,PB.228.11,PB.228.15,PB.23446.3,PB.24850.16,PB.24850.4,PB.25542.5,PB.25542.6,PB.25890.6,PB.26314.47,PB.26314.48,PB.26756.3,PB.27274.8,PB.2791.2,PB.28182.6,PB.28182.7,PB.30652.…	BP	0.0022	0.0120353	74	6168
GO:0044271	cellular nitrogen compound biosynthetic process	PB.12622.2,PB.13237.4,PB.14780.11,PB.14780.14,PB.14780.2,PB.15482.2,PB.15482.4,PB.16971.10,PB.16971.7,PB.18678.12,PB.18678.13,PB.21554.10,PB.21554.8,PB.22637.4,PB.22637.9,PB.22776.10,PB.22776.11,PB.24850.16,PB.24850.4,PB.26756.3,PB.2791.2,PB.33280.3,PB.33280.5,PB.33762.4,PB.369.8,PB.38362.8,PB.4043.18,PB.40789.7,PB.40926.15,PB.40926.9,PB.43097.6,PB.43097.9,PB.44051.2,PB.44051.3,PB.45240.8,PB.4524…	BP	0.00252	0.0127833	47	3537
GO:0046686	response to cadmium ion	PB.1011.10,PB.16781.8,PB.20399.10,PB.24850.16,PB.24850.4,PB.2791.2,PB.38453.32,PB.38453.53,PB.38453.62,PB.38453.65,PB.38453.69,PB.38453.70,PB.38453.73,PB.4043.18,PB.40824.11,PB.40824.12,PB.40824.8,PB.5765.6,PB.5765.9,PB.6402.22,PB.6402.7	BP	0.00258	0.0128539	21	578
GO:0043436	oxoacid metabolic process	PB.1011.10,PB.14049.6,PB.14049.7,PB.16781.8,PB.24850.16,PB.24850.4,PB.25542.5,PB.25542.6,PB.26756.3,PB.2791.2,PB.31026.4,PB.31026.5,PB.34869.4,PB.34869.6,PB.41520.11,PB.41520.14,PB.49584.13,PB.49913.12,PB.49913.13,PB.49913.7,PB.51618.22,PB.52112.6,PB.6402.22,PB.6402.7,PB.8462.13	BP	0.00311	0.0147066	25	1570
GO:0010035	response to inorganic substance	PB.1011.10,PB.16781.8,PB.20399.10,PB.24850.16,PB.24850.4,PB.25542.5,PB.25542.6,PB.2791.2,PB.38453.32,PB.38453.53,PB.38453.62,PB.38453.65,PB.38453.69,PB.38453.70,PB.38453.73,PB.38589.5,PB.4043.18,PB.40824.11,PB.40824.12,PB.40824.8,PB.5765.6,PB.5765.9,PB.6402.22,PB.6402.7	BP	0.00362	0.016557	24	850
GO:0000375	RNA splicing, via transesterification reactions	PB.1697.11,PB.1697.4,PB.20399.10,PB.228.11,PB.228.15,PB.35221.10,PB.35221.13,PB.4064.6,PB.41552.1,PB.41805.13	BP	0.0037	0.0165168	10	412
GO:0000377	RNA splicing, via transesterification reactions with bulged adenosine as nucleophile	PB.1697.11,PB.1697.4,PB.20399.10,PB.228.11,PB.228.15,PB.35221.10,PB.35221.13,PB.4064.6,PB.41552.1,PB.41805.13	BP	0.0037	0.0165168	10	412
GO:0006082	organic acid metabolic process	PB.1011.10,PB.14049.6,PB.14049.7,PB.16781.8,PB.24850.16,PB.24850.4,PB.25542.5,PB.25542.6,PB.26756.3,PB.2791.2,PB.31026.4,PB.31026.5,PB.34869.4,PB.34869.6,PB.41520.11,PB.41520.14,PB.49584.13,PB.49913.12,PB.49913.13,PB.49913.7,PB.51618.22,PB.52112.6,PB.6402.22,PB.6402.7,PB.8462.13	BP	0.00378	0.0164784	25	1594
GO:0019693	ribose phosphate metabolic process	PB.13237.4,PB.14049.6,PB.14049.7,PB.24850.16,PB.24850.4,PB.26756.3,PB.33762.4,PB.38362.8,PB.41520.11,PB.41520.14,PB.51618.22,PB.6402.22,PB.6402.7	BP	0.00393	0.01674	13	628
GO:0019637	organophosphate metabolic process	PB.11042.384,PB.13237.4,PB.14049.6,PB.14049.7,PB.24850.16,PB.24850.4,PB.26756.3,PB.2791.2,PB.33003.2,PB.33003.3,PB.33762.4,PB.38362.8,PB.41520.11,PB.41520.14,PB.44051.2,PB.44051.3,PB.51618.22,PB.6402.22,PB.6402.7	BP	0.00467	0.0194467	19	1113
GO:0009165	nucleotide biosynthetic process	PB.13237.4,PB.24850.16,PB.24850.4,PB.26756.3,PB.2791.2,PB.33762.4,PB.38362.8,PB.51618.22,PB.6402.22,PB.6402.7	BP	0.00481	0.0191713	10	428
GO:1901362	organic cyclic compound biosynthetic process	PB.12622.2,PB.13237.4,PB.13397.2,PB.13397.7,PB.14780.11,PB.14780.14,PB.14780.2,PB.16971.10,PB.16971.7,PB.21554.10,PB.21554.8,PB.22637.4,PB.22637.9,PB.24850.16,PB.24850.4,PB.26756.3,PB.2791.2,PB.31026.4,PB.31026.5,PB.33280.3,PB.33280.5,PB.33762.4,PB.369.8,PB.38362.8,PB.4043.18,PB.40604.4,PB.40789.7,PB.40926.15,PB.40926.9,PB.43097.6,PB.43097.9,PB.44051.2,PB.44051.3,PB.49301.5,PB.49301.7,PB.49301.8,…	BP	0.00554	0.0184007	42	2515
GO:1901293	nucleoside phosphate biosynthetic process	PB.13237.4,PB.24850.16,PB.24850.4,PB.26756.3,PB.2791.2,PB.33762.4,PB.38362.8,PB.51618.22,PB.6402.22,PB.6402.7	BP	0.00555	0.0182171	10	437
GO:0003006	developmental process involved in reproduction	PB.11535.29,PB.11973.4,PB.11973.6,PB.20477.12,PB.20542.101,PB.20542.97,PB.24138.3,PB.33003.2,PB.33003.3,PB.39823.23,PB.39823.25,PB.40789.7,PB.41552.1	BP	0.00583	0.0186962	13	659
GO:0006807	nitrogen compound metabolic process	PB.1011.10,PB.10945.3,PB.10945.5,PB.10981.434,PB.10981.438,PB.11535.29,PB.12622.2,PB.12683.9,PB.13119.4,PB.13119.5,PB.13237.4,PB.14049.6,PB.14049.7,PB.1448.10,PB.1448.14,PB.14780.11,PB.14780.14,PB.14780.2,PB.15482.2,PB.15482.4,PB.16483.7,PB.16553.4,PB.16553.6,PB.1697.11,PB.1697.4,PB.16971.10,PB.16971.7,PB.18525.6,PB.18678.12,PB.18678.13,PB.20237.3,PB.20237.7,PB.20237.8,PB.20257.4,PB.20399.10,PB.2…	BP	0.00587	0.0186106	153	13771
GO:0009150	purine ribonucleotide metabolic process	PB.14049.6,PB.14049.7,PB.24850.16,PB.24850.4,PB.38362.8,PB.41520.11,PB.41520.14,PB.51618.22,PB.6402.22,PB.6402.7	BP	0.00729	0.0207542	10	455
GO:0048522	positive regulation of cellular process	PB.22637.4,PB.22637.9,PB.33280.3,PB.33280.5,PB.40789.7,PB.40926.15,PB.40926.9,PB.45240.8,PB.45240.9,PB.49301.5,PB.49301.7,PB.49301.8	BP	0.00751	0.0211645	12	604
GO:0008380	RNA splicing	PB.16553.4,PB.16553.6,PB.1697.11,PB.1697.4,PB.20399.10,PB.228.11,PB.228.15,PB.35221.10,PB.35221.13,PB.4064.6,PB.41552.1,PB.41805.13	BP	0.00849	0.0229972	12	614
GO:0044248	cellular catabolic process	PB.14049.6,PB.14049.7,PB.1448.10,PB.1448.14,PB.20720.21,PB.20720.23,PB.20720.27,PB.24138.3,PB.24850.16,PB.24850.4,PB.27274.8,PB.36341.5,PB.38453.32,PB.38453.53,PB.38453.62,PB.38453.65,PB.38453.69,PB.38453.70,PB.38453.73,PB.40926.15,PB.40926.9,PB.41520.11,PB.41520.14,PB.44051.2,PB.44051.3,PB.49913.12,PB.49913.13,PB.49913.7,PB.51618.22,PB.6402.22,PB.6402.7	BP	0.0087	0.0233394	31	1669
GO:0009893	positive regulation of metabolic process	PB.12622.2,PB.22637.4,PB.22637.9,PB.40789.7,PB.40926.15,PB.40926.9,PB.45240.8,PB.45240.9,PB.49301.5,PB.49301.7,PB.49301.8	BP	0.00885	0.0235157	11	542
GO:0016053	organic acid biosynthetic process	PB.1011.10,PB.16781.8,PB.24850.16,PB.24850.4,PB.25542.5,PB.25542.6,PB.31026.4,PB.31026.5,PB.34869.4,PB.34869.6,PB.49584.13,PB.51618.22,PB.6402.22,PB.6402.7	BP	0.00911	0.0232118	14	776
GO:0046394	carboxylic acid biosynthetic process	PB.1011.10,PB.16781.8,PB.24850.16,PB.24850.4,PB.25542.5,PB.25542.6,PB.31026.4,PB.31026.5,PB.34869.4,PB.34869.6,PB.49584.13,PB.51618.22,PB.6402.22,PB.6402.7	BP	0.00911	0.0232118	14	776
GO:0019439	aromatic compound catabolic process	PB.24850.16,PB.24850.4,PB.27274.8,PB.44051.2,PB.44051.3,PB.49913.12,PB.49913.13,PB.49913.7,PB.51618.22,PB.6402.22,PB.6402.7	BP	0.01005	0.0245961	11	552
GO:1901361	organic cyclic compound catabolic process	PB.24850.16,PB.24850.4,PB.27274.8,PB.44051.2,PB.44051.3,PB.49913.12,PB.49913.13,PB.49913.7,PB.51618.22,PB.6402.22,PB.6402.7	BP	0.01017	0.0246733	11	553
GO:0043603	cellular amide metabolic process	PB.14049.6,PB.14049.7,PB.15482.2,PB.15482.4,PB.18678.12,PB.18678.13,PB.22776.10,PB.22776.11,PB.2791.2,PB.38453.32,PB.38453.53,PB.38453.62,PB.38453.65,PB.38453.69,PB.38453.70,PB.38453.73,PB.41520.11,PB.41520.14,PB.45240.8,PB.45240.9,PB.50597.145,PB.50597.148,PB.51189.6,PB.52112.6,PB.7626.27,PB.8462.13	BP	0.01212	0.027717	26	1846
GO:0031325	positive regulation of cellular metabolic process	PB.22637.4,PB.22637.9,PB.40789.7,PB.40926.15,PB.40926.9,PB.45240.8,PB.45240.9,PB.49301.5,PB.49301.7,PB.49301.8	BP	0.01231	0.0272579	10	493
GO:0071704	organic substance metabolic process	PB.1011.10,PB.10838.5,PB.10945.3,PB.10945.5,PB.10981.434,PB.10981.438,PB.11042.384,PB.11535.29,PB.12622.2,PB.12683.9,PB.13119.4,PB.13119.5,PB.13237.4,PB.13397.2,PB.13397.7,PB.14049.6,PB.14049.7,PB.1448.10,PB.1448.14,PB.14780.11,PB.14780.14,PB.14780.2,PB.15482.2,PB.15482.4,PB.16483.7,PB.16553.4,PB.16553.6,PB.16781.8,PB.1697.11,PB.1697.4,PB.16971.10,PB.16971.7,PB.172.2,PB.172.5,PB.18525.6,PB.18678.…	BP	0.01294	0.0284272	166	16222
GO:0000003	reproduction	PB.11535.29,PB.11973.4,PB.11973.6,PB.20477.12,PB.20542.101,PB.20542.97,PB.24138.3,PB.33003.2,PB.33003.3,PB.37269.2,PB.39823.23,PB.39823.25,PB.40789.7,PB.41552.1	BP	0.01299	0.028204	14	811
GO:0022414	reproductive process	PB.11535.29,PB.11973.4,PB.11973.6,PB.20477.12,PB.20542.101,PB.20542.97,PB.24138.3,PB.33003.2,PB.33003.3,PB.37269.2,PB.39823.23,PB.39823.25,PB.40789.7,PB.41552.1	BP	0.01299	0.028204	14	811
GO:0032787	monocarboxylic acid metabolic process	PB.14049.6,PB.14049.7,PB.24850.16,PB.24850.4,PB.41520.11,PB.41520.14,PB.49584.13,PB.51618.22,PB.6402.22,PB.6402.7	BP	0.01545	0.0305713	10	511
GO:0044281	small molecule metabolic process	PB.1011.10,PB.13237.4,PB.14049.6,PB.14049.7,PB.16781.8,PB.24850.16,PB.24850.4,PB.25542.5,PB.25542.6,PB.26756.3,PB.27274.8,PB.2791.2,PB.31026.4,PB.31026.5,PB.33762.4,PB.34869.4,PB.34869.6,PB.38362.8,PB.41520.11,PB.41520.14,PB.44051.2,PB.44051.3,PB.46239.10,PB.46239.2,PB.49584.13,PB.49913.12,PB.49913.13,PB.49913.7,PB.51618.22,PB.52112.6,PB.6402.22,PB.6402.7,PB.8462.13	BP	0.01637	0.0314981	33	2553
GO:0042221	response to chemical	PB.1011.10,PB.16781.8,PB.20304.12,PB.20399.10,PB.21554.10,PB.21554.8,PB.24850.16,PB.24850.4,PB.25542.5,PB.25542.6,PB.2791.2,PB.33003.2,PB.33003.3,PB.33280.3,PB.33280.5,PB.33762.4,PB.38453.32,PB.38453.53,PB.38453.62,PB.38453.65,PB.38453.69,PB.38453.70,PB.38453.73,PB.38589.5,PB.39956.1,PB.4043.18,PB.40824.11,PB.40824.12,PB.40824.8,PB.4383.4,PB.5765.6,PB.5765.9,PB.6402.22,PB.6402.7,PB.8295.8	BP	0.01717	0.0323678	35	2034
GO:1901565	organonitrogen compound catabolic process	PB.20720.21,PB.20720.23,PB.20720.27,PB.24138.3,PB.27274.8,PB.36341.5,PB.38453.32,PB.38453.53,PB.38453.62,PB.38453.65,PB.38453.69,PB.38453.70,PB.38453.73,PB.44051.2,PB.44051.3,PB.49913.12,PB.49913.13,PB.49913.7	BP	0.01814	0.0332964	18	1189
GO:1901575	organic substance catabolic process	PB.14049.6,PB.14049.7,PB.172.2,PB.172.5,PB.20720.21,PB.20720.23,PB.20720.27,PB.24138.3,PB.24850.16,PB.24850.4,PB.27274.8,PB.36341.5,PB.38453.32,PB.38453.53,PB.38453.62,PB.38453.65,PB.38453.69,PB.38453.70,PB.38453.73,PB.41520.11,PB.41520.14,PB.44051.2,PB.44051.3,PB.49913.12,PB.49913.13,PB.49913.7,PB.51618.22,PB.6402.22,PB.6402.7	BP	0.01857	0.0336431	29	2197
GO:1901137	carbohydrate derivative biosynthetic process	PB.13237.4,PB.20237.3,PB.20237.7,PB.20237.8,PB.24850.16,PB.24850.4,PB.26756.3,PB.33003.2,PB.33003.3,PB.33762.4,PB.38362.8,PB.51618.22,PB.6402.22,PB.6402.7	BP	0.01887	0.0306089	14	851
GO:0090407	organophosphate biosynthetic process	PB.13237.4,PB.24850.16,PB.24850.4,PB.26756.3,PB.2791.2,PB.33003.2,PB.33003.3,PB.33762.4,PB.38362.8,PB.51618.22,PB.6402.22,PB.6402.7	BP	0.02017	0.0323416	12	693
GO:0048518	positive regulation of biological process	PB.12622.2,PB.22637.4,PB.22637.9,PB.33280.3,PB.33280.5,PB.40789.7,PB.40926.15,PB.40926.9,PB.45240.8,PB.45240.9,PB.49301.5,PB.49301.7,PB.49301.8	BP	0.02438	0.0352436	13	796
GO:0043170	macromolecule metabolic process	PB.10838.5,PB.10945.3,PB.10945.5,PB.10981.434,PB.10981.438,PB.11535.29,PB.12622.2,PB.12683.9,PB.1448.10,PB.1448.14,PB.14780.11,PB.14780.14,PB.14780.2,PB.15482.2,PB.15482.4,PB.16483.7,PB.16553.4,PB.16553.6,PB.1697.11,PB.1697.4,PB.16971.10,PB.16971.7,PB.18525.6,PB.18678.12,PB.18678.13,PB.20237.3,PB.20237.7,PB.20237.8,PB.20257.4,PB.20399.10,PB.20477.12,PB.20720.21,PB.20720.23,PB.20720.27,PB.20792.10…	BP	0.02578	0.0365108	126	12493
GO:0032774	RNA biosynthetic process	PB.12622.2,PB.14780.11,PB.14780.14,PB.14780.2,PB.16971.10,PB.16971.7,PB.21554.10,PB.21554.8,PB.22637.4,PB.22637.9,PB.33280.3,PB.33280.5,PB.369.8,PB.4043.18,PB.40789.7,PB.40926.15,PB.40926.9,PB.43097.6,PB.43097.9,PB.49301.5,PB.49301.7,PB.49301.8	BP	0.02705	0.0377347	22	1609
GO:0019222	regulation of metabolic process	PB.10838.5,PB.11535.29,PB.12622.2,PB.14780.11,PB.14780.14,PB.14780.2,PB.16781.8,PB.16971.10,PB.16971.7,PB.20399.10,PB.20720.21,PB.20720.23,PB.20720.27,PB.21554.10,PB.21554.8,PB.22637.4,PB.22637.9,PB.33280.3,PB.33280.5,PB.369.8,PB.39823.23,PB.39823.25,PB.4043.18,PB.40789.7,PB.40926.15,PB.40926.9,PB.43097.6,PB.43097.9,PB.45240.8,PB.45240.9,PB.49301.5,PB.49301.7,PB.49301.8	BP	0.0275	0.0367105	33	2659
GO:0009059	macromolecule biosynthetic process	PB.10838.5,PB.12622.2,PB.14780.11,PB.14780.14,PB.14780.2,PB.15482.2,PB.15482.4,PB.16971.10,PB.16971.7,PB.18678.12,PB.18678.13,PB.20237.3,PB.20237.7,PB.20237.8,PB.21554.10,PB.21554.8,PB.22637.4,PB.22637.9,PB.22776.10,PB.22776.11,PB.2791.2,PB.33003.2,PB.33003.3,PB.33280.3,PB.33280.5,PB.369.8,PB.4043.18,PB.40789.7,PB.40926.15,PB.40926.9,PB.43097.6,PB.43097.9,PB.45240.8,PB.45240.9,PB.49301.5,PB.49301…	BP	0.029	0.0376326	42	3562
GO:1901566	organonitrogen compound biosynthetic process	PB.1011.10,PB.13237.4,PB.15482.2,PB.15482.4,PB.18678.12,PB.18678.13,PB.20237.3,PB.20237.7,PB.20237.8,PB.22776.10,PB.22776.11,PB.24850.16,PB.24850.4,PB.25542.5,PB.25542.6,PB.26756.3,PB.2791.2,PB.31026.4,PB.31026.5,PB.33003.2,PB.33003.3,PB.33762.4,PB.34869.4,PB.34869.6,PB.38362.8,PB.45240.8,PB.45240.9,PB.50597.145,PB.50597.148,PB.51189.6,PB.51618.22,PB.6402.22,PB.6402.7,PB.7626.27,PB.8462.13	BP	0.03228	0.0395005	35	2891
GO:0006355	regulation of transcription, DNA-templated	PB.12622.2,PB.14780.11,PB.14780.14,PB.14780.2,PB.16971.10,PB.16971.7,PB.21554.10,PB.21554.8,PB.22637.4,PB.22637.9,PB.33280.3,PB.33280.5,PB.4043.18,PB.40789.7,PB.43097.6,PB.43097.9,PB.49301.5,PB.49301.7,PB.49301.8	BP	0.03861	0.0430888	19	1391
GO:0097659	nucleic acid-templated transcription	PB.12622.2,PB.14780.11,PB.14780.14,PB.14780.2,PB.16971.10,PB.16971.7,PB.21554.10,PB.21554.8,PB.22637.4,PB.22637.9,PB.33280.3,PB.33280.5,PB.369.8,PB.4043.18,PB.40789.7,PB.43097.6,PB.43097.9,PB.49301.5,PB.49301.7,PB.49301.8	BP	0.04462	0.0475152	20	1509
GO:0060255	regulation of macromolecule metabolic process	PB.10838.5,PB.11535.29,PB.12622.2,PB.14780.11,PB.14780.14,PB.14780.2,PB.16971.10,PB.16971.7,PB.20399.10,PB.20720.21,PB.20720.23,PB.20720.27,PB.21554.10,PB.21554.8,PB.22637.4,PB.22637.9,PB.33280.3,PB.33280.5,PB.369.8,PB.39823.23,PB.39823.25,PB.4043.18,PB.40789.7,PB.43097.6,PB.43097.9,PB.45240.8,PB.45240.9,PB.49301.5,PB.49301.7,PB.49301.8	BP	0.0461	0.0484441	30	2480
GO:0016070	RNA metabolic process	PB.12622.2,PB.12683.9,PB.14780.11,PB.14780.14,PB.14780.2,PB.16553.4,PB.16553.6,PB.1697.11,PB.1697.4,PB.16971.10,PB.16971.7,PB.20399.10,PB.21554.10,PB.21554.8,PB.22637.4,PB.22637.9,PB.228.11,PB.228.15,PB.23446.3,PB.25890.6,PB.27274.8,PB.2791.2,PB.28182.6,PB.28182.7,PB.30652.20,PB.33280.3,PB.33280.5,PB.35221.10,PB.35221.13,PB.36465.13,PB.36465.15,PB.369.8,PB.39956.1,PB.4043.18,PB.4064.6,PB.40789.7,…	BP	0.04783	0.049242	53	4829
GO:1903506	regulation of nucleic acid-templated transcription	PB.12622.2,PB.14780.11,PB.14780.14,PB.14780.2,PB.16971.10,PB.16971.7,PB.21554.10,PB.21554.8,PB.22637.4,PB.22637.9,PB.33280.3,PB.33280.5,PB.4043.18,PB.40789.7,PB.43097.6,PB.43097.9,PB.49301.5,PB.49301.7,PB.49301.8	BP	0.04905	0.0494935	19	1432
GO:2001141	regulation of RNA biosynthetic process	PB.12622.2,PB.14780.11,PB.14780.14,PB.14780.2,PB.16971.10,PB.16971.7,PB.21554.10,PB.21554.8,PB.22637.4,PB.22637.9,PB.33280.3,PB.33280.5,PB.4043.18,PB.40789.7,PB.43097.6,PB.43097.9,PB.49301.5,PB.49301.7,PB.49301.8	BP	0.04905	0.0494935	19	1432
GO:0006518	peptide metabolic process	PB.15482.2,PB.15482.4,PB.18678.12,PB.18678.13,PB.22776.10,PB.22776.11,PB.2791.2,PB.38453.32,PB.38453.53,PB.38453.62,PB.38453.65,PB.38453.69,PB.38453.70,PB.38453.73,PB.45240.8,PB.45240.9,PB.50597.145,PB.50597.148,PB.51189.6,PB.7626.27,PB.8462.13	BP	0.04937	0.0495476	21	1622
GO:0090304	nucleic acid metabolic process	PB.12622.2,PB.12683.9,PB.14780.11,PB.14780.14,PB.14780.2,PB.16553.4,PB.16553.6,PB.1697.11,PB.1697.4,PB.16971.10,PB.16971.7,PB.20399.10,PB.20477.12,PB.21554.10,PB.21554.8,PB.22637.4,PB.22637.9,PB.228.11,PB.228.15,PB.23446.3,PB.25890.6,PB.26314.47,PB.26314.48,PB.27274.8,PB.2791.2,PB.28182.6,PB.28182.7,PB.30652.20,PB.33280.3,PB.33280.5,PB.35221.10,PB.35221.13,PB.36465.13,PB.36465.15,PB.369.8,PB.3995…	BP	0.04947	0.04947	57	5258
GO:0005829	cytosol	PB.10493.14,PB.10493.9,PB.11535.29,PB.11554.218,PB.11554.62,PB.11554.74,PB.11973.4,PB.11973.6,PB.13237.4,PB.1423.10,PB.1423.3,PB.16781.8,PB.1697.11,PB.1697.4,PB.18678.12,PB.18678.13,PB.20477.12,PB.22552.5,PB.228.11,PB.228.15,PB.24850.16,PB.24850.4,PB.25890.6,PB.27274.8,PB.2791.2,PB.28304.6,PB.29194.11,PB.33762.4,PB.36377.168,PB.36377.179,PB.38453.32,PB.38453.53,PB.38453.62,PB.38453.65,PB.38453.69…	CC	1.6e-06	6.24e-05	70	4458
GO:0005782	peroxisomal matrix	PB.14049.6,PB.14049.7,PB.41520.11,PB.41520.14	CC	7.1e-05	0.000791143	4	25
GO:0031907	microbody lumen	PB.14049.6,PB.14049.7,PB.41520.11,PB.41520.14	CC	7.1e-05	0.000791143	4	25
GO:0044438	microbody part	PB.14049.6,PB.14049.7,PB.41520.11,PB.41520.14	CC	7.1e-05	0.000791143	4	25
GO:0044439	peroxisomal part	PB.14049.6,PB.14049.7,PB.41520.11,PB.41520.14	CC	7.1e-05	0.000791143	4	25
GO:0032777	Piccolo NuA4 histone acetyltransferase complex	PB.14780.11,PB.14780.14,PB.14780.2	CC	0.00074	0.00481	3	20
GO:0017119	Golgi transport complex	PB.11973.4,PB.11973.6,PB.20542.101,PB.20542.97	CC	0.00165	0.00919286	4	56
GO:0035267	NuA4 histone acetyltransferase complex	PB.14780.11,PB.14780.14,PB.14780.2	CC	0.00202	0.00875333	3	28
GO:0043189	H4/H2A histone acetyltransferase complex	PB.14780.11,PB.14780.14,PB.14780.2	CC	0.00202	0.00875333	3	28
GO:1902562	H4 histone acetyltransferase complex	PB.14780.11,PB.14780.14,PB.14780.2	CC	0.00202	0.00875333	3	28
GO:0009941	chloroplast envelope	PB.17700.1,PB.17700.7,PB.18732.20,PB.20304.12,PB.2670.92,PB.2670.93,PB.38453.32,PB.38453.53,PB.38453.62,PB.38453.65,PB.38453.69,PB.38453.70,PB.38453.73,PB.8246.2,PB.8246.4,PB.8246.8	CC	0.00716	0.0253855	16	887
GO:0005622	intracellular	PB.1011.10,PB.10445.4,PB.10493.14,PB.10493.9,PB.10651.4,PB.10838.5,PB.11535.29,PB.11554.218,PB.11554.62,PB.11554.74,PB.11973.4,PB.11973.6,PB.12622.2,PB.12683.9,PB.13119.4,PB.13119.5,PB.13237.4,PB.14049.6,PB.14049.7,PB.1423.10,PB.1423.3,PB.1448.10,PB.1448.14,PB.14757.10,PB.14757.26,PB.14780.11,PB.14780.14,PB.14780.2,PB.15482.2,PB.15482.4,PB.16483.7,PB.16553.4,PB.16553.6,PB.16781.8,PB.1697.11,PB.16…	CC	0.00858	0.027885	208	21055
GO:0089701	U2AF	PB.35221.10,PB.35221.13	CC	0.01011	0.03033	2	17
GO:0005634	nucleus	PB.1011.10,PB.11535.29,PB.12622.2,PB.14780.11,PB.14780.14,PB.14780.2,PB.1697.11,PB.1697.4,PB.16971.10,PB.16971.7,PB.20042.2,PB.20399.10,PB.20477.12,PB.22637.4,PB.22637.9,PB.228.11,PB.228.15,PB.23446.3,PB.24127.20,PB.25542.5,PB.25542.6,PB.25984.2,PB.28182.6,PB.28182.7,PB.28274.20,PB.28274.23,PB.29194.11,PB.34176.12,PB.35221.10,PB.35221.13,PB.36377.168,PB.36377.179,PB.36465.13,PB.36465.15,PB.39589.…	CC	0.01039	0.0289436	65	5475
GO:0009526	plastid envelope	PB.17700.1,PB.17700.7,PB.18732.20,PB.20304.12,PB.2670.92,PB.2670.93,PB.38453.32,PB.38453.53,PB.38453.62,PB.38453.65,PB.38453.69,PB.38453.70,PB.38453.73,PB.8246.2,PB.8246.4,PB.8246.8	CC	0.01072	0.027872	16	928
GO:0000123	histone acetyltransferase complex	PB.14780.11,PB.14780.14,PB.14780.2	CC	0.01104	0.02691	3	51
GO:0030687	preribosome, large subunit precursor	PB.10493.14,PB.10493.9,PB.36465.13,PB.36465.15	CC	0.01131	0.0259465	4	96
GO:0031969	chloroplast membrane	PB.20304.12,PB.2670.92,PB.2670.93,PB.8246.2,PB.8246.4,PB.8246.8	CC	0.01265	0.0274083	6	211
GO:0042170	plastid membrane	PB.20304.12,PB.2670.92,PB.2670.93,PB.8246.2,PB.8246.4,PB.8246.8	CC	0.01752	0.0359621	6	227
GO:0048046	apoplast	PB.38453.32,PB.38453.53,PB.38453.62,PB.38453.65,PB.38453.69,PB.38453.70,PB.38453.73,PB.46239.10,PB.46239.2	CC	0.0178	0.03471	9	434
GO:0005801	cis-Golgi network	PB.11973.4,PB.11973.6	CC	0.01816	0.0329414	2	23
GO:0034709	methylosome	PB.1697.11,PB.1697.4	CC	0.01816	0.0329414	2	23
GO:0005847	mRNA cleavage and polyadenylation specificity factor complex	PB.16971.10,PB.16971.7	CC	0.02292	0.0380374	2	26
GO:0005849	mRNA cleavage factor complex	PB.16971.10,PB.16971.7	CC	0.02292	0.0380374	2	26
GO:0044464	cell part	PB.1011.10,PB.10445.4,PB.10493.14,PB.10493.9,PB.10651.4,PB.10838.5,PB.11042.384,PB.11535.29,PB.11554.218,PB.11554.62,PB.11554.74,PB.11973.4,PB.11973.6,PB.12622.2,PB.12683.9,PB.13119.4,PB.13119.5,PB.13237.4,PB.14049.6,PB.14049.7,PB.1423.10,PB.1423.3,PB.1448.10,PB.1448.14,PB.14757.10,PB.14757.26,PB.14780.11,PB.14780.14,PB.14780.2,PB.15482.2,PB.15482.4,PB.16483.7,PB.16553.4,PB.16553.6,PB.16781.8,PB.…	CC	0.02574	0.0401544	233	24430
GO:0034715	pICln-Sm protein complex	PB.1697.11,PB.1697.4	CC	0.02634	0.0387645	2	28
GO:0035145	exon-exon junction complex	PB.452.378,PB.452.381	CC	0.02634	0.0387645	2	28
GO:0044424	intracellular part	PB.1011.10,PB.10445.4,PB.10493.14,PB.10493.9,PB.10651.4,PB.10838.5,PB.11535.29,PB.11554.218,PB.11554.62,PB.11554.74,PB.11973.4,PB.11973.6,PB.12622.2,PB.12683.9,PB.13119.4,PB.13119.5,PB.13237.4,PB.14049.6,PB.14049.7,PB.1423.10,PB.1423.3,PB.1448.10,PB.1448.14,PB.14757.10,PB.14757.26,PB.14780.11,PB.14780.14,PB.14780.2,PB.15482.2,PB.15482.4,PB.16483.7,PB.16553.4,PB.16553.6,PB.16781.8,PB.1697.11,PB.16…	CC	0.0274	0.0381643	200	20501
GO:0005623	cell	PB.1011.10,PB.10445.4,PB.10493.14,PB.10493.9,PB.10651.4,PB.10838.5,PB.11042.384,PB.11535.29,PB.11554.218,PB.11554.62,PB.11554.74,PB.11973.4,PB.11973.6,PB.12622.2,PB.12683.9,PB.13119.4,PB.13119.5,PB.13237.4,PB.14049.6,PB.14049.7,PB.1423.10,PB.1423.3,PB.1448.10,PB.1448.14,PB.14757.10,PB.14757.26,PB.14780.11,PB.14780.14,PB.14780.2,PB.15482.2,PB.15482.4,PB.16483.7,PB.16553.4,PB.16553.6,PB.16781.8,PB.…	CC	0.02837	0.0381528	233	24460
GO:0099023	tethering complex	PB.11973.4,PB.11973.6,PB.20542.101,PB.20542.97	CC	0.02912	0.037856	4	128
GO:0005681	spliceosomal complex	PB.20399.10,PB.228.11,PB.228.15,PB.35221.10,PB.35221.13,PB.41805.13,PB.452.378,PB.452.381	CC	0.0309	0.0388742	8	403
GO:0005777	peroxisome	PB.13119.4,PB.13119.5,PB.14049.6,PB.14049.7,PB.16781.8,PB.41520.11,PB.41520.14	CC	0.03377	0.040524	7	336
GO:0042579	microbody	PB.13119.4,PB.13119.5,PB.14049.6,PB.14049.7,PB.16781.8,PB.41520.11,PB.41520.14	CC	0.03377	0.040524	7	336
GO:0005911	cell-cell junction	PB.20399.10,PB.20477.12,PB.20542.101,PB.20542.97,PB.22552.5,PB.22684.7,PB.22684.9,PB.25542.5,PB.25542.6,PB.29530.2,PB.29530.3,PB.36377.50,PB.38589.5,PB.452.378,PB.452.381,PB.50597.145,PB.50597.148,PB.6932.8,PB.7626.27,PB.8295.8	CC	0.03556	0.0401983	20	1428
GO:0030054	cell junction	PB.20399.10,PB.20477.12,PB.20542.101,PB.20542.97,PB.22552.5,PB.22684.7,PB.22684.9,PB.25542.5,PB.25542.6,PB.29530.2,PB.29530.3,PB.36377.50,PB.38589.5,PB.452.378,PB.452.381,PB.50597.145,PB.50597.148,PB.6932.8,PB.7626.27,PB.8295.8	CC	0.03556	0.0401983	20	1428
GO:0090406	pollen tube	PB.33003.2,PB.33003.3	CC	0.03774	0.040885	2	34
GO:0031967	organelle envelope	PB.13237.4,PB.17700.1,PB.17700.7,PB.1858.10,PB.1858.3,PB.18732.20,PB.20042.2,PB.20304.12,PB.24127.20,PB.2670.92,PB.2670.93,PB.33762.4,PB.38453.32,PB.38453.53,PB.38453.62,PB.38453.65,PB.38453.69,PB.38453.70,PB.38453.73,PB.38900.6,PB.8246.2,PB.8246.4,PB.8246.8	CC	0.04748	0.0493792	23	1754
GO:0031975	envelope	PB.13237.4,PB.17700.1,PB.17700.7,PB.1858.10,PB.1858.3,PB.18732.20,PB.20042.2,PB.20304.12,PB.24127.20,PB.2670.92,PB.2670.93,PB.33762.4,PB.38453.32,PB.38453.53,PB.38453.62,PB.38453.65,PB.38453.69,PB.38453.70,PB.38453.73,PB.38900.6,PB.8246.2,PB.8246.4,PB.8246.8	CC	0.04748	0.0493792	23	1754
GO:0044444	cytoplasmic part	PB.1011.10,PB.10493.14,PB.10493.9,PB.10838.5,PB.11535.29,PB.11554.218,PB.11554.62,PB.11554.74,PB.11973.4,PB.11973.6,PB.13119.4,PB.13119.5,PB.13237.4,PB.14049.6,PB.14049.7,PB.1423.10,PB.1423.3,PB.1448.10,PB.1448.14,PB.14757.10,PB.14757.26,PB.15482.2,PB.15482.4,PB.16483.7,PB.16553.4,PB.16553.6,PB.16781.8,PB.1697.11,PB.1697.4,PB.16971.10,PB.16971.7,PB.17700.1,PB.17700.7,PB.18423.8,PB.1858.10,PB.1858…	CC	0.04838	0.04838	146	14607
GO:0008235	metalloexopeptidase activity	PB.38453.32,PB.38453.53,PB.38453.62,PB.38453.65,PB.38453.69,PB.38453.70,PB.38453.73,PB.48613.266,PB.48613.269	MF	2.9e-06	0.0002668	9	125
GO:0016289	CoA hydrolase activity	PB.14049.6,PB.14049.7,PB.34370.1,PB.41520.11,PB.41520.14,PB.9670.23,PB.9670.7,PB.9670.8	MF	9e-06	0.000414	8	109
GO:0000977	RNA polymerase II regulatory region sequence-specific DNA binding	PB.22637.4,PB.22637.9,PB.49301.5,PB.49301.7,PB.49301.8	MF	9.7e-06	0.000254971	5	31
GO:0001012	RNA polymerase II regulatory region DNA binding	PB.22637.4,PB.22637.9,PB.49301.5,PB.49301.7,PB.49301.8	MF	9.7e-06	0.000254971	5	31
GO:0070006	metalloaminopeptidase activity	PB.38453.32,PB.38453.53,PB.38453.62,PB.38453.65,PB.38453.69,PB.38453.70,PB.38453.73	MF	7.3e-05	0.0013432	7	108
GO:0008237	metallopeptidase activity	PB.20792.10,PB.20792.6,PB.38453.32,PB.38453.53,PB.38453.62,PB.38453.65,PB.38453.69,PB.38453.70,PB.38453.73,PB.48613.266,PB.48613.269	MF	0.0001	0.00153333	11	290
GO:0016790	thiolester hydrolase activity	PB.14049.6,PB.14049.7,PB.34370.1,PB.41520.11,PB.41520.14,PB.9670.23,PB.9670.7,PB.9670.8	MF	0.00011	0.00144571	8	154
GO:0004364	glutathione transferase activity	PB.40824.11,PB.40824.12,PB.40824.8,PB.50597.145,PB.50597.148	MF	0.0002	0.0023	5	57
GO:0071566	UFM1 activating enzyme activity	PB.50919.2,PB.50919.3,PB.50919.7	MF	0.00027	0.00276	3	14
GO:0042277	peptide binding	PB.38453.32,PB.38453.53,PB.38453.62,PB.38453.65,PB.38453.69,PB.38453.70,PB.38453.73	MF	0.00031	0.00271619	7	136
GO:0047617	acyl-CoA hydrolase activity	PB.14049.6,PB.14049.7,PB.41520.11,PB.41520.14	MF	0.00031	0.00271619	4	35
GO:0043565	sequence-specific DNA binding	PB.12622.2,PB.16781.8,PB.21554.10,PB.21554.8,PB.22637.4,PB.22637.9,PB.4043.18,PB.42150.6,PB.49301.5,PB.49301.7,PB.49301.8	MF	0.00048	0.00368	11	348
GO:0001228	DNA-binding transcription activator activity, RNA polymerase II-specific	PB.22637.4,PB.22637.9,PB.49301.5,PB.49301.7,PB.49301.8	MF	0.00079	0.00559077	5	77
GO:0008641	ubiquitin-like modifier activating enzyme activity	PB.50919.2,PB.50919.3,PB.50919.7	MF	0.00082	0.00538857	3	20
GO:0005506	iron ion binding	PB.13397.2,PB.13397.7,PB.43425.2,PB.43870.3,PB.43870.4,PB.43870.6	MF	0.00084	0.005152	6	117
GO:0033218	amide binding	PB.38453.32,PB.38453.53,PB.38453.62,PB.38453.65,PB.38453.69,PB.38453.70,PB.38453.73	MF	0.00104	0.00598	7	167
GO:0000981	DNA-binding transcription factor activity, RNA polymerase II-specific	PB.22637.4,PB.22637.9,PB.49301.5,PB.49301.7,PB.49301.8	MF	0.00105	0.00568235	5	82
GO:0008650	rRNA (uridine-2'-O-)-methyltransferase activity	PB.30652.20,PB.36465.13,PB.36465.15	MF	0.0011	0.00562222	3	22
GO:0008238	exopeptidase activity	PB.16483.7,PB.38453.32,PB.38453.53,PB.38453.62,PB.38453.65,PB.38453.69,PB.38453.70,PB.38453.73,PB.48613.266,PB.48613.269	MF	0.00151	0.00731158	10	341
GO:0015301	anion:anion antiporter activity	PB.20304.12,PB.25661.10,PB.25661.8	MF	0.00201	0.009246	3	27
GO:0005452	inorganic anion exchanger activity	PB.25661.10,PB.25661.8	MF	0.00236	0.010339	2	8
GO:0004177	aminopeptidase activity	PB.38453.32,PB.38453.53,PB.38453.62,PB.38453.65,PB.38453.69,PB.38453.70,PB.38453.73	MF	0.00251	0.0104964	7	195
GO:0046914	transition metal ion binding	PB.1011.10,PB.10445.4,PB.11554.62,PB.11554.74,PB.13119.4,PB.13119.5,PB.13397.2,PB.13397.7,PB.24138.3,PB.27274.8,PB.38453.32,PB.38453.53,PB.38453.62,PB.38453.65,PB.38453.69,PB.38453.70,PB.38453.73,PB.39355.1,PB.39355.5,PB.43425.2,PB.43870.3,PB.43870.4,PB.43870.6,PB.48613.266,PB.48613.269,PB.49584.13	MF	0.00291	0.01164	26	1545
GO:0000976	transcription regulatory region sequence-specific DNA binding	PB.22637.4,PB.22637.9,PB.42150.6,PB.49301.5,PB.49301.7,PB.49301.8	MF	0.00297	0.0111527	6	150
GO:1990837	sequence-specific double-stranded DNA binding	PB.22637.4,PB.22637.9,PB.42150.6,PB.49301.5,PB.49301.7,PB.49301.8	MF	0.00297	0.0111527	6	150
GO:0016436	rRNA (uridine) methyltransferase activity	PB.30652.20,PB.36465.13,PB.36465.15	MF	0.00301	0.0106508	3	31
GO:0046523	S-methyl-5-thioribose-1-phosphate isomerase activity	PB.25542.5,PB.25542.6	MF	0.00455	0.0155037	2	11
GO:0003676	nucleic acid binding	PB.11554.218,PB.12622.2,PB.12683.9,PB.1423.10,PB.1423.3,PB.1448.10,PB.1448.14,PB.15482.2,PB.15482.4,PB.16553.4,PB.16553.6,PB.16781.8,PB.18678.12,PB.18678.13,PB.1959.3,PB.20399.10,PB.20542.188,PB.20542.189,PB.21554.10,PB.21554.8,PB.22637.4,PB.22637.9,PB.22776.10,PB.22776.11,PB.23446.3,PB.24561.3,PB.24561.5,PB.25890.6,PB.25984.2,PB.26314.47,PB.26314.48,PB.28182.6,PB.28182.7,PB.30317.6,PB.35221.10,P…	MF	0.00457	0.0150157	72	5763
GO:0099516	ion antiporter activity	PB.20304.12,PB.25661.10,PB.25661.8	MF	0.00462	0.0146566	3	36
GO:0016705	oxidoreductase activity, acting on paired donors, with incorporation or reduction of molecular oxygen	PB.13397.2,PB.13397.7,PB.43870.3,PB.43870.4,PB.43870.6	MF	0.00479	0.0146893	5	116
GO:0003860	3-hydroxyisobutyryl-CoA hydrolase activity	PB.34370.1,PB.9670.23,PB.9670.7,PB.9670.8	MF	0.00518	0.0153729	4	74
GO:0004402	histone acetyltransferase activity	PB.14780.11,PB.14780.14,PB.14780.2	MF	0.00538	0.0152295	3	38
GO:0061733	peptide-lysine-N-acetyltransferase activity	PB.14780.11,PB.14780.14,PB.14780.2	MF	0.00538	0.0152295	3	38
GO:0003856	3-dehydroquinate synthase activity	PB.31026.4,PB.31026.5	MF	0.00542	0.0144533	2	12
GO:0016838	carbon-oxygen lyase activity, acting on phosphates	PB.31026.4,PB.31026.5	MF	0.00542	0.0144533	2	12
GO:0019842	vitamin binding	PB.43870.3,PB.43870.4,PB.43870.6,PB.49913.12,PB.49913.13,PB.49913.7	MF	0.00644	0.0164578	6	176
GO:0004743	pyruvate kinase activity	PB.24850.16,PB.24850.4,PB.6402.22,PB.6402.7	MF	0.00653	0.0158095	4	79
GO:0030955	potassium ion binding	PB.24850.16,PB.24850.4,PB.6402.22,PB.6402.7	MF	0.00653	0.0158095	4	79
GO:0031420	alkali metal ion binding	PB.24850.16,PB.24850.4,PB.6402.22,PB.6402.7	MF	0.00653	0.0158095	4	79
GO:0004838	L-tyrosine:2-oxoglutarate aminotransferase activity	PB.49913.12,PB.49913.13,PB.49913.7	MF	0.00666	0.0151289	3	41
GO:0070547	L-tyrosine aminotransferase activity	PB.49913.12,PB.49913.13,PB.49913.7	MF	0.00666	0.0151289	3	41
GO:0003690	double-stranded DNA binding	PB.20399.10,PB.22637.4,PB.22637.9,PB.42150.6,PB.49301.5,PB.49301.7,PB.49301.8	MF	0.00706	0.0154648	7	236
GO:0016861	intramolecular oxidoreductase activity, interconverting aldoses and ketoses	PB.25542.5,PB.25542.6	MF	0.00738	0.0157898	2	14
GO:0031418	L-ascorbic acid binding	PB.43870.3,PB.43870.4,PB.43870.6	MF	0.00811	0.0169573	3	44
GO:0008649	rRNA methyltransferase activity	PB.30652.20,PB.36465.13,PB.36465.15,PB.5902.4	MF	0.00877	0.0177327	4	86
GO:0140102	catalytic activity, acting on a rRNA	PB.30652.20,PB.36465.13,PB.36465.15,PB.5902.4	MF	0.00877	0.0177327	4	86
GO:0015291	secondary active transmembrane transporter activity	PB.20304.12,PB.25661.10,PB.25661.8,PB.28264.240,PB.8246.2,PB.8246.4,PB.8246.8	MF	0.00914	0.0178911	7	248
GO:0016877	ligase activity, forming carbon-sulfur bonds	PB.50919.2,PB.50919.3,PB.50919.7	MF	0.00972	0.01863	3	47
GO:0004181	metallocarboxypeptidase activity	PB.48613.266,PB.48613.269	MF	0.01083	0.0201285	2	17
GO:0030628	pre-mRNA 3'-splice site binding	PB.35221.10,PB.35221.13	MF	0.01083	0.0201285	2	17
GO:0016765	transferase activity, transferring alkyl or aryl (other than methyl) groups	PB.40824.11,PB.40824.12,PB.40824.8,PB.50597.145,PB.50597.148	MF	0.01101	0.0198612	5	142
GO:1901363	heterocyclic compound binding	PB.1011.10,PB.11042.384,PB.11535.29,PB.11554.218,PB.12622.2,PB.12683.9,PB.13237.4,PB.13397.2,PB.13397.7,PB.1423.10,PB.1423.3,PB.1448.10,PB.1448.14,PB.15482.2,PB.15482.4,PB.16553.4,PB.16553.6,PB.16781.8,PB.18525.6,PB.18678.12,PB.18678.13,PB.1959.3,PB.20304.12,PB.20399.10,PB.20542.188,PB.20542.189,PB.21554.10,PB.21554.8,PB.22637.4,PB.22637.9,PB.22776.10,PB.22776.11,PB.23446.3,PB.24561.3,PB.24561.5,…	MF	0.01264	0.0223631	114	10243
GO:0048029	monosaccharide binding	PB.43870.3,PB.43870.4,PB.43870.6	MF	0.01281	0.0222362	3	52
GO:0097159	organic cyclic compound binding	PB.1011.10,PB.11042.384,PB.11535.29,PB.11554.218,PB.12622.2,PB.12683.9,PB.13237.4,PB.13397.2,PB.13397.7,PB.1423.10,PB.1423.3,PB.1448.10,PB.1448.14,PB.15482.2,PB.15482.4,PB.16553.4,PB.16553.6,PB.16781.8,PB.18525.6,PB.18678.12,PB.18678.13,PB.1959.3,PB.20304.12,PB.20399.10,PB.20542.188,PB.20542.189,PB.21554.10,PB.21554.8,PB.22637.4,PB.22637.9,PB.22776.10,PB.22776.11,PB.23446.3,PB.24561.3,PB.24561.5,…	MF	0.01288	0.0219437	114	10249
GO:0016407	acetyltransferase activity	PB.14780.11,PB.14780.14,PB.14780.2,PB.34869.4,PB.34869.6,PB.51618.22	MF	0.01363	0.0227993	6	207
GO:0019207	kinase regulator activity	PB.40789.7,PB.45240.8,PB.45240.9	MF	0.0149	0.02384	3	55
GO:0019887	protein kinase regulator activity	PB.40789.7,PB.45240.8,PB.45240.9	MF	0.0149	0.02384	3	55
GO:0031406	carboxylic acid binding	PB.43870.3,PB.43870.4,PB.43870.6	MF	0.0149	0.02384	3	55
GO:0043177	organic acid binding	PB.43870.3,PB.43870.4,PB.43870.6	MF	0.0149	0.02384	3	55
GO:0008080	N-acetyltransferase activity	PB.14780.11,PB.14780.14,PB.14780.2,PB.34869.4,PB.34869.6	MF	0.01598	0.0245027	5	156
GO:0008420	RNA polymerase II CTD heptapeptide repeat phosphatase activity	PB.16971.10,PB.16971.7	MF	0.01632	0.0246138	2	21
GO:0001067	regulatory region nucleic acid binding	PB.22637.4,PB.22637.9,PB.42150.6,PB.49301.5,PB.49301.7,PB.49301.8	MF	0.01716	0.0252595	6	218
GO:0044212	transcription regulatory region DNA binding	PB.22637.4,PB.22637.9,PB.42150.6,PB.49301.5,PB.49301.7,PB.49301.8	MF	0.01716	0.0252595	6	218
GO:0016410	N-acyltransferase activity	PB.14780.11,PB.14780.14,PB.14780.2,PB.34869.4,PB.34869.6	MF	0.01721	0.0247394	5	159
GO:0030246	carbohydrate binding	PB.10838.5,PB.18423.8,PB.21554.10,PB.21554.8,PB.33508.5,PB.37269.2,PB.43870.3,PB.43870.4,PB.43870.6,PB.46239.10,PB.46239.2,PB.4699.5,PB.4699.6	MF	0.01777	0.0251514	13	714
GO:0004042	acetyl-CoA:L-glutamate N-acetyltransferase activity	PB.34869.4,PB.34869.6	MF	0.01785	0.0245104	2	22
GO:0004358	glutamate N-acetyltransferase activity	PB.34869.4,PB.34869.6	MF	0.01785	0.0245104	2	22
GO:0103045	methione N-acyltransferase activity	PB.34869.4,PB.34869.6	MF	0.01785	0.0245104	2	22
GO:0016435	rRNA (guanine) methyltransferase activity	PB.36465.13,PB.36465.15	MF	0.01943	0.0259067	2	23
GO:0008832	dGTPase activity	PB.44051.2,PB.44051.3	MF	0.02106	0.0270982	2	24
GO:0016793	triphosphoric monoester hydrolase activity	PB.44051.2,PB.44051.3	MF	0.02106	0.0270982	2	24
GO:0019209	kinase activator activity	PB.45240.8,PB.45240.9	MF	0.02106	0.0270982	2	24
GO:0030295	protein kinase activator activity	PB.45240.8,PB.45240.9	MF	0.02106	0.0270982	2	24
GO:0016779	nucleotidyltransferase activity	PB.16781.8,PB.18678.12,PB.18678.13,PB.369.8,PB.40926.15,PB.40926.9,PB.53482.5	MF	0.02135	0.0265432	7	294
GO:0003700	DNA-binding transcription factor activity	PB.12622.2,PB.14780.11,PB.14780.14,PB.14780.2,PB.21554.10,PB.21554.8,PB.22637.4,PB.22637.9,PB.4043.18,PB.49301.5,PB.49301.7,PB.49301.8	MF	0.02389	0.0293051	12	666
GO:0008061	chitin binding	PB.21554.10,PB.21554.8	MF	0.0263	0.0318368	2	27
GO:0015297	antiporter activity	PB.20304.12,PB.25661.10,PB.25661.8	MF	0.02706	0.0323314	3	69
GO:0034212	peptide N-acetyltransferase activity	PB.14780.11,PB.14780.14,PB.14780.2	MF	0.03127	0.0368826	3	73
GO:0008171	O-methyltransferase activity	PB.30652.20,PB.36465.13,PB.36465.15	MF	0.03237	0.0376967	3	74
GO:0030170	pyridoxal phosphate binding	PB.49913.12,PB.49913.13,PB.49913.7	MF	0.0419	0.0478857	3	82
GO:0070279	vitamin B6 binding	PB.49913.12,PB.49913.13,PB.49913.7	MF	0.0419	0.0478857	3	82
GO:0022804	active transmembrane transporter activity	PB.20304.12,PB.25661.10,PB.25661.8,PB.28264.240,PB.8246.2,PB.8246.4,PB.8246.8	MF	0.043	0.0482439	7	342
GO:0016860	intramolecular oxidoreductase activity	PB.25542.5,PB.25542.6	MF	0.04469	0.0495359	2	36
GO:0008483	transaminase activity	PB.49913.12,PB.49913.13,PB.49913.7	MF	0.0458	0.0498651	3	85
GO:0016769	transferase activity, transferring nitrogenous groups	PB.49913.12,PB.49913.13,PB.49913.7	MF	0.0458	0.0498651	3	85
GO:0003968	RNA-directed 5'-3' RNA polymerase activity	PB.369.8	MF	0.04597	0.0491772	1	5
GO:0003684	damaged DNA binding	PB.26314.47,PB.26314.48	MF	0.04696	0.0496589	2	37
GO:0005351	carbohydrate:proton symporter activity	PB.28264.240,PB.8246.2,PB.8246.4,PB.8246.8	MF	0.04884	0.0499253	4	146
GO:0005402	carbohydrate:cation symporter activity	PB.28264.240,PB.8246.2,PB.8246.4,PB.8246.8	MF	0.04884	0.0499253	4	146
GO:0015144	carbohydrate transmembrane transporter activity	PB.28264.240,PB.8246.2,PB.8246.4,PB.8246.8	MF	0.04884	0.0499253	4	146
GO:0015294	solute:cation symporter activity	PB.28264.240,PB.8246.2,PB.8246.4,PB.8246.8	MF	0.04884	0.0499253	4	146
GO:0015295	solute:proton symporter activity	PB.28264.240,PB.8246.2,PB.8246.4,PB.8246.8	MF	0.04884	0.0499253	4	146

## Sheet: S2
GO_accession	Description	GeneNames	Ontology	pValue	qValue	fg	bg
GO:0019538	protein metabolic process	PB.10166.5,PB.10374.21,PB.10374.30,PB.10788.65,PB.10788.70,PB.12426.2,PB.1328.8,PB.13340.6,PB.14752.10,PB.14752.12,PB.14851.5,PB.14851.6,PB.15531.4,PB.15531.5,PB.15562.1,PB.15562.9,PB.15999.5,PB.15999.7,PB.17156.3,PB.17565.11,PB.17565.8,PB.17565.9,PB.1845.4,PB.18470.13,PB.18641.11,PB.18641.12,PB.19221.6,PB.19221.9,PB.19929.1,PB.19929.5,PB.20761.7,PB.20792.7,PB.21230.3,PB.21230.4,PB.22541.12,PB.22…	BP	0.00047	0.004465	83	7775
GO:0006508	proteolysis	PB.10166.5,PB.10374.21,PB.10374.30,PB.15562.1,PB.15562.9,PB.19221.6,PB.19221.9,PB.20792.7,PB.21230.3,PB.21230.4,PB.22541.12,PB.22699.8,PB.22699.9,PB.31477.60,PB.31477.61,PB.3388.3,PB.36377.40,PB.36377.42,PB.36377.44,PB.36377.46,PB.36377.49,PB.36435.13,PB.36435.14,PB.43333.5,PB.43333.8,PB.53226.17,PB.53226.5	BP	0.00047	0.004465	27	1752
GO:0015833	peptide transport	PB.17720.3,PB.19467.2,PB.19936.8,PB.20399.15,PB.21683.6,PB.22541.12,PB.23730.1,PB.23730.37,PB.28268.11,PB.28268.19,PB.28268.6,PB.28331.18,PB.28457.4,PB.39012.10,PB.39012.4,PB.39012.7,PB.44972.104,PB.51706.6,PB.51706.8	BP	0.00062	0.00436296	19	1250
GO:0042886	amide transport	PB.17720.3,PB.19467.2,PB.19936.8,PB.20399.15,PB.21683.6,PB.22541.12,PB.23730.1,PB.23730.37,PB.28268.11,PB.28268.19,PB.28268.6,PB.28331.18,PB.28457.4,PB.39012.10,PB.39012.4,PB.39012.7,PB.44972.104,PB.51706.6,PB.51706.8	BP	0.00122	0.00747742	19	1254
GO:0071702	organic substance transport	PB.15427.5,PB.15427.9,PB.17263.20,PB.17263.22,PB.17720.3,PB.19467.2,PB.19936.8,PB.20399.15,PB.21683.6,PB.22541.12,PB.23730.1,PB.23730.37,PB.28268.11,PB.28268.19,PB.28268.6,PB.28331.18,PB.28457.4,PB.36890.7,PB.39012.10,PB.39012.4,PB.39012.7,PB.42345.7,PB.44972.104,PB.51706.6,PB.51706.8	BP	0.00198	0.00874884	25	2053
GO:0032502	developmental process	PB.14752.10,PB.14752.12,PB.15427.5,PB.17156.3,PB.17460.9,PB.17565.11,PB.17565.8,PB.17565.9,PB.18222.4,PB.28274.19,PB.42345.7,PB.43420.6,PB.43420.9,PB.44441.325,PB.46558.12,PB.46558.13,PB.51706.6,PB.51706.8	BP	0.00203	0.00876591	18	1441
GO:0051179	localization	PB.12579.9,PB.15427.5,PB.15427.9,PB.17263.20,PB.17263.22,PB.17720.3,PB.19467.2,PB.19936.8,PB.20399.15,PB.21244.178,PB.21244.179,PB.21683.6,PB.22541.12,PB.23730.1,PB.23730.37,PB.28268.11,PB.28268.19,PB.28268.6,PB.28331.18,PB.28457.4,PB.33160.7,PB.33160.8,PB.36527.10,PB.36527.3,PB.36527.4,PB.36527.8,PB.36890.7,PB.39012.10,PB.39012.4,PB.39012.7,PB.42105.3,PB.42105.5,PB.42345.7,PB.44972.104,PB.46478.…	BP	0.00217	0.00877234	38	3682
GO:0015031	protein transport	PB.17720.3,PB.19467.2,PB.19936.8,PB.20399.15,PB.21683.6,PB.22541.12,PB.23730.1,PB.23730.37,PB.28268.11,PB.28268.19,PB.28268.6,PB.28331.18,PB.28457.4,PB.39012.10,PB.39012.4,PB.39012.7,PB.44972.104,PB.51706.6,PB.51706.8	BP	0.00305	0.0105364	19	1225
GO:0009791	post-embryonic development	PB.15427.5,PB.17156.3,PB.17460.9,PB.17565.11,PB.17565.8,PB.17565.9,PB.42345.7,PB.43420.6,PB.43420.9,PB.46558.12,PB.46558.13	BP	0.00376	0.0124243	11	551
GO:0006810	transport	PB.12579.9,PB.15427.5,PB.15427.9,PB.17263.20,PB.17263.22,PB.17720.3,PB.19467.2,PB.19936.8,PB.20399.15,PB.21244.178,PB.21244.179,PB.21683.6,PB.22541.12,PB.23730.1,PB.23730.37,PB.28268.11,PB.28268.19,PB.28268.6,PB.28331.18,PB.28457.4,PB.33160.7,PB.33160.8,PB.36527.10,PB.36527.3,PB.36527.4,PB.36527.8,PB.36890.7,PB.39012.10,PB.39012.4,PB.39012.7,PB.42105.3,PB.42105.5,PB.42345.7,PB.44972.104,PB.46478.…	BP	0.00376	0.0124243	38	3534
GO:1901564	organonitrogen compound metabolic process	PB.10166.5,PB.10374.21,PB.10374.30,PB.10788.65,PB.10788.70,PB.12426.2,PB.1328.8,PB.13340.6,PB.14576.2,PB.14752.10,PB.14752.12,PB.14851.5,PB.14851.6,PB.15531.4,PB.15531.5,PB.15562.1,PB.15562.9,PB.15888.49,PB.15999.5,PB.15999.7,PB.17156.3,PB.17565.11,PB.17565.8,PB.17565.9,PB.1845.4,PB.18470.13,PB.18641.11,PB.18641.12,PB.19221.6,PB.19221.9,PB.19929.1,PB.19929.5,PB.20761.7,PB.20792.7,PB.21230.3,PB.21…	BP	0.00379	0.0122051	97	9508
GO:0051276	chromosome organization	PB.15531.4,PB.15531.5,PB.17565.11,PB.17565.8,PB.17565.9,PB.20611.5,PB.3001.1,PB.3001.29,PB.43420.6,PB.43420.9,PB.50517.2,PB.50517.5	BP	0.00392	0.0123107	12	551
GO:0045184	establishment of protein localization	PB.17720.3,PB.19467.2,PB.19936.8,PB.20399.15,PB.21683.6,PB.22541.12,PB.23730.1,PB.23730.37,PB.28268.11,PB.28268.19,PB.28268.6,PB.28331.18,PB.28457.4,PB.39012.10,PB.39012.4,PB.39012.7,PB.44972.104,PB.51706.6,PB.51706.8	BP	0.00392	0.0123107	19	1254
GO:0046686	response to cadmium ion	PB.10374.21,PB.10374.30,PB.18641.11,PB.18641.12,PB.19929.1,PB.19929.5,PB.20399.15,PB.37353.13,PB.37353.17,PB.4043.1,PB.5765.7	BP	0.00535	0.0145214	11	578
GO:0010035	response to inorganic substance	PB.10374.21,PB.10374.30,PB.17156.3,PB.18641.11,PB.18641.12,PB.19929.1,PB.19929.5,PB.20399.15,PB.37353.13,PB.37353.17,PB.38589.12,PB.38589.25,PB.4043.1,PB.5765.7	BP	0.00632	0.016227	14	850
GO:0008104	protein localization	PB.17720.3,PB.19467.2,PB.19936.8,PB.20399.15,PB.21683.6,PB.22541.12,PB.23730.1,PB.23730.37,PB.28268.11,PB.28268.19,PB.28268.6,PB.28331.18,PB.28457.4,PB.39012.10,PB.39012.4,PB.39012.7,PB.44972.104,PB.51706.6,PB.51706.8	BP	0.00685	0.0173533	19	1323
GO:0007275	multicellular organism development	PB.15427.5,PB.17156.3,PB.17460.9,PB.17565.11,PB.17565.8,PB.17565.9,PB.18222.4,PB.42345.7,PB.43420.6,PB.43420.9,PB.44441.325,PB.46558.12,PB.46558.13,PB.51706.6,PB.51706.8	BP	0.01052	0.0229747	15	997
GO:0001101	response to acid chemical	PB.17156.3,PB.17565.11,PB.17565.8,PB.17565.9,PB.33241.10,PB.33241.13,PB.38589.12,PB.38589.25,PB.4043.1,PB.43420.6,PB.43420.9	BP	0.01065	0.0229943	11	637
GO:0048856	anatomical structure development	PB.14752.10,PB.14752.12,PB.15427.5,PB.17156.3,PB.17460.9,PB.17565.11,PB.17565.8,PB.17565.9,PB.18222.4,PB.28274.19,PB.42345.7,PB.43420.6,PB.43420.9,PB.44441.325,PB.46558.12,PB.46558.13,PB.51706.6,PB.51706.8	BP	0.01154	0.02308	18	1296
GO:0010038	response to metal ion	PB.10374.21,PB.10374.30,PB.18641.11,PB.18641.12,PB.19929.1,PB.19929.5,PB.20399.15,PB.37353.13,PB.37353.17,PB.4043.1,PB.5765.7	BP	0.01302	0.0252429	11	656
GO:0006325	chromatin organization	PB.15531.4,PB.15531.5,PB.17565.11,PB.17565.8,PB.17565.9,PB.20611.5,PB.3001.1,PB.3001.29,PB.43420.6,PB.43420.9	BP	0.01531	0.0282417	10	432
GO:0033036	macromolecule localization	PB.17720.3,PB.19467.2,PB.19936.8,PB.20399.15,PB.21683.6,PB.22541.12,PB.23730.1,PB.23730.37,PB.28268.11,PB.28268.19,PB.28268.6,PB.28331.18,PB.28457.4,PB.36890.7,PB.39012.10,PB.39012.4,PB.39012.7,PB.44972.104,PB.51706.6,PB.51706.8	BP	0.01622	0.0282734	20	1546
GO:0018193	peptidyl-amino acid modification	PB.14752.10,PB.14752.12,PB.15531.4,PB.15531.5,PB.20761.7,PB.23453.7,PB.28274.19,PB.28769.2,PB.28769.3,PB.49192.2,PB.49192.6	BP	0.02036	0.0314504	11	508
GO:0006520	cellular amino acid metabolic process	PB.1328.8,PB.14576.2,PB.15888.49,PB.18470.13,PB.18641.11,PB.18641.12,PB.19929.1,PB.19929.5,PB.35733.10,PB.37353.13,PB.37353.17,PB.39919.315,PB.39919.316	BP	0.02081	0.0318863	13	891
GO:0051234	establishment of localization	PB.12579.9,PB.15427.5,PB.15427.9,PB.17263.20,PB.17263.22,PB.17720.3,PB.19467.2,PB.19936.8,PB.20399.15,PB.21244.178,PB.21244.179,PB.21683.6,PB.22541.12,PB.23730.1,PB.23730.37,PB.28268.11,PB.28268.19,PB.28268.6,PB.28331.18,PB.28457.4,PB.33160.7,PB.33160.8,PB.36527.10,PB.36527.3,PB.36527.4,PB.36527.8,PB.36890.7,PB.39012.10,PB.39012.4,PB.39012.7,PB.42105.3,PB.42105.5,PB.42345.7,PB.44972.104,PB.46478.…	BP	0.02467	0.0355098	38	3583
GO:0016192	vesicle-mediated transport	PB.19467.2,PB.22541.12,PB.23730.1,PB.23730.37,PB.28268.11,PB.28268.19,PB.28268.6,PB.28331.18,PB.28457.4,PB.33160.7,PB.33160.8,PB.39012.10,PB.39012.4,PB.39012.7,PB.44972.104,PB.51706.6,PB.51706.8	BP	0.02972	0.0381541	17	1009
GO:0003006	developmental process involved in reproduction	PB.17156.3,PB.17460.9,PB.17565.11,PB.17565.8,PB.17565.9,PB.43420.6,PB.43420.9,PB.44441.325,PB.46558.12,PB.46558.13	BP	0.0318	0.0394902	10	659
GO:0046907	intracellular transport	PB.19936.8,PB.20399.15,PB.21683.6,PB.23730.1,PB.23730.37,PB.28268.11,PB.28268.19,PB.28268.6,PB.39012.10,PB.39012.4,PB.39012.7,PB.44972.104,PB.51706.6,PB.51706.8	BP	0.03215	0.0396656	14	1047
GO:0032501	multicellular organismal process	PB.15427.5,PB.17156.3,PB.17460.9,PB.17565.11,PB.17565.8,PB.17565.9,PB.18222.4,PB.296.12,PB.42345.7,PB.43420.6,PB.43420.9,PB.44441.325,PB.46558.12,PB.46558.13,PB.51706.6,PB.51706.8	BP	0.03554	0.0424692	16	1265
GO:0032259	methylation	PB.1356.2,PB.1525.15,PB.1525.19,PB.1525.20,PB.17813.8,PB.17813.9,PB.20611.5,PB.23312.1,PB.23312.3,PB.30582.19,PB.30582.22,PB.30582.8,PB.32742.3,PB.35094.3,PB.35094.6,PB.39919.88,PB.39919.96,PB.41687.14,PB.41687.15,PB.45527.4	BP	0.03556	0.0422275	20	1343
GO:0051649	establishment of localization in cell	PB.19936.8,PB.20399.15,PB.21683.6,PB.23730.1,PB.23730.37,PB.28268.11,PB.28268.19,PB.28268.6,PB.39012.10,PB.39012.4,PB.39012.7,PB.44972.104,PB.51706.6,PB.51706.8	BP	0.03676	0.0433814	14	1067
GO:0006886	intracellular protein transport	PB.19936.8,PB.20399.15,PB.21683.6,PB.23730.1,PB.23730.37,PB.28268.11,PB.28268.19,PB.28268.6,PB.39012.10,PB.39012.4,PB.39012.7,PB.44972.104	BP	0.03694	0.0433247	12	869
GO:0071705	nitrogen compound transport	PB.17720.3,PB.19467.2,PB.19936.8,PB.20399.15,PB.21683.6,PB.22541.12,PB.23730.1,PB.23730.37,PB.28268.11,PB.28268.19,PB.28268.6,PB.28331.18,PB.28457.4,PB.39012.10,PB.39012.4,PB.39012.7,PB.44972.104,PB.51706.6,PB.51706.8	BP	0.03707	0.0432104	19	1585
GO:0048518	positive regulation of biological process	PB.12622.8,PB.15427.5,PB.17460.9,PB.1845.4,PB.21683.6,PB.34623.1,PB.34623.6,PB.40926.11,PB.40926.2,PB.42345.7,PB.52227.14	BP	0.0444	0.0463516	11	796
GO:0006807	nitrogen compound metabolic process	PB.10166.5,PB.10374.21,PB.10374.30,PB.10788.65,PB.10788.70,PB.12426.2,PB.12622.8,PB.1328.8,PB.13340.6,PB.1356.2,PB.14576.2,PB.14752.10,PB.14752.12,PB.14851.5,PB.14851.6,PB.15531.4,PB.15531.5,PB.15562.1,PB.15562.9,PB.15888.49,PB.15999.5,PB.15999.7,PB.17156.3,PB.17460.9,PB.17565.11,PB.17565.8,PB.17565.9,PB.17813.8,PB.17813.9,PB.1845.4,PB.18470.13,PB.18641.11,PB.18641.12,PB.19221.6,PB.19221.9,PB.199…	BP	0.04834	0.0496465	119	13771
GO:0000003	reproduction	PB.17156.3,PB.17460.9,PB.17565.11,PB.17565.8,PB.17565.9,PB.296.12,PB.43420.6,PB.43420.9,PB.44441.325,PB.46558.12,PB.46558.13	BP	0.04952	0.0501803	11	811
GO:0022414	reproductive process	PB.17156.3,PB.17460.9,PB.17565.11,PB.17565.8,PB.17565.9,PB.296.12,PB.43420.6,PB.43420.9,PB.44441.325,PB.46558.12,PB.46558.13	BP	0.04952	0.0501803	11	811
GO:0051641	cellular localization	PB.19936.8,PB.20399.15,PB.21683.6,PB.23730.1,PB.23730.37,PB.28268.11,PB.28268.19,PB.28268.6,PB.28331.18,PB.39012.10,PB.39012.4,PB.39012.7,PB.44972.104,PB.51706.6,PB.51706.8	BP	0.04987	0.04987	15	1219
GO:0005911	cell-cell junction	PB.12579.9,PB.1328.8,PB.15531.4,PB.15531.5,PB.18309.10,PB.18309.16,PB.18309.19,PB.18309.21,PB.18470.13,PB.19467.2,PB.19936.8,PB.20399.15,PB.20761.7,PB.24347.7,PB.28331.18,PB.28457.4,PB.29506.10,PB.29506.4,PB.36377.40,PB.36377.42,PB.36377.44,PB.36377.46,PB.36377.49,PB.36435.13,PB.36435.14,PB.38589.12,PB.38589.25,PB.42163.283,PB.42163.287,PB.45596.6,PB.49165.120,PB.49165.124	CC	5.9e-07	2.596e-05	32	1428
GO:0030054	cell junction	PB.12579.9,PB.1328.8,PB.15531.4,PB.15531.5,PB.18309.10,PB.18309.16,PB.18309.19,PB.18309.21,PB.18470.13,PB.19467.2,PB.19936.8,PB.20399.15,PB.20761.7,PB.24347.7,PB.28331.18,PB.28457.4,PB.29506.10,PB.29506.4,PB.36377.40,PB.36377.42,PB.36377.44,PB.36377.46,PB.36377.49,PB.36435.13,PB.36435.14,PB.38589.12,PB.38589.25,PB.42163.283,PB.42163.287,PB.45596.6,PB.49165.120,PB.49165.124	CC	5.9e-07	2.596e-05	32	1428
GO:0009506	plasmodesma	PB.12579.9,PB.1328.8,PB.15531.4,PB.15531.5,PB.18309.10,PB.18309.16,PB.18309.19,PB.18309.21,PB.18470.13,PB.19467.2,PB.19936.8,PB.20399.15,PB.20761.7,PB.24347.7,PB.28331.18,PB.28457.4,PB.36377.40,PB.36377.42,PB.36377.44,PB.36377.46,PB.36377.49,PB.36435.13,PB.36435.14,PB.38589.12,PB.38589.25,PB.42163.283,PB.42163.287,PB.45596.6,PB.49165.120,PB.49165.124	CC	3.6e-06	6.78857e-05	30	1404
GO:0055044	symplast	PB.12579.9,PB.1328.8,PB.15531.4,PB.15531.5,PB.18309.10,PB.18309.16,PB.18309.19,PB.18309.21,PB.18470.13,PB.19467.2,PB.19936.8,PB.20399.15,PB.20761.7,PB.24347.7,PB.28331.18,PB.28457.4,PB.36377.40,PB.36377.42,PB.36377.44,PB.36377.46,PB.36377.49,PB.36435.13,PB.36435.14,PB.38589.12,PB.38589.25,PB.42163.283,PB.42163.287,PB.45596.6,PB.49165.120,PB.49165.124	CC	3.6e-06	6.78857e-05	30	1404
GO:0005794	Golgi apparatus	PB.12826.4,PB.15180.2,PB.1525.15,PB.1525.19,PB.1525.20,PB.15427.5,PB.19467.2,PB.19936.8,PB.20578.22,PB.23730.1,PB.23730.37,PB.28457.4,PB.30582.19,PB.30582.22,PB.30582.8,PB.33160.7,PB.33160.8,PB.33241.10,PB.33241.13,PB.3388.3,PB.36377.40,PB.36377.42,PB.36377.44,PB.36377.46,PB.36377.49,PB.39012.10,PB.39012.4,PB.39012.7,PB.42105.3,PB.42163.283,PB.42163.287,PB.42345.7,PB.51706.6,PB.51706.8,PB.8803.4	CC	0.00026	0.003432	35	2202
GO:0044433	cytoplasmic vesicle part	PB.19467.2,PB.23730.1,PB.23730.37,PB.28457.4,PB.39012.10,PB.39012.4,PB.39012.7,PB.44972.104,PB.51706.6,PB.51706.8	CC	0.00027	0.00297	10	301
GO:0030120	vesicle coat	PB.19467.2,PB.23730.1,PB.23730.37,PB.28457.4,PB.39012.10,PB.39012.4,PB.39012.7,PB.44972.104	CC	0.00031	0.00292286	8	198
GO:0031410	cytoplasmic vesicle	PB.1525.15,PB.1525.19,PB.1525.20,PB.19467.2,PB.23730.1,PB.23730.37,PB.28457.4,PB.30582.19,PB.30582.22,PB.30582.8,PB.33160.7,PB.33160.8,PB.3388.3,PB.36527.10,PB.36527.3,PB.36527.4,PB.36527.8,PB.39012.10,PB.39012.4,PB.39012.7,PB.44972.104,PB.51706.6,PB.51706.8	CC	0.00033	0.00256235	23	1221
GO:0097708	intracellular vesicle	PB.1525.15,PB.1525.19,PB.1525.20,PB.19467.2,PB.23730.1,PB.23730.37,PB.28457.4,PB.30582.19,PB.30582.22,PB.30582.8,PB.33160.7,PB.33160.8,PB.3388.3,PB.36527.10,PB.36527.3,PB.36527.4,PB.36527.8,PB.39012.10,PB.39012.4,PB.39012.7,PB.44972.104,PB.51706.6,PB.51706.8	CC	0.00033	0.00256235	23	1221
GO:0012505	endomembrane system	PB.12826.4,PB.13340.6,PB.15180.2,PB.1525.15,PB.1525.19,PB.1525.20,PB.15427.5,PB.19467.2,PB.19936.8,PB.20578.22,PB.22541.12,PB.22668.10,PB.22668.11,PB.23730.1,PB.23730.37,PB.28268.11,PB.28268.19,PB.28268.6,PB.28457.4,PB.30582.19,PB.30582.22,PB.30582.8,PB.33160.7,PB.33160.8,PB.33241.10,PB.33241.13,PB.3388.3,PB.35094.3,PB.35094.6,PB.36377.40,PB.36377.42,PB.36377.44,PB.36377.46,PB.36377.49,PB.36527.1…	CC	0.00042	0.002772	53	3942
GO:0031984	organelle subcompartment	PB.13340.6,PB.1525.15,PB.1525.19,PB.1525.20,PB.17441.2,PB.17441.3,PB.19467.2,PB.19936.8,PB.22541.12,PB.23730.1,PB.23730.37,PB.28457.4,PB.30582.19,PB.30582.22,PB.30582.8,PB.31426.7,PB.33241.10,PB.33241.13,PB.3388.3,PB.35094.3,PB.35094.6,PB.35733.10,PB.36377.40,PB.36377.42,PB.36377.44,PB.36377.46,PB.36377.49,PB.36890.7,PB.39856.11,PB.39856.3,PB.4929.13,PB.4929.9,PB.51706.6,PB.51706.8,PB.7456.20	CC	0.00046	0.00276	35	2272
GO:0031982	vesicle	PB.1525.15,PB.1525.19,PB.1525.20,PB.19467.2,PB.23730.1,PB.23730.37,PB.28457.4,PB.30582.19,PB.30582.22,PB.30582.8,PB.33160.7,PB.33160.8,PB.3388.3,PB.36527.10,PB.36527.3,PB.36527.4,PB.36527.8,PB.39012.10,PB.39012.4,PB.39012.7,PB.44972.104,PB.51706.6,PB.51706.8	CC	0.00047	0.002585	23	1254
GO:0030135	coated vesicle	PB.19467.2,PB.23730.1,PB.23730.37,PB.28457.4,PB.33160.7,PB.33160.8,PB.39012.10,PB.39012.4,PB.39012.7,PB.44972.104	CC	0.0005	0.00253846	10	325
GO:0030660	Golgi-associated vesicle membrane	PB.19467.2,PB.23730.1,PB.23730.37,PB.28457.4,PB.39012.10,PB.39012.4,PB.39012.7,PB.44972.104	CC	0.0006	0.00282857	8	219
GO:0005789	endoplasmic reticulum membrane	PB.13340.6,PB.19936.8,PB.22541.12,PB.33241.10,PB.33241.13,PB.35094.3,PB.35094.6,PB.36377.40,PB.36377.42,PB.36377.44,PB.36377.46,PB.36377.49,PB.36890.7,PB.4929.13,PB.4929.9,PB.7456.20	CC	0.00072	0.00306581	16	748
GO:0042175	nuclear outer membrane-endoplasmic reticulum membrane network	PB.13340.6,PB.19936.8,PB.22541.12,PB.33241.10,PB.33241.13,PB.35094.3,PB.35094.6,PB.36377.40,PB.36377.42,PB.36377.44,PB.36377.46,PB.36377.49,PB.36890.7,PB.4929.13,PB.4929.9,PB.7456.20	CC	0.00072	0.00306581	16	748
GO:0012510	trans-Golgi network transport vesicle membrane	PB.39012.10,PB.39012.4,PB.39012.7	CC	0.00083	0.00288316	3	22
GO:0030125	clathrin vesicle coat	PB.39012.10,PB.39012.4,PB.39012.7	CC	0.00083	0.00288316	3	22
GO:0030130	clathrin coat of trans-Golgi network vesicle	PB.39012.10,PB.39012.4,PB.39012.7	CC	0.00083	0.00288316	3	22
GO:0030132	clathrin coat of coated pit	PB.39012.10,PB.39012.4,PB.39012.7	CC	0.00083	0.00288316	3	22
GO:0030140	trans-Golgi network transport vesicle	PB.39012.10,PB.39012.4,PB.39012.7	CC	0.00083	0.00288316	3	22
GO:0098827	endoplasmic reticulum subcompartment	PB.13340.6,PB.19936.8,PB.22541.12,PB.33241.10,PB.33241.13,PB.35094.3,PB.35094.6,PB.36377.40,PB.36377.42,PB.36377.44,PB.36377.46,PB.36377.49,PB.36890.7,PB.4929.13,PB.4929.9,PB.7456.20	CC	0.00105	0.00315	16	775
GO:0044432	endoplasmic reticulum part	PB.13340.6,PB.19936.8,PB.22541.12,PB.33241.10,PB.33241.13,PB.35094.3,PB.35094.6,PB.36377.40,PB.36377.42,PB.36377.44,PB.36377.46,PB.36377.49,PB.36890.7,PB.4929.13,PB.4929.9,PB.7456.20	CC	0.00121	0.00347217	16	786
GO:0030662	coated vesicle membrane	PB.19467.2,PB.23730.1,PB.23730.37,PB.28457.4,PB.39012.10,PB.39012.4,PB.39012.7,PB.44972.104	CC	0.00127	0.0034925	8	246
GO:0005845	mRNA cap binding complex	PB.17813.8,PB.17813.9,PB.45527.4	CC	0.00136	0.00352	3	26
GO:0034518	RNA cap binding complex	PB.17813.8,PB.17813.9,PB.45527.4	CC	0.00136	0.00352	3	26
GO:0005798	Golgi-associated vesicle	PB.19467.2,PB.23730.1,PB.23730.37,PB.28457.4,PB.39012.10,PB.39012.4,PB.39012.7,PB.44972.104	CC	0.00152	0.00371556	8	253
GO:0098797	plasma membrane protein complex	PB.39012.10,PB.39012.4,PB.39012.7	CC	0.00188	0.00443143	3	29
GO:0012506	vesicle membrane	PB.19467.2,PB.23730.1,PB.23730.37,PB.28457.4,PB.39012.10,PB.39012.4,PB.39012.7,PB.44972.104	CC	0.00189	0.00422847	8	262
GO:0030659	cytoplasmic vesicle membrane	PB.19467.2,PB.23730.1,PB.23730.37,PB.28457.4,PB.39012.10,PB.39012.4,PB.39012.7,PB.44972.104	CC	0.00189	0.00422847	8	262
GO:0098588	bounding membrane of organelle	PB.13340.6,PB.1525.15,PB.1525.19,PB.1525.20,PB.15427.5,PB.15427.9,PB.19467.2,PB.19936.8,PB.23730.1,PB.23730.37,PB.28457.4,PB.30582.19,PB.30582.22,PB.30582.8,PB.33241.10,PB.33241.13,PB.36377.40,PB.36377.42,PB.36377.44,PB.36377.46,PB.36377.49,PB.39012.10,PB.39012.4,PB.39012.7,PB.42345.7,PB.44972.104,PB.53226.17,PB.53226.5	CC	0.00215	0.00450476	28	1844
GO:0005905	clathrin-coated pit	PB.33160.7,PB.33160.8,PB.39012.10,PB.39012.4,PB.39012.7	CC	0.00215	0.00450476	5	106
GO:0016592	mediator complex	PB.22017.11,PB.22017.8,PB.34623.1,PB.34623.6	CC	0.00217	0.00434	4	64
GO:0030136	clathrin-coated vesicle	PB.33160.7,PB.33160.8,PB.39012.10,PB.39012.4,PB.39012.7	CC	0.00233	0.00452294	5	108
GO:0030117	membrane coat	PB.19467.2,PB.23730.1,PB.23730.37,PB.28457.4,PB.39012.10,PB.39012.4,PB.39012.7,PB.44972.104	CC	0.00239	0.00444338	8	272
GO:0048475	coated membrane	PB.19467.2,PB.23730.1,PB.23730.37,PB.28457.4,PB.39012.10,PB.39012.4,PB.39012.7,PB.44972.104	CC	0.00239	0.00444338	8	272
GO:0000938	GARP complex	PB.51706.6,PB.51706.8	CC	0.00309	0.0054384	2	10
GO:1990745	EARP complex	PB.51706.6,PB.51706.8	CC	0.00309	0.0054384	2	10
GO:0005769	early endosome	PB.36527.10,PB.36527.3,PB.36527.4,PB.36527.8	CC	0.00367	0.00621077	4	74
GO:0005770	late endosome	PB.51706.6,PB.51706.8	CC	0.00702	0.011583	2	15
GO:0055037	recycling endosome	PB.51706.6,PB.51706.8	CC	0.00798	0.0126911	2	16
GO:0070847	core mediator complex	PB.22017.11,PB.22017.8	CC	0.00798	0.0126911	2	16
GO:0030665	clathrin-coated vesicle membrane	PB.39012.10,PB.39012.4,PB.39012.7	CC	0.00837	0.012847	3	49
GO:0030133	transport vesicle	PB.39012.10,PB.39012.4,PB.39012.7,PB.44972.104	CC	0.01092	0.016196	4	101
GO:0030658	transport vesicle membrane	PB.39012.10,PB.39012.4,PB.39012.7,PB.44972.104	CC	0.01092	0.016196	4	101
GO:0000139	Golgi membrane	PB.1525.15,PB.1525.19,PB.1525.20,PB.19467.2,PB.23730.1,PB.23730.37,PB.28457.4,PB.30582.19,PB.30582.22,PB.30582.8,PB.33241.10,PB.33241.13	CC	0.01119	0.0160552	12	659
GO:0044431	Golgi apparatus part	PB.1525.15,PB.1525.19,PB.1525.20,PB.19467.2,PB.23730.1,PB.23730.37,PB.28457.4,PB.30582.19,PB.30582.22,PB.30582.8,PB.33241.10,PB.33241.13,PB.3388.3,PB.39012.10,PB.39012.4,PB.39012.7,PB.51706.6,PB.51706.8	CC	0.01133	0.0159102	18	1168
GO:0098805	whole membrane	PB.13340.6,PB.15427.5,PB.15427.9,PB.19467.2,PB.19936.8,PB.23730.1,PB.23730.37,PB.28457.4,PB.36377.40,PB.36377.42,PB.36377.44,PB.36377.46,PB.36377.49,PB.39012.10,PB.39012.4,PB.39012.7,PB.42345.7,PB.44972.104,PB.53226.17,PB.53226.5	CC	0.01193	0.0164038	20	1353
GO:0030118	clathrin coat	PB.39012.10,PB.39012.4,PB.39012.7	CC	0.01388	0.0186955	3	59
GO:0030126	COPI vesicle coat	PB.19467.2,PB.23730.1,PB.23730.37,PB.28457.4	CC	0.01412	0.0186384	4	109
GO:0000307	cyclin-dependent protein kinase holoenzyme complex	PB.34623.1,PB.34623.6	CC	0.02043	0.0264388	2	26
GO:0030137	COPI-coated vesicle	PB.19467.2,PB.23730.1,PB.23730.37,PB.28457.4	CC	0.02104	0.0264503	4	123
GO:0030663	COPI-coated vesicle membrane	PB.19467.2,PB.23730.1,PB.23730.37,PB.28457.4	CC	0.02104	0.0264503	4	123
GO:0035145	exon-exon junction complex	PB.29506.10,PB.29506.4	CC	0.0235	0.0287222	2	28
GO:0005768	endosome	PB.1525.15,PB.1525.19,PB.1525.20,PB.30582.19,PB.30582.22,PB.30582.8,PB.3388.3,PB.36527.10,PB.36527.3,PB.36527.4,PB.36527.8,PB.51706.6,PB.51706.8	CC	0.02507	0.030084	13	826
GO:0000776	kinetochore	PB.50517.2,PB.50517.5	CC	0.02843	0.0335068	2	31
GO:0009570	chloroplast stroma	PB.10374.21,PB.10374.30,PB.14576.2,PB.17441.2,PB.17441.3,PB.23312.1,PB.23312.3,PB.34724.13,PB.35733.10,PB.37353.13,PB.37353.17,PB.3739.14,PB.3739.4,PB.37779.10,PB.41687.14,PB.41687.15,PB.42273.3	CC	0.03067	0.0355126	17	1213
GO:0044451	nucleoplasm part	PB.15531.4,PB.15531.5,PB.20611.5,PB.22017.11,PB.22017.8,PB.34623.1,PB.34623.6	CC	0.0315	0.0358448	7	352
GO:0009532	plastid stroma	PB.10374.21,PB.10374.30,PB.14576.2,PB.17441.2,PB.17441.3,PB.23312.1,PB.23312.3,PB.34724.13,PB.35733.10,PB.37353.13,PB.37353.17,PB.3739.14,PB.3739.4,PB.37779.10,PB.41687.14,PB.41687.15,PB.42273.3	CC	0.03387	0.0378885	17	1228
GO:0005654	nucleoplasm	PB.15531.4,PB.15531.5,PB.20611.5,PB.21683.6,PB.22017.11,PB.22017.8,PB.34623.1,PB.34623.6	CC	0.03482	0.038302	8	439
GO:0017101	aminoacyl-tRNA synthetase multienzyme complex	PB.1328.8,PB.18470.13	CC	0.03748	0.0405521	2	36
GO:0044440	endosomal part	PB.51706.6,PB.51706.8	CC	0.04336	0.0461574	2	39
GO:0098791	Golgi subcompartment	PB.1525.15,PB.1525.19,PB.1525.20,PB.19467.2,PB.23730.1,PB.23730.37,PB.28457.4,PB.30582.19,PB.30582.22,PB.30582.8,PB.33241.10,PB.33241.13,PB.3388.3,PB.51706.6,PB.51706.8	CC	0.04742	0.0496781	15	1093
GO:0030687	preribosome, large subunit precursor	PB.10493.13,PB.10493.18,PB.29770.3	CC	0.04866	0.0501806	3	96
GO:0032300	mismatch repair complex	PB.22209.4	CC	0.04991	0.050291	1	6
GO:1990391	DNA repair complex	PB.22209.4	CC	0.04991	0.050291	1	6
GO:0004828	serine-tRNA ligase activity	PB.18641.11,PB.18641.12,PB.19929.1,PB.19929.5	MF	2.7e-05	0.001593	4	22
GO:0003919	FMN adenylyltransferase activity	PB.45690.10,PB.45690.13,PB.45690.8	MF	0.00018	0.00531	3	14
GO:0008757	S-adenosylmethionine-dependent methyltransferase activity	PB.1356.2,PB.1525.15,PB.1525.19,PB.1525.20,PB.17813.8,PB.17813.9,PB.20611.5,PB.30582.19,PB.30582.22,PB.30582.8,PB.32742.3,PB.35094.3,PB.35094.6,PB.39919.88,PB.39919.96,PB.45527.4	MF	0.00022	0.00432667	16	706
GO:0030151	molybdenum ion binding	PB.12989.13,PB.12989.4,PB.12989.8	MF	0.00039	0.0057525	3	18
GO:0008238	exopeptidase activity	PB.10374.21,PB.10374.30,PB.21230.3,PB.21230.4,PB.22699.8,PB.22699.9,PB.43333.5,PB.43333.8,PB.53226.17,PB.53226.5	MF	0.00049	0.005782	10	341
GO:0030276	clathrin binding	PB.33160.7,PB.33160.8,PB.39012.10,PB.39012.4,PB.39012.7	MF	0.00052	0.00511333	5	81
GO:0032050	clathrin heavy chain binding	PB.39012.10,PB.39012.4,PB.39012.7	MF	0.00072	0.00606857	3	22
GO:0004482	mRNA (guanine-N7-)-methyltransferase activity	PB.17813.8,PB.17813.9,PB.45527.4	MF	0.00118	0.00819059	3	26
GO:0008174	mRNA methyltransferase activity	PB.17813.8,PB.17813.9,PB.45527.4	MF	0.00118	0.00819059	3	26
GO:0004812	aminoacyl-tRNA ligase activity	PB.1328.8,PB.18470.13,PB.18641.11,PB.18641.12,PB.19929.1,PB.19929.5,PB.39919.315,PB.39919.316	MF	0.0012	0.00674286	8	256
GO:0016875	ligase activity, forming carbon-oxygen bonds	PB.1328.8,PB.18470.13,PB.18641.11,PB.18641.12,PB.19929.1,PB.19929.5,PB.39919.315,PB.39919.316	MF	0.0012	0.00674286	8	256
GO:1990380	Lys48-specific deubiquitinase activity	PB.15562.1,PB.15562.9	MF	0.00133	0.00653917	2	7
GO:0070566	adenylyltransferase activity	PB.45690.10,PB.45690.13,PB.45690.8	MF	0.00163	0.00739769	3	29
GO:0015095	magnesium ion transmembrane transporter activity	PB.36527.10,PB.36527.3,PB.36527.4,PB.36527.8	MF	0.00215	0.00906071	4	67
GO:0004180	carboxypeptidase activity	PB.22699.8,PB.22699.9,PB.53226.17,PB.53226.5	MF	0.00239	0.00940067	4	69
GO:0047196	long-chain-alcohol O-fatty-acyltransferase activity	PB.46558.12,PB.46558.13	MF	0.00281	0.0103619	2	10
GO:0004448	isocitrate dehydrogenase activity	PB.17441.2,PB.17441.3	MF	0.00408	0.0137554	2	12
GO:0004450	isocitrate dehydrogenase (NADP+) activity	PB.17441.2,PB.17441.3	MF	0.00408	0.0137554	2	12
GO:0008168	methyltransferase activity	PB.1356.2,PB.1525.15,PB.1525.19,PB.1525.20,PB.17813.8,PB.17813.9,PB.20611.5,PB.23312.1,PB.23312.3,PB.30582.19,PB.30582.22,PB.30582.8,PB.32742.3,PB.35094.3,PB.35094.6,PB.39919.88,PB.39919.96,PB.41687.14,PB.41687.15,PB.45527.4	MF	0.00411	0.0127626	20	1286
GO:0016741	transferase activity, transferring one-carbon groups	PB.1356.2,PB.1525.15,PB.1525.19,PB.1525.20,PB.17813.8,PB.17813.9,PB.20611.5,PB.23312.1,PB.23312.3,PB.30582.19,PB.30582.22,PB.30582.8,PB.32742.3,PB.35094.3,PB.35094.6,PB.39919.88,PB.39919.96,PB.41687.14,PB.41687.15,PB.45527.4	MF	0.00448	0.013216	20	1296
GO:0070011	peptidase activity, acting on L-amino acid peptides	PB.10166.5,PB.10374.21,PB.10374.30,PB.15562.1,PB.15562.9,PB.20792.7,PB.21230.3,PB.21230.4,PB.22699.8,PB.22699.9,PB.31477.60,PB.31477.61,PB.3388.3,PB.43333.5,PB.43333.8,PB.53226.17,PB.53226.5	MF	0.00479	0.0134576	17	1037
GO:0050662	coenzyme binding	PB.12989.13,PB.12989.4,PB.12989.8,PB.17441.2,PB.17441.3,PB.24347.7,PB.25972.4,PB.25972.6,PB.31610.21,PB.31610.25,PB.43588.2,PB.43588.8	MF	0.00536	0.0143745	12	628
GO:0071566	UFM1 activating enzyme activity	PB.50919.4,PB.50919.5	MF	0.00556	0.0142626	2	14
GO:0140098	catalytic activity, acting on RNA	PB.1328.8,PB.1356.2,PB.17813.8,PB.17813.9,PB.18470.13,PB.18641.11,PB.18641.12,PB.19929.1,PB.19929.5,PB.20399.15,PB.25065.9,PB.32742.3,PB.37779.10,PB.39919.315,PB.39919.316,PB.40926.11,PB.40926.2,PB.45527.4	MF	0.00727	0.0178721	18	1173
GO:0046914	transition metal ion binding	PB.10374.21,PB.10374.30,PB.11033.22,PB.11033.25,PB.12579.9,PB.12989.13,PB.12989.4,PB.12989.8,PB.18309.10,PB.18309.16,PB.18309.19,PB.18309.21,PB.22699.8,PB.22699.9,PB.33439.13,PB.33439.18,PB.37353.13,PB.37353.17,PB.3739.14,PB.3739.4,PB.44972.104,PB.49584.10	MF	0.00738	0.0174168	22	1545
GO:0004181	metallocarboxypeptidase activity	PB.22699.8,PB.22699.9	MF	0.00818	0.0185623	2	17
GO:0140101	catalytic activity, acting on a tRNA	PB.1328.8,PB.1356.2,PB.18470.13,PB.18641.11,PB.18641.12,PB.19929.1,PB.19929.5,PB.37779.10,PB.39919.315,PB.39919.316	MF	0.00852	0.0186178	10	506
GO:0008170	N-methyltransferase activity	PB.1356.2,PB.17813.8,PB.17813.9,PB.32742.3,PB.45527.4	MF	0.01119	0.0235789	5	165
GO:0008641	ubiquitin-like modifier activating enzyme activity	PB.50919.4,PB.50919.5	MF	0.01125	0.0228879	2	20
GO:0004821	histidine-tRNA ligase activity	PB.39919.315,PB.39919.316	MF	0.01236	0.024308	2	21
GO:0008236	serine-type peptidase activity	PB.31477.60,PB.31477.61,PB.43333.5,PB.43333.8,PB.53226.17,PB.53226.5	MF	0.01371	0.025679	6	240
GO:0017171	serine hydrolase activity	PB.31477.60,PB.31477.61,PB.43333.5,PB.43333.8,PB.53226.17,PB.53226.5	MF	0.01371	0.025679	6	240
GO:0008235	metalloexopeptidase activity	PB.10374.21,PB.10374.30,PB.22699.8,PB.22699.9	MF	0.0189	0.0337909	4	125
GO:0008233	peptidase activity	PB.10166.5,PB.10374.21,PB.10374.30,PB.15562.1,PB.15562.9,PB.20792.7,PB.21230.3,PB.21230.4,PB.22699.8,PB.22699.9,PB.31477.60,PB.31477.61,PB.3388.3,PB.43333.5,PB.43333.8,PB.53226.17,PB.53226.5	MF	0.01949	0.0338209	17	1208
GO:0004674	protein serine/threonine kinase activity	PB.10788.65,PB.10788.70,PB.14752.10,PB.14752.12,PB.15999.5,PB.15999.7,PB.17156.3,PB.20761.7,PB.23453.7,PB.26928.228,PB.26928.232,PB.28274.19,PB.28769.2,PB.28769.3,PB.296.12,PB.39754.3,PB.4310.6,PB.4310.7,PB.45596.6,PB.49192.2,PB.49192.6,PB.49893.10,PB.52227.14	MF	0.02061	0.0347426	23	1802
GO:0004801	sedoheptulose-7-phosphate:D-glyceraldehyde-3-phosphate glyceronetransferase activity	PB.3739.14,PB.3739.4	MF	0.02145	0.0351542	2	28
GO:0008144	drug binding	PB.10788.65,PB.10788.70,PB.12989.13,PB.12989.4,PB.12989.8,PB.14752.10,PB.14752.12,PB.17156.3,PB.18154.3,PB.18470.13,PB.18641.11,PB.18641.12,PB.19929.1,PB.19929.5,PB.20399.15,PB.20761.7,PB.22209.4,PB.23453.7,PB.25065.9,PB.25930.18,PB.25930.21,PB.26928.228,PB.26928.232,PB.28274.19,PB.28769.2,PB.28769.3,PB.296.12,PB.31426.7,PB.39754.3,PB.39919.315,PB.39919.316,PB.4310.6,PB.4310.7,PB.44441.325,PB.444…	MF	0.02307	0.0367873	46	4258
GO:0051287	NAD binding	PB.17441.2,PB.17441.3,PB.25972.4,PB.25972.6	MF	0.02369	0.0367818	4	134
GO:0070043	rRNA (guanine-N7-)-methyltransferase activity	PB.32742.3	MF	0.02407	0.0364136	1	3
GO:0004455	ketol-acid reductoisomerase activity	PB.37353.13,PB.37353.17	MF	0.02756	0.040651	2	32
GO:0036094	small molecule binding	PB.10788.65,PB.10788.70,PB.12989.13,PB.12989.4,PB.12989.8,PB.14752.10,PB.14752.12,PB.17156.3,PB.17441.2,PB.17441.3,PB.18154.3,PB.18470.13,PB.18641.11,PB.18641.12,PB.19929.1,PB.19929.5,PB.20399.15,PB.20761.7,PB.22209.4,PB.23453.7,PB.24347.7,PB.25065.9,PB.25930.18,PB.25930.21,PB.25972.4,PB.25972.6,PB.26928.228,PB.26928.232,PB.28274.19,PB.28331.18,PB.28769.2,PB.28769.3,PB.296.12,PB.31426.7,PB.39754.…	MF	0.02779	0.0399905	53	5089
GO:0030170	pyridoxal phosphate binding	PB.12989.13,PB.12989.4,PB.12989.8	MF	0.029	0.0402588	3	82
GO:0070279	vitamin B6 binding	PB.12989.13,PB.12989.4,PB.12989.8	MF	0.029	0.0402588	3	82
GO:0016538	cyclin-dependent protein serine/threonine kinase regulator activity	PB.34623.1,PB.34623.6	MF	0.03084	0.0413536	2	34
GO:0008237	metallopeptidase activity	PB.10166.5,PB.10374.21,PB.10374.30,PB.20792.7,PB.22699.8,PB.22699.9	MF	0.03113	0.0408149	6	290
GO:0016779	nucleotidyltransferase activity	PB.2620.3,PB.40926.11,PB.40926.2,PB.45690.10,PB.45690.13,PB.45690.8	MF	0.03296	0.0422748	6	294
GO:0016744	transferase activity, transferring aldehyde or ketonic groups	PB.3739.14,PB.3739.4	MF	0.03604	0.0452417	2	37
GO:0048037	cofactor binding	PB.12989.13,PB.12989.4,PB.12989.8,PB.17441.2,PB.17441.3,PB.24347.7,PB.25972.4,PB.25972.6,PB.31610.21,PB.31610.25,PB.33439.13,PB.33439.18,PB.43588.2,PB.43588.8	MF	0.03628	0.0445942	14	1011
GO:0043168	anion binding	PB.10788.65,PB.10788.70,PB.12989.13,PB.12989.4,PB.12989.8,PB.14752.10,PB.14752.12,PB.17156.3,PB.18154.3,PB.18470.13,PB.18641.11,PB.18641.12,PB.19929.1,PB.19929.5,PB.20399.15,PB.20761.7,PB.22209.4,PB.23453.7,PB.24347.7,PB.25065.9,PB.25930.18,PB.25930.21,PB.26928.228,PB.26928.232,PB.28274.19,PB.28331.18,PB.28769.2,PB.28769.3,PB.296.12,PB.31426.7,PB.33160.7,PB.33160.8,PB.38589.12,PB.38589.25,PB.3975…	MF	0.03634	0.0437563	52	5059
GO:0005543	phospholipid binding	PB.33160.7,PB.33160.8,PB.38589.12,PB.38589.25	MF	0.03752	0.0442736	4	155
GO:0004144	diacylglycerol O-acyltransferase activity	PB.46558.12,PB.46558.13	MF	0.03969	0.0459159	2	39
GO:0016874	ligase activity	PB.1328.8,PB.18470.13,PB.18641.11,PB.18641.12,PB.19929.1,PB.19929.5,PB.39919.315,PB.39919.316,PB.50919.4,PB.50919.5	MF	0.04244	0.0481531	10	658
GO:0005544	calcium-dependent phospholipid binding	PB.38589.12,PB.38589.25	MF	0.0454	0.0505396	2	42
GO:0008798	beta-aspartyl-peptidase activity	PB.21230.3,PB.21230.4	MF	0.04736	0.0517452	2	43
GO:0000166	nucleotide binding	PB.10788.65,PB.10788.70,PB.14752.10,PB.14752.12,PB.17156.3,PB.17441.2,PB.17441.3,PB.18154.3,PB.18470.13,PB.18641.11,PB.18641.12,PB.19929.1,PB.19929.5,PB.20399.15,PB.20761.7,PB.22209.4,PB.23453.7,PB.24347.7,PB.25065.9,PB.25930.18,PB.25930.21,PB.25972.4,PB.25972.6,PB.26928.228,PB.26928.232,PB.28274.19,PB.28331.18,PB.28769.2,PB.28769.3,PB.296.12,PB.31426.7,PB.39754.3,PB.39919.315,PB.39919.316,PB.421…	MF	0.04749	0.0504849	50	4919
GO:1901265	nucleoside phosphate binding	PB.10788.65,PB.10788.70,PB.14752.10,PB.14752.12,PB.17156.3,PB.17441.2,PB.17441.3,PB.18154.3,PB.18470.13,PB.18641.11,PB.18641.12,PB.19929.1,PB.19929.5,PB.20399.15,PB.20761.7,PB.22209.4,PB.23453.7,PB.24347.7,PB.25065.9,PB.25930.18,PB.25930.21,PB.25972.4,PB.25972.6,PB.26928.228,PB.26928.232,PB.28274.19,PB.28331.18,PB.28769.2,PB.28769.3,PB.296.12,PB.31426.7,PB.39754.3,PB.39919.315,PB.39919.316,PB.421…	MF	0.04749	0.0504849	50	4919
GO:0030983	mismatched DNA binding	PB.22209.4	MF	0.04757	0.0492391	1	6
GO:0022890	inorganic cation transmembrane transporter activity	PB.15427.5,PB.15427.9,PB.36527.10,PB.36527.3,PB.36527.4,PB.36527.8,PB.42345.7	MF	0.04794	0.0487666	7	406
GO:0005524	ATP binding	PB.10788.65,PB.10788.70,PB.14752.10,PB.14752.12,PB.17156.3,PB.18154.3,PB.18470.13,PB.18641.11,PB.18641.12,PB.19929.1,PB.19929.5,PB.20399.15,PB.20761.7,PB.22209.4,PB.23453.7,PB.25065.9,PB.25930.18,PB.25930.21,PB.26928.228,PB.26928.232,PB.28274.19,PB.28769.2,PB.28769.3,PB.296.12,PB.31426.7,PB.39754.3,PB.39919.315,PB.39919.316,PB.4310.6,PB.4310.7,PB.44441.325,PB.44441.326,PB.45596.6,PB.49192.2,PB.49…	MF	0.04873	0.04873	43	4140

## Sheet: S3
GO_accession	Description	GeneNames	Ontology	pValue	qValue	fg	bg
GO:0051234	establishment of localization	PB.17263.12,PB.17263.16,PB.17263.18,PB.19666.4,PB.20756.15,PB.21244.207,PB.21244.209,PB.21310.6,PB.24127.24,PB.24127.6,PB.25595.3,PB.29760.4,PB.32796.7,PB.32796.8,PB.32796.9,PB.36633.14,PB.36633.19,PB.36890.3,PB.36890.6,PB.37414.5,PB.37414.6,PB.39756.19,PB.39756.25,PB.46475.3,PB.46475.7,PB.46478.7,PB.46478.8,PB.4673.2,PB.4673.6,PB.46829.656,PB.46829.657,PB.48674.11,PB.48674.15,PB.48674.9,PB.53197…	BP	0.00124	0.00754122	36	3583
GO:0044283	small molecule biosynthetic process	PB.11530.9,PB.24567.13,PB.24567.14,PB.24850.26,PB.26756.4,PB.26756.5,PB.26756.8,PB.30114.4,PB.30656.6,PB.31477.236,PB.31477.237,PB.42163.453,PB.42163.460,PB.8176.4	BP	0.00131	0.00750731	14	1257
GO:0051179	localization	PB.17263.12,PB.17263.16,PB.17263.18,PB.19666.4,PB.20756.15,PB.21244.207,PB.21244.209,PB.21310.6,PB.24127.24,PB.24127.6,PB.25595.3,PB.29760.4,PB.32796.7,PB.32796.8,PB.32796.9,PB.36633.14,PB.36633.19,PB.36890.3,PB.36890.6,PB.37414.5,PB.37414.6,PB.39756.19,PB.39756.25,PB.46475.3,PB.46475.7,PB.46478.7,PB.46478.8,PB.4673.2,PB.4673.6,PB.46829.656,PB.46829.657,PB.48674.11,PB.48674.15,PB.48674.9,PB.53197…	BP	0.00199	0.0102245	36	3682
GO:0010467	gene expression	PB.11535.10,PB.11535.2,PB.11535.9,PB.12363.5,PB.12363.6,PB.12363.9,PB.15673.2,PB.15673.8,PB.161.69,PB.161.70,PB.17040.77,PB.17813.6,PB.21032.10,PB.21032.8,PB.27566.6,PB.27566.7,PB.28410.11,PB.28410.8,PB.31879.6,PB.32629.11,PB.32629.9,PB.36355.4,PB.36355.6,PB.36355.8,PB.37491.13,PB.37501.15,PB.37501.27,PB.39823.15,PB.39823.18,PB.39823.19,PB.39823.6,PB.4446.11,PB.4446.5,PB.4446.7,PB.45123.7,PB.4512…	BP	0.00349	0.0126832	42	5073
GO:0032502	developmental process	PB.11535.10,PB.11535.2,PB.11535.9,PB.15673.2,PB.15673.8,PB.20756.15,PB.21310.6,PB.29760.4,PB.39823.15,PB.39823.18,PB.39823.19,PB.39823.6,PB.41382.3,PB.4673.2,PB.4673.6,PB.46829.656,PB.46829.657	BP	0.00601	0.0194672	17	1441
GO:0006810	transport	PB.17263.12,PB.17263.16,PB.17263.18,PB.19666.4,PB.20756.15,PB.21244.207,PB.21244.209,PB.21310.6,PB.24127.24,PB.24127.6,PB.25595.3,PB.29760.4,PB.32796.7,PB.32796.8,PB.32796.9,PB.36633.14,PB.36633.19,PB.36890.3,PB.36890.6,PB.37414.5,PB.37414.6,PB.39756.19,PB.39756.25,PB.46475.3,PB.46475.7,PB.46478.7,PB.46478.8,PB.46829.656,PB.46829.657,PB.48674.11,PB.48674.15,PB.48674.9,PB.53197.12,PB.7058.5	BP	0.01579	0.0255729	34	3534
GO:0006396	RNA processing	PB.12363.5,PB.12363.6,PB.12363.9,PB.15673.2,PB.15673.8,PB.17040.77,PB.17813.6,PB.21032.10,PB.21032.8,PB.28410.11,PB.28410.8,PB.32629.11,PB.32629.9,PB.36355.4,PB.36355.6,PB.36355.8,PB.7499.13,PB.7499.14,PB.8956.13,PB.8956.4	BP	0.01734	0.0277813	20	2007
GO:0006520	cellular amino acid metabolic process	PB.24567.13,PB.24567.14,PB.26756.4,PB.26756.5,PB.26756.8,PB.30114.4,PB.42163.453,PB.42163.460,PB.4446.11,PB.4446.5,PB.4446.7	BP	0.01864	0.0280541	11	891
GO:0048583	regulation of response to stimulus	PB.11535.10,PB.11535.2,PB.11535.9,PB.3001.24,PB.39823.15,PB.39823.18,PB.39823.19,PB.39823.6,PB.9850.2,PB.9850.4	BP	0.01916	0.0285484	10	525
GO:0006807	nitrogen compound metabolic process	PB.10374.20,PB.11535.10,PB.11535.2,PB.11535.9,PB.12363.5,PB.12363.6,PB.12363.9,PB.13806.14,PB.14705.27,PB.14705.5,PB.15673.2,PB.15673.8,PB.161.69,PB.161.70,PB.17040.77,PB.17813.6,PB.18797.5,PB.18797.8,PB.18797.9,PB.19243.6,PB.20354.1,PB.20354.8,PB.20906.15,PB.20906.21,PB.20906.29,PB.21032.10,PB.21032.8,PB.21310.6,PB.24087.11,PB.24137.4,PB.24567.13,PB.24567.14,PB.24850.26,PB.26756.4,PB.26756.5,PB.…	BP	0.03676	0.041811	95	13771
GO:0007275	multicellular organism development	PB.11535.10,PB.11535.2,PB.11535.9,PB.20756.15,PB.39823.15,PB.39823.18,PB.39823.19,PB.39823.6,PB.41382.3,PB.4673.2,PB.4673.6	BP	0.03783	0.042381	11	997
GO:0055085	transmembrane transport	PB.17263.12,PB.17263.16,PB.17263.18,PB.19666.4,PB.20756.15,PB.21244.207,PB.21244.209,PB.32796.7,PB.32796.8,PB.32796.9,PB.53197.12,PB.7058.5	BP	0.03947	0.0435632	12	1130
GO:0032501	multicellular organismal process	PB.11535.10,PB.11535.2,PB.11535.9,PB.20756.15,PB.21310.6,PB.29760.4,PB.39823.15,PB.39823.18,PB.39823.19,PB.39823.6,PB.41382.3,PB.4673.2,PB.4673.6	BP	0.04097	0.0445586	13	1265
GO:0048856	anatomical structure development	PB.11535.10,PB.11535.2,PB.11535.9,PB.20756.15,PB.21310.6,PB.29760.4,PB.39823.15,PB.39823.18,PB.39823.19,PB.39823.6,PB.41382.3,PB.4673.2,PB.4673.6	BP	0.04801	0.0483344	13	1296
GO:0005845	mRNA cap binding complex	PB.17813.6,PB.36355.4,PB.36355.6,PB.36355.8	CC	1.8e-05	0.000372	4	26
GO:0034518	RNA cap binding complex	PB.17813.6,PB.36355.4,PB.36355.6,PB.36355.8	CC	1.8e-05	0.000372	4	26
GO:0032991	protein-containing complex	PB.10651.8,PB.10651.9,PB.12363.5,PB.12363.6,PB.12363.9,PB.17040.77,PB.17813.6,PB.18797.5,PB.18797.8,PB.18797.9,PB.19666.4,PB.20906.15,PB.20906.21,PB.20906.29,PB.25595.3,PB.27566.6,PB.27566.7,PB.29760.4,PB.30588.19,PB.30588.25,PB.32414.6,PB.32414.7,PB.32629.11,PB.32629.9,PB.36355.4,PB.36355.6,PB.36355.8,PB.36377.162,PB.36377.163,PB.37414.5,PB.37414.6,PB.38730.4,PB.38730.5,PB.4446.11,PB.4446.5,PB.4…	CC	0.00024	0.00248	47	4647
GO:0009328	phenylalanine-tRNA ligase complex	PB.4446.11,PB.4446.5,PB.4446.7	CC	0.00149	0.0115475	3	37
GO:0071818	BAT3 complex	PB.4673.2,PB.4673.6	CC	0.00196	0.0110473	2	11
GO:0072379	ER membrane insertion complex	PB.4673.2,PB.4673.6	CC	0.00196	0.0110473	2	11
GO:0005635	nuclear envelope	PB.24127.24,PB.24127.6,PB.25595.3,PB.48674.11,PB.48674.15,PB.48674.9	CC	0.00255	0.0112929	6	223
GO:0005732	small nucleolar ribonucleoprotein complex	PB.17040.77,PB.32629.11,PB.32629.9	CC	0.00263	0.0101913	3	45
GO:0031461	cullin-RING ubiquitin ligase complex	PB.10651.8,PB.10651.9,PB.20906.15,PB.20906.21,PB.20906.29,PB.32414.6,PB.32414.7,PB.38730.4,PB.38730.5	CC	0.00316	0.0108844	9	487
GO:0005643	nuclear pore	PB.25595.3,PB.48674.11,PB.48674.15,PB.48674.9	CC	0.00439	0.013609	4	108
GO:0000151	ubiquitin ligase complex	PB.10651.8,PB.10651.9,PB.20906.15,PB.20906.21,PB.20906.29,PB.32414.6,PB.32414.7,PB.38730.4,PB.38730.5	CC	0.00483	0.0136118	9	520
GO:0034457	Mpp10 complex	PB.32629.11,PB.32629.9	CC	0.00591	0.0152675	2	19
GO:1902494	catalytic complex	PB.10651.8,PB.10651.9,PB.12363.5,PB.12363.6,PB.12363.9,PB.20906.15,PB.20906.21,PB.20906.29,PB.32414.6,PB.32414.7,PB.36377.162,PB.36377.163,PB.38730.4,PB.38730.5,PB.4446.11,PB.4446.5,PB.4446.7,PB.452.376,PB.452.380	CC	0.00716	0.0170738	19	1680
GO:0071013	catalytic step 2 spliceosome	PB.12363.5,PB.12363.6,PB.12363.9,PB.452.376,PB.452.380	CC	0.00881	0.0195079	5	206
GO:0005689	U12-type spliceosomal complex	PB.12363.5,PB.12363.6,PB.12363.9	CC	0.00979	0.0202327	3	72
GO:0080008	Cul4-RING E3 ubiquitin ligase complex	PB.10651.8,PB.10651.9,PB.32414.6,PB.32414.7,PB.38730.4,PB.38730.5	CC	0.01149	0.0222619	6	306
GO:0035145	exon-exon junction complex	PB.452.376,PB.452.380	CC	0.01261	0.0229947	2	28
GO:0005811	lipid droplet	PB.29518.5,PB.29518.7	CC	0.01828	0.0314822	2	34
GO:0071011	precatalytic spliceosome	PB.12363.5,PB.12363.6,PB.12363.9	CC	0.01888	0.0308042	3	92
GO:0019005	SCF ubiquitin ligase complex	PB.20906.15,PB.20906.21,PB.20906.29	CC	0.02861	0.0443455	3	108
GO:0019013	viral nucleocapsid	PB.17040.77,PB.32629.11,PB.32629.9	CC	0.03356	0.049541	3	115
GO:0034702	ion channel complex	PB.19666.4	CC	0.03606	0.0475685	1	6
GO:0034707	chloride channel complex	PB.19666.4	CC	0.03606	0.0475685	1	6
GO:1902495	transmembrane transporter complex	PB.19666.4	CC	0.03606	0.0475685	1	6
GO:1990351	transporter complex	PB.19666.4	CC	0.03606	0.0475685	1	6
GO:0030008	TRAPP complex	PB.37414.5,PB.37414.6	CC	0.03746	0.0446638	2	50
GO:0005686	U2 snRNP	PB.12363.5,PB.12363.6,PB.12363.9	CC	0.03892	0.0438735	3	122
GO:0019028	viral capsid	PB.17040.77,PB.32629.11,PB.32629.9	CC	0.03892	0.0438735	3	122
GO:0019012	virion	PB.17040.77,PB.32629.11,PB.32629.9	CC	0.04053	0.0425908	3	124
GO:0044423	virion part	PB.17040.77,PB.32629.11,PB.32629.9	CC	0.04053	0.0425908	3	124
GO:0099023	tethering complex	PB.29760.4,PB.37414.5,PB.37414.6	CC	0.04385	0.04385	3	128
GO:0004482	mRNA (guanine-N7-)-methyltransferase activity	PB.17813.6,PB.36355.4,PB.36355.6,PB.36355.8	MF	1.1e-05	0.000594	4	26
GO:0008174	mRNA methyltransferase activity	PB.17813.6,PB.36355.4,PB.36355.6,PB.36355.8	MF	1.1e-05	0.000594	4	26
GO:0004693	cyclin-dependent protein serine/threonine kinase activity	PB.11535.10,PB.11535.2,PB.11535.9,PB.39823.15,PB.39823.18,PB.39823.19,PB.39823.6	MF	1.6e-05	0.000370286	7	148
GO:0097472	cyclin-dependent protein kinase activity	PB.11535.10,PB.11535.2,PB.11535.9,PB.39823.15,PB.39823.18,PB.39823.19,PB.39823.6	MF	1.6e-05	0.000370286	7	148
GO:0005049	nuclear export signal receptor activity	PB.48674.11,PB.48674.15,PB.48674.9	MF	0.00051	0.006885	3	29
GO:0140104	molecular carrier activity	PB.48674.11,PB.48674.15,PB.48674.9	MF	0.00051	0.006885	3	29
GO:0140142	nucleocytoplasmic carrier activity	PB.48674.11,PB.48674.15,PB.48674.9	MF	0.00051	0.006885	3	29
GO:0016149	translation release factor activity, codon specific	PB.37491.13,PB.37501.15,PB.37501.27	MF	0.00062	0.0062775	3	31
GO:0008276	protein methyltransferase activity	PB.18797.5,PB.18797.8,PB.18797.9,PB.30588.19,PB.30588.25	MF	0.00084	0.00756	5	135
GO:0004298	threonine-type endopeptidase activity	PB.48462.3,PB.48462.5	MF	0.00101	0.00779143	2	9
GO:0070003	threonine-type peptidase activity	PB.48462.3,PB.48462.5	MF	0.00101	0.00779143	2	9
GO:0000287	magnesium ion binding	PB.24567.13,PB.24567.14,PB.24850.26,PB.4446.11,PB.4446.5,PB.4446.7	MF	0.00103	0.0069525	6	211
GO:0008198	ferrous iron binding	PB.43425.4,PB.43425.6,PB.43425.8	MF	0.00151	0.00940846	3	42
GO:0003883	CTP synthase activity	PB.26756.4,PB.26756.5,PB.26756.8	MF	0.00162	0.00937286	3	43
GO:0016862	intramolecular oxidoreductase activity, interconverting keto- and enol-groups	PB.24567.13,PB.24567.14	MF	0.00217	0.0103394	2	13
GO:0043715	2,3-diketo-5-methylthiopentyl-1-phosphate enolase activity	PB.24567.13,PB.24567.14	MF	0.00217	0.0103394	2	13
GO:0043716	2-hydroxy-3-keto-5-methylthiopentenyl-1-phosphate phosphatase activity	PB.24567.13,PB.24567.14	MF	0.00217	0.0103394	2	13
GO:0043874	acireductone synthase activity	PB.24567.13,PB.24567.14	MF	0.00217	0.0103394	2	13
GO:0046570	methylthioribulose 1-phosphate dehydratase activity	PB.24567.13,PB.24567.14	MF	0.00217	0.0103394	2	13
GO:0004826	phenylalanine-tRNA ligase activity	PB.4446.11,PB.4446.5,PB.4446.7	MF	0.0028	0.01134	3	52
GO:0004551	nucleotide diphosphatase activity	PB.31477.236,PB.31477.237	MF	0.0029	0.0109256	2	15
GO:0035529	NADH pyrophosphatase activity	PB.31477.236,PB.31477.237	MF	0.0029	0.0109256	2	15
GO:0008777	acetylornithine deacetylase activity	PB.42163.453,PB.42163.460	MF	0.00418	0.0147209	2	18
GO:0035596	methylthiotransferase activity	PB.8956.13,PB.8956.4	MF	0.00515	0.016686	2	20
GO:0035598	N6-threonylcarbomyladenosine methylthiotransferase activity	PB.8956.13,PB.8956.4	MF	0.00515	0.016686	2	20
GO:0050497	transferase activity, transferring alkylthio groups	PB.8956.13,PB.8956.4	MF	0.00515	0.016686	2	20
GO:0008536	Ran GTPase binding	PB.48674.11,PB.48674.15,PB.48674.9	MF	0.00549	0.01647	3	66
GO:0005338	nucleotide-sugar transmembrane transporter activity	PB.21244.207,PB.21244.209	MF	0.00567	0.0161147	2	21
GO:0015165	pyrimidine nucleotide-sugar transmembrane transporter activity	PB.21244.207,PB.21244.209	MF	0.00567	0.0161147	2	21
GO:0052745	inositol phosphate phosphatase activity	PB.1940.5,PB.1940.6	MF	0.00799	0.021573	2	25
GO:0003747	translation release factor activity	PB.37491.13,PB.37501.15,PB.37501.27	MF	0.00811	0.0208543	3	76
GO:0008079	translation termination factor activity	PB.37491.13,PB.37501.15,PB.37501.27	MF	0.00811	0.0208543	3	76
GO:0008061	chitin binding	PB.46829.656,PB.46829.657	MF	0.00928	0.0227782	2	27
GO:0051213	dioxygenase activity	PB.43425.4,PB.43425.6,PB.43425.8,PB.44392.8	MF	0.01094	0.0260629	4	159
GO:0047429	nucleoside-triphosphate diphosphatase activity	PB.31477.236,PB.31477.237	MF	0.01138	0.0263366	2	30
GO:0016836	hydro-lyase activity	PB.24567.13,PB.24567.14,PB.8176.4	MF	0.01208	0.02718	3	88
GO:0004806	triglyceride lipase activity	PB.29518.5,PB.29518.7	MF	0.01213	0.0265549	2	31
GO:0008170	N-methyltransferase activity	PB.17813.6,PB.36355.4,PB.36355.6,PB.36355.8	MF	0.01239	0.0264103	4	165
GO:0004301	epoxide hydrolase activity	PB.44972.565,PB.44972.566	MF	0.01289	0.0261023	2	32
GO:0016801	hydrolase activity, acting on ether bonds	PB.44972.565,PB.44972.566	MF	0.01289	0.0261023	2	32
GO:0016803	ether hydrolase activity	PB.44972.565,PB.44972.566	MF	0.01289	0.0261023	2	32
GO:0060089	molecular transducer activity	PB.11535.10,PB.11535.2,PB.11535.9,PB.39823.15,PB.39823.18,PB.39823.19,PB.39823.6,PB.45488.3,PB.45488.8	MF	0.01345	0.0259393	9	696
GO:0019213	deacetylase activity	PB.42163.453,PB.42163.460	MF	0.01448	0.0272763	2	34
GO:0016641	oxidoreductase activity, acting on the CH-NH2 group of donors, oxygen as acceptor	PB.42800.10,PB.42800.9,PB.44392.8	MF	0.01483	0.0273007	3	95
GO:0005319	lipid transporter activity	PB.21310.6,PB.36890.3,PB.36890.6	MF	0.01525	0.02745	3	96
GO:0016860	intramolecular oxidoreductase activity	PB.24567.13,PB.24567.14	MF	0.01614	0.0284204	2	36
GO:0004864	protein phosphatase inhibitor activity	PB.48236.11,PB.48236.7	MF	0.01789	0.0305072	2	38
GO:0016782	transferase activity, transferring sulfur-containing groups	PB.8956.13,PB.8956.4	MF	0.01789	0.0305072	2	38
GO:0008144	drug binding	PB.11535.10,PB.11535.2,PB.11535.9,PB.13806.14,PB.15673.2,PB.15673.8,PB.26756.4,PB.26756.5,PB.26756.8,PB.37517.2,PB.37517.3,PB.39823.15,PB.39823.18,PB.39823.19,PB.39823.6,PB.43978.11,PB.4446.11,PB.4446.5,PB.4446.7,PB.44714.2,PB.44714.3,PB.45488.3,PB.45488.8,PB.46829.656,PB.46829.657,PB.47313.3,PB.47313.5,PB.51174.4,PB.53197.12,PB.6609.1,PB.7499.13,PB.7499.14,PB.8916.10	MF	0.01849	0.0305651	33	4258
GO:0003993	acid phosphatase activity	PB.1940.5,PB.1940.6	MF	0.01879	0.0304398	2	39
GO:0019212	phosphatase inhibitor activity	PB.48236.11,PB.48236.7	MF	0.02161	0.0343218	2	42
GO:0005515	protein binding	PB.11535.10,PB.11535.2,PB.11535.9,PB.20906.15,PB.20906.21,PB.20906.29,PB.25595.3,PB.3001.24,PB.30114.4,PB.31879.6,PB.39756.19,PB.39756.25,PB.39823.15,PB.39823.18,PB.39823.19,PB.39823.6,PB.44714.2,PB.44714.3,PB.4673.2,PB.4673.6,PB.48674.11,PB.48674.15,PB.48674.9,PB.53197.12,PB.7608.13	MF	0.02216	0.0345185	25	3052
GO:0043167	ion binding	PB.10374.20,PB.11530.9,PB.11535.10,PB.11535.2,PB.11535.9,PB.13806.14,PB.14705.27,PB.14705.5,PB.15673.2,PB.15673.8,PB.20348.382,PB.20348.419,PB.20354.1,PB.20354.8,PB.24087.11,PB.24567.13,PB.24567.14,PB.24850.26,PB.26756.4,PB.26756.5,PB.26756.8,PB.30114.4,PB.31477.236,PB.31477.237,PB.32895.6,PB.32895.7,PB.32895.9,PB.36824.4,PB.37517.2,PB.37517.3,PB.39756.19,PB.39756.25,PB.39823.15,PB.39823.18,PB.39…	MF	0.02311	0.0353191	61	9067
GO:0051536	iron-sulfur cluster binding	PB.12511.6,PB.14241.4,PB.8956.13,PB.8956.4	MF	0.02448	0.0363831	4	203
GO:0051540	metal cluster binding	PB.12511.6,PB.14241.4,PB.8956.13,PB.8956.4	MF	0.02448	0.0363831	4	203
GO:0005506	iron ion binding	PB.43425.4,PB.43425.6,PB.43425.8	MF	0.02559	0.0370141	3	117
GO:0102158	very-long-chain 3-hydroxyacyl-CoA dehydratase activity	PB.8176.4	MF	0.02668	0.0369415	1	5
GO:0102343	3-hydroxy-arachidoyl-CoA dehydratase activity	PB.8176.4	MF	0.02668	0.0369415	1	5
GO:0102344	3-hydroxy-behenoyl-CoA dehydratase activity	PB.8176.4	MF	0.02668	0.0369415	1	5
GO:0102345	3-hydroxy-lignoceroyl-CoA dehydratase activity	PB.8176.4	MF	0.02668	0.0369415	1	5
GO:0016638	oxidoreductase activity, acting on the CH-NH2 group of donors	PB.42800.10,PB.42800.9,PB.44392.8	MF	0.02731	0.0362641	3	120
GO:0016879	ligase activity, forming carbon-nitrogen bonds	PB.26756.4,PB.26756.5,PB.26756.8	MF	0.02909	0.0380047	3	123
GO:0031625	ubiquitin protein ligase binding	PB.20906.15,PB.20906.21,PB.20906.29	MF	0.0297	0.037885	3	124
GO:0044389	ubiquitin-like protein ligase binding	PB.20906.15,PB.20906.21,PB.20906.29	MF	0.0297	0.037885	3	124
GO:0005488	binding	PB.10374.20,PB.11530.9,PB.11535.10,PB.11535.2,PB.11535.9,PB.12511.6,PB.13806.14,PB.14241.4,PB.14705.27,PB.14705.5,PB.15122.4,PB.15673.2,PB.15673.8,PB.17040.77,PB.17813.6,PB.19243.6,PB.20348.382,PB.20348.419,PB.20354.1,PB.20354.8,PB.20906.15,PB.20906.21,PB.20906.29,PB.21032.10,PB.21032.8,PB.24087.11,PB.24567.13,PB.24567.14,PB.24850.26,PB.25595.3,PB.26756.4,PB.26756.5,PB.26756.8,PB.28410.11,PB.2841…	MF	0.03072	0.0382818	100	16361
GO:0019899	enzyme binding	PB.20906.15,PB.20906.21,PB.20906.29,PB.31879.6,PB.48674.11,PB.48674.15,PB.48674.9	MF	0.03102	0.03807	7	554
GO:0005215	transporter activity	PB.17263.12,PB.17263.16,PB.17263.18,PB.19666.4,PB.20756.15,PB.21244.207,PB.21244.209,PB.21310.6,PB.36890.3,PB.36890.6,PB.46475.3,PB.46475.7,PB.46478.7,PB.46478.8	MF	0.03118	0.0376952	14	1492
GO:0005524	ATP binding	PB.11535.10,PB.11535.2,PB.11535.9,PB.13806.14,PB.15673.2,PB.15673.8,PB.26756.4,PB.26756.5,PB.26756.8,PB.37517.2,PB.37517.3,PB.39823.15,PB.39823.18,PB.39823.19,PB.39823.6,PB.43978.11,PB.4446.11,PB.4446.5,PB.4446.7,PB.44714.2,PB.44714.3,PB.45488.3,PB.45488.8,PB.47313.3,PB.47313.5,PB.51174.4,PB.53197.12,PB.6609.1,PB.7499.13,PB.7499.14,PB.8916.10	MF	0.03429	0.0408454	31	4140
GO:0032559	adenyl ribonucleotide binding	PB.11535.10,PB.11535.2,PB.11535.9,PB.13806.14,PB.15673.2,PB.15673.8,PB.26756.4,PB.26756.5,PB.26756.8,PB.37517.2,PB.37517.3,PB.39823.15,PB.39823.18,PB.39823.19,PB.39823.6,PB.43978.11,PB.4446.11,PB.4446.5,PB.4446.7,PB.44714.2,PB.44714.3,PB.45488.3,PB.45488.8,PB.47313.3,PB.47313.5,PB.51174.4,PB.53197.12,PB.6609.1,PB.7499.13,PB.7499.14,PB.8916.10	MF	0.03756	0.0440922	31	4172
GO:0030554	adenyl nucleotide binding	PB.11535.10,PB.11535.2,PB.11535.9,PB.13806.14,PB.15673.2,PB.15673.8,PB.26756.4,PB.26756.5,PB.26756.8,PB.37517.2,PB.37517.3,PB.39823.15,PB.39823.18,PB.39823.19,PB.39823.6,PB.43978.11,PB.4446.11,PB.4446.5,PB.4446.7,PB.44714.2,PB.44714.3,PB.45488.3,PB.45488.8,PB.47313.3,PB.47313.5,PB.51174.4,PB.53197.12,PB.6609.1,PB.7499.13,PB.7499.14,PB.8916.10	MF	0.03767	0.0435896	31	4173
GO:0046914	transition metal ion binding	PB.10374.20,PB.11530.9,PB.20348.382,PB.20348.419,PB.20354.1,PB.20354.8,PB.24567.13,PB.24567.14,PB.30114.4,PB.42800.10,PB.42800.9,PB.43425.4,PB.43425.6,PB.43425.8	MF	0.03998	0.045611	14	1545
GO:0005545	1-phosphatidylinositol binding	PB.39756.19,PB.39756.25	MF	0.04047	0.0452148	2	59
GO:0051539	4 iron, 4 sulfur cluster binding	PB.8956.13,PB.8956.4	MF	0.04047	0.0452148	2	59
GO:0004127	cytidylate kinase activity	PB.8916.10	MF	0.04234	0.0457272	1	8
GO:0005254	chloride channel activity	PB.19666.4	MF	0.04234	0.0457272	1	8
GO:0015108	chloride transmembrane transporter activity	PB.19666.4	MF	0.04234	0.0457272	1	8
GO:0015932	nucleobase-containing compound transmembrane transporter activity	PB.21244.207,PB.21244.209	MF	0.04298	0.0452127	2	61
GO:0000166	nucleotide binding	PB.11530.9,PB.11535.10,PB.11535.2,PB.11535.9,PB.13806.14,PB.15673.2,PB.15673.8,PB.26756.4,PB.26756.5,PB.26756.8,PB.30114.4,PB.31477.236,PB.31477.237,PB.37517.2,PB.37517.3,PB.39823.15,PB.39823.18,PB.39823.19,PB.39823.6,PB.43978.11,PB.4446.11,PB.4446.5,PB.4446.7,PB.44714.2,PB.44714.3,PB.45488.3,PB.45488.8,PB.47313.3,PB.47313.5,PB.51174.4,PB.53197.12,PB.6609.1,PB.7499.13,PB.7499.14,PB.8916.10	MF	0.0474	0.0489096	35	4919
GO:1901265	nucleoside phosphate binding	PB.11530.9,PB.11535.10,PB.11535.2,PB.11535.9,PB.13806.14,PB.15673.2,PB.15673.8,PB.26756.4,PB.26756.5,PB.26756.8,PB.30114.4,PB.31477.236,PB.31477.237,PB.37517.2,PB.37517.3,PB.39823.15,PB.39823.18,PB.39823.19,PB.39823.6,PB.43978.11,PB.4446.11,PB.4446.5,PB.4446.7,PB.44714.2,PB.44714.3,PB.45488.3,PB.45488.8,PB.47313.3,PB.47313.5,PB.51174.4,PB.53197.12,PB.6609.1,PB.7499.13,PB.7499.14,PB.8916.10	MF	0.0474	0.0489096	35	4919
GO:0008131	primary amine oxidase activity	PB.42800.10,PB.42800.9	MF	0.04952	0.050139	2	66
GO:0097367	carbohydrate derivative binding	PB.11535.10,PB.11535.2,PB.11535.9,PB.13806.14,PB.15673.2,PB.15673.8,PB.26756.4,PB.26756.5,PB.26756.8,PB.37517.2,PB.37517.3,PB.39823.15,PB.39823.18,PB.39823.19,PB.39823.6,PB.43978.11,PB.4446.11,PB.4446.5,PB.4446.7,PB.44714.2,PB.44714.3,PB.45488.3,PB.45488.8,PB.46829.656,PB.46829.657,PB.47313.3,PB.47313.5,PB.51174.4,PB.53197.12,PB.6609.1,PB.7499.13,PB.7499.14,PB.8916.10	MF	0.04968	0.04968	33	4605

## Sheet: S4
GO_accession	Description	GeneNames	Ontology	pValue	qValue	fg	bg
GO:0007167	enzyme linked receptor protein signaling pathway	PB.18077.5,PB.18457.50,PB.18457.52,PB.18457.53,PB.32895.16,PB.33019.1,PB.33019.10,PB.35498.5,PB.35498.6,PB.46852.111,PB.46852.112,PB.50620.28,PB.6802.2,PB.6802.4	BP	2.6e-09	3.276e-07	14	541
GO:0006396	RNA processing	PB.10681.6,PB.10681.8,PB.10681.9,PB.11155.4,PB.11155.6,PB.12234.23,PB.12234.26,PB.20339.5,PB.25493.16,PB.25493.9,PB.28410.10,PB.28410.12,PB.29317.14,PB.29317.16,PB.31423.5,PB.31423.6,PB.37674.1,PB.37674.4,PB.39230.2,PB.39230.3,PB.39565.8,PB.4548.7,PB.53194.5,PB.6183.7	BP	7.9e-09	4.977e-07	24	2007
GO:0007165	signal transduction	PB.18077.5,PB.18457.50,PB.18457.52,PB.18457.53,PB.24204.10,PB.24204.11,PB.29194.18,PB.29194.25,PB.32895.16,PB.33019.1,PB.33019.10,PB.35498.5,PB.35498.6,PB.42164.92,PB.46852.111,PB.46852.112,PB.50620.28,PB.6802.2,PB.6802.4	BP	1.6e-08	6.72e-07	19	1692
GO:0007154	cell communication	PB.18077.5,PB.18457.50,PB.18457.52,PB.18457.53,PB.24204.10,PB.24204.11,PB.29194.18,PB.29194.25,PB.32895.16,PB.33019.1,PB.33019.10,PB.35498.5,PB.35498.6,PB.42164.92,PB.46852.111,PB.46852.112,PB.50620.28,PB.6802.2,PB.6802.4	BP	3.7e-08	1.036e-06	19	1827
GO:0006468	protein phosphorylation	PB.12205.10,PB.1788.3,PB.1788.4,PB.18077.5,PB.18457.50,PB.18457.52,PB.18457.53,PB.19881.2,PB.19881.4,PB.19881.9,PB.24204.10,PB.24204.11,PB.29194.18,PB.29194.25,PB.32895.16,PB.33019.1,PB.33019.10,PB.35498.5,PB.35498.6,PB.46852.111,PB.46852.112,PB.50620.28,PB.6802.2,PB.6802.4	BP	3.7e-08	1.036e-06	24	2489
GO:0009987	cellular process	PB.10429.3,PB.10429.4,PB.10681.6,PB.10681.8,PB.10681.9,PB.10867.114,PB.10867.129,PB.11155.4,PB.11155.6,PB.12205.10,PB.12234.23,PB.12234.26,PB.13486.2,PB.13486.3,PB.13671.6,PB.13671.9,PB.17077.14,PB.17077.17,PB.17595.3,PB.17595.9,PB.1788.3,PB.1788.4,PB.18077.5,PB.18457.50,PB.18457.52,PB.18457.53,PB.19881.2,PB.19881.4,PB.19881.9,PB.19885.11,PB.19885.7,PB.19898.7,PB.19898.8,PB.20339.5,PB.21336.14,PB…	BP	5.8e-08	1.218e-06	125	17400
GO:0007166	cell surface receptor signaling pathway	PB.18077.5,PB.18457.50,PB.18457.52,PB.18457.53,PB.29194.18,PB.29194.25,PB.32895.16,PB.33019.1,PB.33019.10,PB.35498.5,PB.35498.6,PB.46852.111,PB.46852.112,PB.50620.28,PB.6802.2,PB.6802.4	BP	6e-06	0.000858	16	660
GO:0007178	transmembrane receptor protein serine/threonine kinase signaling pathway	PB.18077.5,PB.18457.50,PB.18457.52,PB.18457.53,PB.32895.16,PB.33019.1,PB.33019.10,PB.35498.5,PB.35498.6,PB.46852.111,PB.46852.112,PB.50620.28,PB.6802.2,PB.6802.4	BP	1.1e-05	0.000524333	14	541
GO:0006400	tRNA modification	PB.10681.6,PB.10681.8,PB.10681.9,PB.11155.4,PB.11155.6,PB.37674.1,PB.37674.4,PB.39230.2,PB.39230.3,PB.39565.8	BP	6.3e-05	0.00112612	10	334
GO:0008033	tRNA processing	PB.10681.6,PB.10681.8,PB.10681.9,PB.11155.4,PB.11155.6,PB.37674.1,PB.37674.4,PB.39230.2,PB.39230.3,PB.39565.8	BP	0.00013	0.00143	10	364
GO:0006399	tRNA metabolic process	PB.10681.6,PB.10681.8,PB.10681.9,PB.11155.4,PB.11155.6,PB.36377.328,PB.36377.335,PB.37674.1,PB.37674.4,PB.39230.2,PB.39230.3,PB.39565.8,PB.44972.123	BP	0.0002	0.00204286	13	624
GO:0034660	ncRNA metabolic process	PB.10681.6,PB.10681.8,PB.10681.9,PB.11155.4,PB.11155.6,PB.20339.5,PB.31423.5,PB.31423.6,PB.36377.328,PB.36377.335,PB.37674.1,PB.37674.4,PB.39230.2,PB.39230.3,PB.39565.8,PB.44972.123	BP	0.00498	0.0134366	16	1211
GO:0034470	ncRNA processing	PB.10681.6,PB.10681.8,PB.10681.9,PB.11155.4,PB.11155.6,PB.20339.5,PB.31423.5,PB.31423.6,PB.37674.1,PB.37674.4,PB.39230.2,PB.39230.3,PB.39565.8	BP	0.00926	0.020372	13	963
GO:0023052	signaling	PB.18077.5,PB.18457.50,PB.18457.52,PB.18457.53,PB.24204.10,PB.24204.11,PB.29194.18,PB.29194.25,PB.32895.16,PB.33019.1,PB.33019.10,PB.35498.5,PB.35498.6,PB.42164.92,PB.46852.111,PB.46852.112,PB.50620.28,PB.6802.2,PB.6802.4	BP	0.01233	0.0233535	19	1692
GO:0006520	cellular amino acid metabolic process	PB.13671.6,PB.13671.9,PB.24143.6,PB.2607.16,PB.36377.328,PB.36377.335,PB.44972.123,PB.46830.185,PB.47838.15,PB.47838.9,PB.6056.10,PB.6056.8	BP	0.0124	0.0230286	12	891
GO:0044237	cellular metabolic process	PB.10429.3,PB.10429.4,PB.10681.6,PB.10681.8,PB.10681.9,PB.10867.114,PB.10867.129,PB.11155.4,PB.11155.6,PB.12205.10,PB.12234.23,PB.12234.26,PB.13486.2,PB.13486.3,PB.13671.6,PB.13671.9,PB.17077.14,PB.17077.17,PB.17595.3,PB.17595.9,PB.1788.3,PB.1788.4,PB.18077.5,PB.18457.50,PB.18457.52,PB.18457.53,PB.19881.2,PB.19881.4,PB.19881.9,PB.19898.7,PB.19898.8,PB.20339.5,PB.21336.14,PB.21336.18,PB.21600.10,P…	BP	0.02488	0.0390971	109	14817
GO:0005975	carbohydrate metabolic process	PB.19898.7,PB.19898.8,PB.21600.10,PB.21600.15,PB.21600.3,PB.25089.2,PB.28073.6,PB.28073.9,PB.31413.375,PB.31413.378,PB.31783.180,PB.31783.181,PB.41139.4,PB.46948.6,PB.46948.7	BP	0.02839	0.0414262	15	1359
GO:0071704	organic substance metabolic process	PB.10170.15,PB.10429.3,PB.10429.4,PB.10681.6,PB.10681.8,PB.10681.9,PB.10867.114,PB.10867.129,PB.11155.4,PB.11155.6,PB.12205.10,PB.12234.23,PB.12234.26,PB.13486.2,PB.13486.3,PB.13671.6,PB.13671.9,PB.15936.12,PB.15936.9,PB.17077.14,PB.17077.17,PB.1788.3,PB.1788.4,PB.18077.5,PB.18457.50,PB.18457.52,PB.18457.53,PB.19881.2,PB.19881.4,PB.19881.9,PB.19898.7,PB.19898.8,PB.20339.5,PB.21336.14,PB.21336.18,…	BP	0.03388	0.0461413	117	16222
GO:0019752	carboxylic acid metabolic process	PB.13671.6,PB.13671.9,PB.21336.14,PB.21336.18,PB.24143.6,PB.2607.16,PB.36377.328,PB.36377.335,PB.44972.123,PB.46730.20,PB.46830.185,PB.47838.15,PB.47838.9,PB.48305.18,PB.6056.10,PB.6056.8	BP	0.03456	0.0466234	16	1518
GO:0044281	small molecule metabolic process	PB.13486.2,PB.13486.3,PB.13671.6,PB.13671.9,PB.19898.7,PB.19898.8,PB.21336.14,PB.21336.18,PB.24143.6,PB.2607.16,PB.31783.180,PB.31783.181,PB.36377.328,PB.36377.335,PB.4379.7,PB.44972.123,PB.46730.20,PB.46830.185,PB.47838.15,PB.47838.9,PB.48305.18,PB.49165.189,PB.6056.10,PB.6056.8	BP	0.0364	0.0486467	24	2553
GO:0044255	cellular lipid metabolic process	PB.21336.14,PB.21336.18,PB.38299.11,PB.38299.4,PB.39441.277,PB.39840.8,PB.41300.3,PB.41300.4,PB.46730.20,PB.48305.18	BP	0.04381	0.0522069	10	839
GO:0043436	oxoacid metabolic process	PB.13671.6,PB.13671.9,PB.21336.14,PB.21336.18,PB.24143.6,PB.2607.16,PB.36377.328,PB.36377.335,PB.44972.123,PB.46730.20,PB.46830.185,PB.47838.15,PB.47838.9,PB.48305.18,PB.6056.10,PB.6056.8	BP	0.04461	0.0506288	16	1570
GO:0043170	macromolecule metabolic process	PB.10170.15,PB.10429.3,PB.10429.4,PB.10681.6,PB.10681.8,PB.10681.9,PB.11155.4,PB.11155.6,PB.12205.10,PB.12234.23,PB.12234.26,PB.13671.6,PB.13671.9,PB.17077.14,PB.17077.17,PB.1788.3,PB.1788.4,PB.18077.5,PB.18457.50,PB.18457.52,PB.18457.53,PB.19881.2,PB.19881.4,PB.19881.9,PB.19898.7,PB.19898.8,PB.20339.5,PB.21600.10,PB.21600.15,PB.21600.3,PB.24204.10,PB.24204.11,PB.25493.16,PB.25493.9,PB.26360.24,P…	BP	0.04588	0.0500827	92	12493
GO:0006082	organic acid metabolic process	PB.13671.6,PB.13671.9,PB.21336.14,PB.21336.18,PB.24143.6,PB.2607.16,PB.36377.328,PB.36377.335,PB.44972.123,PB.46730.20,PB.46830.185,PB.47838.15,PB.47838.9,PB.48305.18,PB.6056.10,PB.6056.8	BP	0.0499	0.0532515	16	1594
GO:0032259	methylation	PB.11155.4,PB.11155.6,PB.20339.5,PB.22838.2,PB.24928.3,PB.24928.4,PB.24928.5,PB.31423.5,PB.31423.6,PB.39230.2,PB.39230.3,PB.39441.277,PB.39565.8,PB.42164.92	BP	0.04991	0.0528676	14	1343
GO:0042765	GPI-anchor transamidase complex	PB.39840.8,PB.41300.3,PB.41300.4	CC	0.0041	0.164	3	51
GO:0005673	transcription factor TFIIE complex	PB.10429.3,PB.10429.4	CC	0.0044	0.088	2	16
GO:0098805	whole membrane	PB.19898.7,PB.19898.8,PB.29319.4,PB.31413.54,PB.31413.58,PB.37642.4,PB.38997.12,PB.39123.4,PB.39123.6,PB.39123.7,PB.39840.8,PB.41300.3,PB.41300.4,PB.42183.10,PB.42345.2,PB.42345.8,PB.48727.18	CC	0.0052	0.0693333	17	1353
GO:0009527	plastid outer membrane	PB.39123.4,PB.39123.6,PB.39123.7	CC	0.0053	0.0471111	3	56
GO:0009707	chloroplast outer membrane	PB.39123.4,PB.39123.6,PB.39123.7	CC	0.0053	0.0471111	3	56
GO:0005874	microtubule	PB.19885.11,PB.19885.7,PB.22333.5,PB.22333.6,PB.49595.15	CC	0.0055	0.0366667	5	179
GO:0070652	HAUS complex	PB.19885.11,PB.19885.7	CC	0.0062	0.0354286	2	19
GO:0005875	microtubule associated complex	PB.19885.11,PB.19885.7,PB.22333.5,PB.22333.6,PB.49595.15	CC	0.0063	0.0315	5	185
GO:0099080	supramolecular complex	PB.19885.11,PB.19885.7,PB.22333.5,PB.22333.6,PB.49595.15	CC	0.0069	0.0262857	5	189
GO:0099081	supramolecular polymer	PB.19885.11,PB.19885.7,PB.22333.5,PB.22333.6,PB.49595.15	CC	0.0069	0.0262857	5	189
GO:0099512	supramolecular fiber	PB.19885.11,PB.19885.7,PB.22333.5,PB.22333.6,PB.49595.15	CC	0.0069	0.0262857	5	189
GO:0099513	polymeric cytoskeletal fiber	PB.19885.11,PB.19885.7,PB.22333.5,PB.22333.6,PB.49595.15	CC	0.0069	0.0262857	5	189
GO:0005853	eukaryotic translation elongation factor 1 complex	PB.26360.24,PB.26360.5	CC	0.0107	0.0329231	2	25
GO:0031969	chloroplast membrane	PB.17263.23,PB.38627.3,PB.39123.4,PB.39123.6,PB.39123.7	CC	0.0108	0.0308571	5	211
GO:0044464	cell part	PB.10429.3,PB.10429.4,PB.10681.6,PB.10681.8,PB.10681.9,PB.10867.114,PB.10867.129,PB.11346.10,PB.11346.9,PB.12234.23,PB.12234.26,PB.1245.15,PB.13486.2,PB.13486.3,PB.13671.6,PB.13671.9,PB.14519.9,PB.15936.12,PB.15936.9,PB.16262.4,PB.16262.7,PB.17077.14,PB.17077.17,PB.17263.23,PB.1788.3,PB.1788.4,PB.18077.5,PB.18457.50,PB.18457.52,PB.18457.53,PB.19881.2,PB.19881.4,PB.19881.9,PB.19885.11,PB.19885.7,P…	CC	0.0114	0.0304	165	24430
GO:0031312	extrinsic component of organelle membrane	PB.13486.2,PB.13486.3	CC	0.0115	0.0278788	2	26
GO:0031314	extrinsic component of mitochondrial inner membrane	PB.13486.2,PB.13486.3	CC	0.0115	0.0278788	2	26
GO:0005623	cell	PB.10429.3,PB.10429.4,PB.10681.6,PB.10681.8,PB.10681.9,PB.10867.114,PB.10867.129,PB.11346.10,PB.11346.9,PB.12234.23,PB.12234.26,PB.1245.15,PB.13486.2,PB.13486.3,PB.13671.6,PB.13671.9,PB.14519.9,PB.15936.12,PB.15936.9,PB.16262.4,PB.16262.7,PB.17077.14,PB.17077.17,PB.17263.23,PB.1788.3,PB.1788.4,PB.18077.5,PB.18457.50,PB.18457.52,PB.18457.53,PB.19881.2,PB.19881.4,PB.19881.9,PB.19885.11,PB.19885.7,P…	CC	0.0124	0.0275556	165	24460
GO:0042170	plastid membrane	PB.17263.23,PB.38627.3,PB.39123.4,PB.39123.6,PB.39123.7	CC	0.0145	0.0305263	5	227
GO:0005774	vacuolar membrane	PB.19898.7,PB.19898.8,PB.31413.54,PB.31413.58,PB.37642.4,PB.39840.8,PB.41300.3,PB.41300.4,PB.42183.10,PB.42345.2,PB.42345.8,PB.48727.18	CC	0.0153	0.0306	12	935
GO:0044437	vacuolar part	PB.19898.7,PB.19898.8,PB.31413.54,PB.31413.58,PB.37642.4,PB.39840.8,PB.41300.3,PB.41300.4,PB.42183.10,PB.42345.2,PB.42345.8,PB.48727.18	CC	0.0162	0.0308571	12	943
GO:0044422	organelle part	PB.10429.3,PB.10429.4,PB.10681.6,PB.10681.8,PB.10681.9,PB.13486.2,PB.13486.3,PB.14519.9,PB.16262.4,PB.16262.7,PB.17263.23,PB.19885.11,PB.19885.7,PB.19898.7,PB.19898.8,PB.216.26,PB.21793.129,PB.22333.5,PB.22333.6,PB.2286.9,PB.23038.13,PB.26388.7,PB.28073.6,PB.28073.9,PB.29317.14,PB.29317.16,PB.29319.4,PB.31413.54,PB.31413.58,PB.31423.5,PB.31423.6,PB.37194.11,PB.37642.4,PB.38627.3,PB.38997.12,PB.39…	CC	0.0173	0.0307556	64	8052
GO:0044446	intracellular organelle part	PB.10429.3,PB.10429.4,PB.10681.6,PB.10681.8,PB.10681.9,PB.13486.2,PB.13486.3,PB.14519.9,PB.16262.4,PB.16262.7,PB.17263.23,PB.19885.11,PB.19885.7,PB.19898.7,PB.19898.8,PB.216.26,PB.21793.129,PB.22333.5,PB.22333.6,PB.2286.9,PB.23038.13,PB.26388.7,PB.28073.6,PB.28073.9,PB.29317.14,PB.29317.16,PB.29319.4,PB.31413.54,PB.31413.58,PB.31423.5,PB.31423.6,PB.37194.11,PB.37642.4,PB.38627.3,PB.38997.12,PB.39…	CC	0.0173	0.0307556	64	8052
GO:0005819	spindle	PB.19885.11,PB.19885.7,PB.49595.15	CC	0.0186	0.0303673	3	89
GO:0005871	kinesin complex	PB.22333.5,PB.22333.6,PB.49595.15	CC	0.0186	0.0303673	3	89
GO:0048046	apoplast	PB.19898.7,PB.19898.8,PB.21600.10,PB.21600.15,PB.21600.3,PB.46948.6,PB.46948.7	CC	0.0201	0.0309231	7	434
GO:0018444	translation release factor complex	PB.17077.14,PB.17077.17	CC	0.0203	0.0300741	2	35
GO:0015630	microtubule cytoskeleton	PB.19885.11,PB.19885.7,PB.22333.5,PB.22333.6,PB.49595.15	CC	0.021	0.03	5	250
GO:0005773	vacuole	PB.13671.6,PB.13671.9,PB.17077.14,PB.17077.17,PB.19898.7,PB.19898.8,PB.31413.54,PB.31413.58,PB.31783.180,PB.31783.181,PB.37642.4,PB.39840.8,PB.41300.3,PB.41300.4,PB.42183.10,PB.42345.2,PB.42345.8,PB.48727.18	CC	0.0217	0.029931	18	1707
GO:0009328	phenylalanine-tRNA ligase complex	PB.36377.328,PB.36377.335	CC	0.0226	0.0296393	2	37
GO:0009524	phragmoplast	PB.19885.11,PB.19885.7	CC	0.0226	0.0296393	2	37
GO:0009505	plant-type cell wall	PB.19898.7,PB.19898.8,PB.21600.10,PB.21600.15,PB.21600.3,PB.46948.6,PB.46948.7	CC	0.0227	0.028375	7	445
GO:0031090	organelle membrane	PB.13486.2,PB.13486.3,PB.17263.23,PB.19898.7,PB.19898.8,PB.216.26,PB.21793.129,PB.2286.9,PB.29319.4,PB.31413.54,PB.31413.58,PB.37642.4,PB.38627.3,PB.38997.12,PB.39123.4,PB.39123.6,PB.39123.7,PB.39840.8,PB.41300.3,PB.41300.4,PB.42183.10,PB.42345.2,PB.42345.8,PB.48727.18,PB.49165.189	CC	0.0231	0.028	25	2622
GO:0044430	cytoskeletal part	PB.19885.11,PB.19885.7,PB.22333.5,PB.22333.6,PB.49595.15	CC	0.0329	0.0387059	5	282
GO:0098588	bounding membrane of organelle	PB.19898.7,PB.19898.8,PB.216.26,PB.29319.4,PB.31413.54,PB.31413.58,PB.37642.4,PB.38997.12,PB.39123.4,PB.39123.6,PB.39123.7,PB.39840.8,PB.41300.3,PB.41300.4,PB.42183.10,PB.42345.2,PB.42345.8,PB.48727.18	CC	0.0418	0.0477714	18	1844
GO:0005856	cytoskeleton	PB.19885.11,PB.19885.7,PB.22333.5,PB.22333.6,PB.49595.15	CC	0.0442	0.0491111	5	306
GO:0000312	plastid small ribosomal subunit	PB.50965.10	CC	0.0491	0.051013	1	8
GO:0009341	beta-galactosidase complex	PB.25089.2	CC	0.0491	0.051013	1	8
GO:0009547	plastid ribosome	PB.50965.10	CC	0.0491	0.051013	1	8
GO:0030897	HOPS complex	PB.49839.6	CC	0.0491	0.051013	1	8
GO:0032555	purine ribonucleotide binding	PB.10681.6,PB.10681.8,PB.10681.9,PB.11346.10,PB.11346.9,PB.12205.10,PB.12234.23,PB.12234.26,PB.14519.9,PB.17077.14,PB.17077.17,PB.1788.3,PB.1788.4,PB.18077.5,PB.18457.50,PB.18457.52,PB.18457.53,PB.19881.2,PB.19881.4,PB.19881.9,PB.22333.5,PB.22333.6,PB.23031.4,PB.24204.10,PB.24204.11,PB.2607.16,PB.26388.7,PB.29194.18,PB.29194.25,PB.32895.16,PB.33019.1,PB.33019.10,PB.34451.4,PB.35498.5,PB.35498.6,P…	MF	7.5e-08	1.26e-06	57	4524
GO:0017076	purine nucleotide binding	PB.10681.6,PB.10681.8,PB.10681.9,PB.11346.10,PB.11346.9,PB.12205.10,PB.12234.23,PB.12234.26,PB.14519.9,PB.17077.14,PB.17077.17,PB.1788.3,PB.1788.4,PB.18077.5,PB.18457.50,PB.18457.52,PB.18457.53,PB.19881.2,PB.19881.4,PB.19881.9,PB.22333.5,PB.22333.6,PB.23031.4,PB.24204.10,PB.24204.11,PB.2607.16,PB.26388.7,PB.29194.18,PB.29194.25,PB.32895.16,PB.33019.1,PB.33019.10,PB.34451.4,PB.35498.5,PB.35498.6,P…	MF	7.5e-08	1.26e-06	57	4525
GO:0032553	ribonucleotide binding	PB.10681.6,PB.10681.8,PB.10681.9,PB.11346.10,PB.11346.9,PB.12205.10,PB.12234.23,PB.12234.26,PB.14519.9,PB.17077.14,PB.17077.17,PB.1788.3,PB.1788.4,PB.18077.5,PB.18457.50,PB.18457.52,PB.18457.53,PB.19881.2,PB.19881.4,PB.19881.9,PB.22333.5,PB.22333.6,PB.23031.4,PB.24204.10,PB.24204.11,PB.2607.16,PB.26388.7,PB.29194.18,PB.29194.25,PB.32895.16,PB.33019.1,PB.33019.10,PB.34451.4,PB.35498.5,PB.35498.6,P…	MF	9.5e-08	1.33e-06	57	4555
GO:0097367	carbohydrate derivative binding	PB.10681.6,PB.10681.8,PB.10681.9,PB.11346.10,PB.11346.9,PB.12205.10,PB.12234.23,PB.12234.26,PB.14519.9,PB.17077.14,PB.17077.17,PB.1788.3,PB.1788.4,PB.18077.5,PB.18457.50,PB.18457.52,PB.18457.53,PB.19881.2,PB.19881.4,PB.19881.9,PB.22333.5,PB.22333.6,PB.23031.4,PB.24204.10,PB.24204.11,PB.2607.16,PB.26388.7,PB.29194.18,PB.29194.25,PB.32895.16,PB.33019.1,PB.33019.10,PB.34451.4,PB.35498.5,PB.35498.6,P…	MF	1.4e-07	1.764e-06	57	4605
GO:0008144	drug binding	PB.10681.6,PB.10681.8,PB.10681.9,PB.11346.10,PB.11346.9,PB.12205.10,PB.12234.23,PB.12234.26,PB.1788.3,PB.1788.4,PB.18077.5,PB.18457.50,PB.18457.52,PB.18457.53,PB.19881.2,PB.19881.4,PB.19881.9,PB.22333.5,PB.22333.6,PB.23031.4,PB.24143.6,PB.24204.10,PB.24204.11,PB.2607.16,PB.29194.18,PB.29194.25,PB.32895.16,PB.33019.1,PB.33019.10,PB.34451.4,PB.35498.5,PB.35498.6,PB.36377.328,PB.36377.335,PB.37642.4…	MF	9.6e-07	1.09964e-05	52	4258
GO:0005524	ATP binding	PB.10681.6,PB.10681.8,PB.10681.9,PB.11346.10,PB.11346.9,PB.12205.10,PB.12234.23,PB.12234.26,PB.1788.3,PB.1788.4,PB.18077.5,PB.18457.50,PB.18457.52,PB.18457.53,PB.19881.2,PB.19881.4,PB.19881.9,PB.22333.5,PB.22333.6,PB.23031.4,PB.24204.10,PB.24204.11,PB.2607.16,PB.29194.18,PB.29194.25,PB.32895.16,PB.33019.1,PB.33019.10,PB.34451.4,PB.35498.5,PB.35498.6,PB.36377.328,PB.36377.335,PB.37642.4,PB.39341.1…	MF	9.8e-07	1.029e-05	51	4140
GO:0032559	adenyl ribonucleotide binding	PB.10681.6,PB.10681.8,PB.10681.9,PB.11346.10,PB.11346.9,PB.12205.10,PB.12234.23,PB.12234.26,PB.1788.3,PB.1788.4,PB.18077.5,PB.18457.50,PB.18457.52,PB.18457.53,PB.19881.2,PB.19881.4,PB.19881.9,PB.22333.5,PB.22333.6,PB.23031.4,PB.24204.10,PB.24204.11,PB.2607.16,PB.29194.18,PB.29194.25,PB.32895.16,PB.33019.1,PB.33019.10,PB.34451.4,PB.35498.5,PB.35498.6,PB.36377.328,PB.36377.335,PB.37642.4,PB.39341.1…	MF	1.2e-06	1.12e-05	51	4172
GO:0030554	adenyl nucleotide binding	PB.10681.6,PB.10681.8,PB.10681.9,PB.11346.10,PB.11346.9,PB.12205.10,PB.12234.23,PB.12234.26,PB.1788.3,PB.1788.4,PB.18077.5,PB.18457.50,PB.18457.52,PB.18457.53,PB.19881.2,PB.19881.4,PB.19881.9,PB.22333.5,PB.22333.6,PB.23031.4,PB.24204.10,PB.24204.11,PB.2607.16,PB.29194.18,PB.29194.25,PB.32895.16,PB.33019.1,PB.33019.10,PB.34451.4,PB.35498.5,PB.35498.6,PB.36377.328,PB.36377.335,PB.37642.4,PB.39341.1…	MF	1.2e-06	1.12e-05	51	4173
GO:0017111	nucleoside-triphosphatase activity	PB.11346.10,PB.11346.9,PB.12234.23,PB.12234.26,PB.14519.9,PB.17077.14,PB.17077.17,PB.22333.5,PB.22333.6,PB.23031.4,PB.26388.7,PB.39341.10,PB.39341.6,PB.39341.7,PB.39341.9,PB.42164.92,PB.49595.15,PB.50773.73,PB.51263.3,PB.53575.2,PB.53575.3,PB.53575.5	MF	7e-06	5.88e-05	22	1201
GO:0004675	transmembrane receptor protein serine/threonine kinase activity	PB.18077.5,PB.18457.50,PB.18457.52,PB.18457.53,PB.32895.16,PB.33019.1,PB.33019.10,PB.35498.5,PB.35498.6,PB.46852.111,PB.46852.112,PB.50620.28,PB.6802.2,PB.6802.4	MF	9e-06	7.0875e-05	14	541
GO:0004888	transmembrane signaling receptor activity	PB.18077.5,PB.18457.50,PB.18457.52,PB.18457.53,PB.32895.16,PB.33019.1,PB.33019.10,PB.35498.5,PB.35498.6,PB.46852.111,PB.46852.112,PB.50620.28,PB.6802.2,PB.6802.4	MF	1e-05	7e-05	14	548
GO:0019199	transmembrane receptor protein kinase activity	PB.18077.5,PB.18457.50,PB.18457.52,PB.18457.53,PB.32895.16,PB.33019.1,PB.33019.10,PB.35498.5,PB.35498.6,PB.46852.111,PB.46852.112,PB.50620.28,PB.6802.2,PB.6802.4	MF	1e-05	7e-05	14	548
GO:0038023	signaling receptor activity	PB.18077.5,PB.18457.50,PB.18457.52,PB.18457.53,PB.32895.16,PB.33019.1,PB.33019.10,PB.35498.5,PB.35498.6,PB.46852.111,PB.46852.112,PB.50620.28,PB.6802.2,PB.6802.4	MF	1e-05	7e-05	14	548
GO:0043167	ion binding	PB.10170.15,PB.10538.4,PB.10538.9,PB.10681.6,PB.10681.8,PB.10681.9,PB.11346.10,PB.11346.9,PB.11647.3,PB.11647.4,PB.12205.10,PB.12234.23,PB.12234.26,PB.13486.2,PB.13486.3,PB.14519.9,PB.15624.7,PB.15936.12,PB.15936.9,PB.17077.14,PB.17077.17,PB.1788.3,PB.1788.4,PB.18077.5,PB.18457.50,PB.18457.52,PB.18457.53,PB.19881.2,PB.19881.4,PB.19881.9,PB.19898.7,PB.19898.8,PB.2095.4,PB.21336.14,PB.21336.18,PB.2…	MF	1.1e-05	0.000524333	95	9067
GO:0016462	pyrophosphatase activity	PB.11346.10,PB.11346.9,PB.12234.23,PB.12234.26,PB.14519.9,PB.17077.14,PB.17077.17,PB.22333.5,PB.22333.6,PB.23031.4,PB.26388.7,PB.39341.10,PB.39341.6,PB.39341.7,PB.39341.9,PB.42164.92,PB.49595.15,PB.50773.73,PB.51263.3,PB.53575.2,PB.53575.3,PB.53575.5	MF	2.3e-05	0.0001449	22	1299
GO:0016817	hydrolase activity, acting on acid anhydrides	PB.11346.10,PB.11346.9,PB.12234.23,PB.12234.26,PB.14519.9,PB.17077.14,PB.17077.17,PB.22333.5,PB.22333.6,PB.23031.4,PB.26388.7,PB.39341.10,PB.39341.6,PB.39341.7,PB.39341.9,PB.42164.92,PB.49595.15,PB.50773.73,PB.51263.3,PB.53575.2,PB.53575.3,PB.53575.5	MF	2.5e-05	0.000146512	22	1306
GO:0016818	hydrolase activity, acting on acid anhydrides, in phosphorus-containing anhydrides	PB.11346.10,PB.11346.9,PB.12234.23,PB.12234.26,PB.14519.9,PB.17077.14,PB.17077.17,PB.22333.5,PB.22333.6,PB.23031.4,PB.26388.7,PB.39341.10,PB.39341.6,PB.39341.7,PB.39341.9,PB.42164.92,PB.49595.15,PB.50773.73,PB.51263.3,PB.53575.2,PB.53575.3,PB.53575.5	MF	2.5e-05	0.000146512	22	1306
GO:0005488	binding	PB.10170.15,PB.10429.3,PB.10429.4,PB.10538.4,PB.10538.9,PB.10681.6,PB.10681.8,PB.10681.9,PB.10867.114,PB.10867.129,PB.11155.4,PB.11155.6,PB.11346.10,PB.11346.9,PB.11647.3,PB.11647.4,PB.12205.10,PB.12234.23,PB.12234.26,PB.13486.2,PB.13486.3,PB.14519.9,PB.15624.7,PB.15936.12,PB.15936.9,PB.17077.14,PB.17077.17,PB.1788.3,PB.1788.4,PB.18077.5,PB.18457.50,PB.18457.52,PB.18457.53,PB.19881.2,PB.19881.4,P…	MF	2.8e-05	0.000153391	129	16361
GO:0016407	acetyltransferase activity	PB.10681.6,PB.10681.8,PB.10681.9,PB.21336.14,PB.21336.18,PB.46730.20,PB.6056.10,PB.6056.8	MF	5.2e-05	0.000273	8	207
GO:0016887	ATPase activity	PB.11346.10,PB.11346.9,PB.12234.23,PB.12234.26,PB.22333.5,PB.22333.6,PB.23031.4,PB.39341.10,PB.39341.6,PB.39341.7,PB.39341.9,PB.49595.15,PB.50773.73,PB.53575.2,PB.53575.3,PB.53575.5	MF	6.6e-05	0.00033264	16	822
GO:0015098	molybdate ion transmembrane transporter activity	PB.23038.13,PB.48727.16,PB.48727.18,PB.48727.4	MF	7.6e-05	0.000368308	4	36
GO:0016427	tRNA (cytosine) methyltransferase activity	PB.11155.4,PB.11155.6,PB.39565.8	MF	8.4e-05	0.000384873	3	14
GO:0016428	tRNA (cytosine-5-)-methyltransferase activity	PB.11155.4,PB.11155.6,PB.39565.8	MF	8.4e-05	0.000384873	3	14
GO:1901363	heterocyclic compound binding	PB.10429.3,PB.10429.4,PB.10681.6,PB.10681.8,PB.10681.9,PB.11155.4,PB.11155.6,PB.11346.10,PB.11346.9,PB.12205.10,PB.12234.23,PB.12234.26,PB.13486.2,PB.13486.3,PB.14519.9,PB.15624.7,PB.17077.14,PB.17077.17,PB.1788.3,PB.1788.4,PB.18077.5,PB.18457.50,PB.18457.52,PB.18457.53,PB.19881.2,PB.19881.4,PB.19881.9,PB.22333.5,PB.22333.6,PB.23031.4,PB.24143.6,PB.24204.10,PB.24204.11,PB.25493.16,PB.25493.9,PB.2…	MF	9.9e-05	0.000430138	89	10243
GO:0097159	organic cyclic compound binding	PB.10429.3,PB.10429.4,PB.10681.6,PB.10681.8,PB.10681.9,PB.11155.4,PB.11155.6,PB.11346.10,PB.11346.9,PB.12205.10,PB.12234.23,PB.12234.26,PB.13486.2,PB.13486.3,PB.14519.9,PB.15624.7,PB.17077.14,PB.17077.17,PB.1788.3,PB.1788.4,PB.18077.5,PB.18457.50,PB.18457.52,PB.18457.53,PB.19881.2,PB.19881.4,PB.19881.9,PB.22333.5,PB.22333.6,PB.23031.4,PB.24143.6,PB.24204.10,PB.24204.11,PB.25493.16,PB.25493.9,PB.2…	MF	0.0001	0.00042	89	10249
GO:0060089	molecular transducer activity	PB.18077.5,PB.18457.50,PB.18457.52,PB.18457.53,PB.32895.16,PB.33019.1,PB.33019.10,PB.35498.5,PB.35498.6,PB.46852.111,PB.46852.112,PB.50620.28,PB.6802.2,PB.6802.4	MF	0.00014	0.000569032	14	696
GO:0043399	tRNA A64-2'-O-ribosylphosphate transferase activity	PB.37674.1,PB.37674.4	MF	0.00023	0.000905625	2	4
GO:0051392	tRNA N-acetyltransferase activity	PB.10681.6,PB.10681.8,PB.10681.9	MF	0.00026	0.00097791	3	20
GO:1990883	rRNA cytidine N-acetyltransferase activity	PB.10681.6,PB.10681.8,PB.10681.9	MF	0.00026	0.00097791	3	20
GO:0140098	catalytic activity, acting on RNA	PB.11155.4,PB.11155.6,PB.12234.23,PB.12234.26,PB.31423.5,PB.31423.6,PB.36377.328,PB.36377.335,PB.37674.1,PB.37674.4,PB.39230.2,PB.39230.3,PB.39341.10,PB.39341.6,PB.39341.7,PB.39341.9,PB.39565.8,PB.44972.123	MF	0.00045	0.00162	18	1173
GO:0004559	alpha-mannosidase activity	PB.19898.7,PB.19898.8,PB.31783.180,PB.31783.181	MF	0.00049	0.00169151	4	58
GO:0015923	mannosidase activity	PB.19898.7,PB.19898.8,PB.31783.180,PB.31783.181	MF	0.00049	0.00169151	4	58
GO:0003985	acetyl-CoA C-acetyltransferase activity	PB.21336.14,PB.21336.18,PB.46730.20	MF	0.00079	0.00252	3	29
GO:0003988	acetyl-CoA C-acyltransferase activity	PB.21336.14,PB.21336.18,PB.46730.20	MF	0.00079	0.00252	3	29
GO:0016408	C-acyltransferase activity	PB.21336.14,PB.21336.18,PB.46730.20	MF	0.00079	0.00252	3	29
GO:0016453	C-acetyltransferase activity	PB.21336.14,PB.21336.18,PB.46730.20	MF	0.00079	0.00252	3	29
GO:0016705	oxidoreductase activity, acting on paired donors, with incorporation or reduction of molecular oxygen	PB.13486.2,PB.13486.3,PB.15624.7,PB.28571.2,PB.28571.6	MF	0.00084	0.00252	5	116
GO:0008175	tRNA methyltransferase activity	PB.11155.4,PB.11155.6,PB.39230.2,PB.39230.3,PB.39565.8	MF	0.00122	0.00357488	5	126
GO:0016747	transferase activity, transferring acyl groups other than amino-acyl groups	PB.10681.6,PB.10681.8,PB.10681.9,PB.21336.14,PB.21336.18,PB.46730.20,PB.46830.185,PB.6056.10,PB.6056.8	MF	0.00137	0.00392318	9	418
GO:0000049	tRNA binding	PB.10681.6,PB.10681.8,PB.10681.9,PB.36377.328,PB.36377.335	MF	0.0014	0.00392	5	130
GO:0140101	catalytic activity, acting on a tRNA	PB.11155.4,PB.11155.6,PB.36377.328,PB.36377.335,PB.37674.1,PB.37674.4,PB.39230.2,PB.39230.3,PB.39565.8,PB.44972.123	MF	0.00142	0.00388957	10	506
GO:0003824	catalytic activity	PB.10170.15,PB.10538.4,PB.10538.9,PB.10681.6,PB.10681.8,PB.10681.9,PB.11155.4,PB.11155.6,PB.11346.10,PB.11346.9,PB.11647.3,PB.11647.4,PB.12205.10,PB.12234.23,PB.12234.26,PB.13486.2,PB.13486.3,PB.13671.6,PB.13671.9,PB.14519.9,PB.15624.7,PB.15936.12,PB.15936.9,PB.17077.14,PB.17077.17,PB.17595.3,PB.17595.9,PB.1788.3,PB.1788.4,PB.18077.5,PB.18457.50,PB.18457.52,PB.18457.53,PB.18732.9,PB.19881.2,PB.19…	MF	0.00151	0.00404809	133	18173
GO:0016709	oxidoreductase activity, acting on paired donors, with incorporation or reduction of molecular oxygen, NAD(P)H as one donor, and incorporation of one atom of oxygen	PB.13486.2,PB.13486.3,PB.15624.7	MF	0.00203	0.00532875	3	40
GO:0008649	rRNA methyltransferase activity	PB.31423.5,PB.31423.6,PB.39230.2,PB.39230.3	MF	0.00214	0.00544727	4	86
GO:0140102	catalytic activity, acting on a rRNA	PB.31423.5,PB.31423.6,PB.39230.2,PB.39230.3	MF	0.00214	0.00544727	4	86
GO:0036094	small molecule binding	PB.10681.6,PB.10681.8,PB.10681.9,PB.11346.10,PB.11346.9,PB.12205.10,PB.12234.23,PB.12234.26,PB.13486.2,PB.13486.3,PB.14519.9,PB.15624.7,PB.17077.14,PB.17077.17,PB.1788.3,PB.1788.4,PB.18077.5,PB.18457.50,PB.18457.52,PB.18457.53,PB.19881.2,PB.19881.4,PB.19881.9,PB.22333.5,PB.22333.6,PB.23031.4,PB.24143.6,PB.24204.10,PB.24204.11,PB.2607.16,PB.26388.7,PB.28571.2,PB.28571.6,PB.29194.18,PB.29194.25,PB.…	MF	0.00232	0.00771535	64	5089
GO:0008173	RNA methyltransferase activity	PB.11155.4,PB.11155.6,PB.31423.5,PB.31423.6,PB.39230.2,PB.39230.3,PB.39565.8	MF	0.00237	0.00585529	7	288
GO:0003883	CTP synthase activity	PB.2607.16,PB.47838.15,PB.47838.9	MF	0.0025	0.00605769	3	43
GO:0015103	inorganic anion transmembrane transporter activity	PB.23038.13,PB.48727.16,PB.48727.18,PB.48727.4	MF	0.00295	0.00701321	4	94
GO:0008080	N-acetyltransferase activity	PB.10681.6,PB.10681.8,PB.10681.9,PB.6056.10,PB.6056.8	MF	0.00311	0.00725667	5	156
GO:0008422	beta-glucosidase activity	PB.21600.10,PB.21600.15,PB.21600.3,PB.46948.6,PB.46948.7	MF	0.00319	0.007308	5	157
GO:0016410	N-acyltransferase activity	PB.10681.6,PB.10681.8,PB.10681.9,PB.6056.10,PB.6056.8	MF	0.00337	0.0075825	5	159
GO:0015926	glucosidase activity	PB.21600.10,PB.21600.15,PB.21600.3,PB.46948.6,PB.46948.7	MF	0.00405	0.00895263	5	166
GO:0048037	cofactor binding	PB.13486.2,PB.13486.3,PB.15624.7,PB.15936.12,PB.15936.9,PB.24143.6,PB.28571.2,PB.28571.6,PB.39230.2,PB.39230.3,PB.41139.4,PB.45428.19,PB.49165.189,PB.50965.2	MF	0.00483	0.0104928	14	1011
GO:0008169	C-methyltransferase activity	PB.31423.5,PB.31423.6	MF	0.00562	0.0119012	2	18
GO:0009383	rRNA (cytosine-C5-)-methyltransferase activity	PB.31423.5,PB.31423.6	MF	0.00562	0.0119012	2	18
GO:0003724	RNA helicase activity	PB.12234.23,PB.12234.26,PB.39341.10,PB.39341.6,PB.39341.7,PB.39341.9	MF	0.00593	0.0120513	6	258
GO:0004004	ATP-dependent RNA helicase activity	PB.12234.23,PB.12234.26,PB.39341.10,PB.39341.6,PB.39341.7,PB.39341.9	MF	0.00593	0.0120513	6	258
GO:0008186	RNA-dependent ATPase activity	PB.12234.23,PB.12234.26,PB.39341.10,PB.39341.6,PB.39341.7,PB.39341.9	MF	0.00593	0.0120513	6	258
GO:0016712	oxidoreductase activity, acting on paired donors, with incorporation or reduction of molecular oxygen, reduced flavin or flavoprotein as one donor, and incorporation of one atom of oxygen	PB.13486.2,PB.13486.3	MF	0.00625	0.0123047	2	19
GO:0008574	ATP-dependent microtubule motor activity, plus-end-directed	PB.22333.5,PB.22333.6,PB.49595.15	MF	0.00641	0.0123307	3	60
GO:1990939	ATP-dependent microtubule motor activity	PB.22333.5,PB.22333.6,PB.49595.15	MF	0.00641	0.0123307	3	60
GO:0016746	transferase activity, transferring acyl groups	PB.10681.6,PB.10681.8,PB.10681.9,PB.21336.14,PB.21336.18,PB.46730.20,PB.46830.185,PB.6056.10,PB.6056.8	MF	0.00683	0.0128445	9	534
GO:0042623	ATPase activity, coupled	PB.12234.23,PB.12234.26,PB.22333.5,PB.22333.6,PB.39341.10,PB.39341.6,PB.39341.7,PB.39341.9,PB.49595.15	MF	0.00692	0.0128224	9	535
GO:0016434	rRNA (cytosine) methyltransferase activity	PB.31423.5,PB.31423.6	MF	0.00761	0.0138965	2	21
GO:0005355	glucose transmembrane transporter activity	PB.31413.54,PB.31413.58,PB.42345.2,PB.42345.8	MF	0.00765	0.0134811	4	123
GO:0015145	monosaccharide transmembrane transporter activity	PB.31413.54,PB.31413.58,PB.42345.2,PB.42345.8	MF	0.00765	0.0134811	4	123
GO:0015149	hexose transmembrane transporter activity	PB.31413.54,PB.31413.58,PB.42345.2,PB.42345.8	MF	0.00765	0.0134811	4	123
GO:0051119	sugar transmembrane transporter activity	PB.31413.54,PB.31413.58,PB.42345.2,PB.42345.8	MF	0.00765	0.0134811	4	123
GO:0004042	acetyl-CoA:L-glutamate N-acetyltransferase activity	PB.6056.10,PB.6056.8	MF	0.00834	0.0140112	2	22
GO:0004358	glutamate N-acetyltransferase activity	PB.6056.10,PB.6056.8	MF	0.00834	0.0140112	2	22
GO:0103045	methione N-acyltransferase activity	PB.6056.10,PB.6056.8	MF	0.00834	0.0140112	2	22
GO:0003924	GTPase activity	PB.14519.9,PB.17077.14,PB.17077.17,PB.26388.7,PB.42164.92,PB.51263.3	MF	0.009	0.0147273	6	282
GO:0004046	aminoacylase activity	PB.13671.6,PB.13671.9	MF	0.0091	0.0147	2	23
GO:0008026	ATP-dependent helicase activity	PB.12234.23,PB.12234.26,PB.39341.10,PB.39341.6,PB.39341.7,PB.39341.9	MF	0.00915	0.0145019	6	283
GO:0070035	purine NTP-dependent helicase activity	PB.12234.23,PB.12234.26,PB.39341.10,PB.39341.6,PB.39341.7,PB.39341.9	MF	0.00915	0.0145019	6	283
GO:0004674	protein serine/threonine kinase activity	PB.12205.10,PB.18077.5,PB.18457.50,PB.18457.52,PB.18457.53,PB.19881.2,PB.19881.4,PB.19881.9,PB.29194.18,PB.29194.25,PB.32895.16,PB.33019.1,PB.33019.10,PB.35498.5,PB.35498.6,PB.46852.111,PB.46852.112,PB.50620.28,PB.6802.2,PB.6802.4	MF	0.00956	0.0148711	20	1802
GO:0008237	metallopeptidase activity	PB.13671.6,PB.13671.9,PB.34451.4,PB.37642.4,PB.5994.6,PB.5994.7	MF	0.01024	0.0157346	6	290
GO:0004553	hydrolase activity, hydrolyzing O-glycosyl compounds	PB.19898.7,PB.19898.8,PB.21600.10,PB.21600.15,PB.21600.3,PB.25089.2,PB.31783.180,PB.31783.181,PB.46948.6,PB.46948.7	MF	0.01228	0.0186419	10	691
GO:0043168	anion binding	PB.10681.6,PB.10681.8,PB.10681.9,PB.11346.10,PB.11346.9,PB.12205.10,PB.12234.23,PB.12234.26,PB.13486.2,PB.13486.3,PB.14519.9,PB.15624.7,PB.17077.14,PB.17077.17,PB.1788.3,PB.1788.4,PB.18077.5,PB.18457.50,PB.18457.52,PB.18457.53,PB.19881.2,PB.19881.4,PB.19881.9,PB.22333.5,PB.22333.6,PB.23031.4,PB.24143.6,PB.24204.10,PB.24204.11,PB.2607.16,PB.26388.7,PB.28571.2,PB.28571.6,PB.29194.18,PB.29194.25,PB.…	MF	0.01233	0.0233535	63	5059
GO:0016763	transferase activity, transferring pentosyl groups	PB.37674.1,PB.37674.4	MF	0.01332	0.01998	2	28
GO:0005351	carbohydrate:proton symporter activity	PB.31413.54,PB.31413.58,PB.42345.2,PB.42345.8	MF	0.0137	0.0198414	4	146
GO:0005402	carbohydrate:cation symporter activity	PB.31413.54,PB.31413.58,PB.42345.2,PB.42345.8	MF	0.0137	0.0198414	4	146
GO:0015144	carbohydrate transmembrane transporter activity	PB.31413.54,PB.31413.58,PB.42345.2,PB.42345.8	MF	0.0137	0.0198414	4	146
GO:0015294	solute:cation symporter activity	PB.31413.54,PB.31413.58,PB.42345.2,PB.42345.8	MF	0.0137	0.0198414	4	146
GO:0015295	solute:proton symporter activity	PB.31413.54,PB.31413.58,PB.42345.2,PB.42345.8	MF	0.0137	0.0198414	4	146
GO:0003723	RNA binding	PB.10429.3,PB.10429.4,PB.10681.6,PB.10681.8,PB.10681.9,PB.11155.4,PB.11155.6,PB.12234.23,PB.12234.26,PB.17077.14,PB.17077.17,PB.25493.16,PB.25493.9,PB.26360.24,PB.26360.5,PB.28410.10,PB.28410.12,PB.28895.2,PB.28895.7,PB.31423.5,PB.31423.6,PB.36377.328,PB.36377.335,PB.36384.11,PB.36824.38,PB.39341.10,PB.39341.6,PB.39341.7,PB.39341.9,PB.39565.8,PB.39774.3,PB.452.291,PB.4548.7,PB.48732.7,PB.53194.5,…	MF	0.01493	0.020902	36	3990
GO:0004222	metalloendopeptidase activity	PB.34451.4,PB.37642.4,PB.5994.6,PB.5994.7	MF	0.01499	0.0207554	4	150
GO:0004672	protein kinase activity	PB.12205.10,PB.1788.3,PB.1788.4,PB.18077.5,PB.18457.50,PB.18457.52,PB.18457.53,PB.19881.2,PB.19881.4,PB.19881.9,PB.24204.10,PB.24204.11,PB.29194.18,PB.29194.25,PB.32895.16,PB.33019.1,PB.33019.10,PB.35498.5,PB.35498.6,PB.46852.111,PB.46852.112,PB.50620.28,PB.6802.2,PB.6802.4	MF	0.01503	0.0205846	24	2392
GO:0022857	transmembrane transporter activity	PB.17263.23,PB.21793.129,PB.2286.9,PB.23038.13,PB.31413.54,PB.31413.58,PB.38627.3,PB.42345.2,PB.42345.8,PB.4379.7,PB.48727.16,PB.48727.18,PB.48727.4,PB.9464.10	MF	0.01571	0.0212845	14	1167
GO:0004497	monooxygenase activity	PB.13486.2,PB.13486.3,PB.15624.7	MF	0.01651	0.0221304	3	85
GO:0016798	hydrolase activity, acting on glycosyl bonds	PB.19898.7,PB.19898.8,PB.21600.10,PB.21600.15,PB.21600.3,PB.25089.2,PB.31783.180,PB.31783.181,PB.46948.6,PB.46948.7	MF	0.01781	0.0236217	10	733
GO:0050662	coenzyme binding	PB.13486.2,PB.13486.3,PB.15624.7,PB.24143.6,PB.28571.2,PB.28571.6,PB.41139.4,PB.45428.19,PB.50965.2	MF	0.01813	0.0237956	9	628
GO:0071949	FAD binding	PB.13486.2,PB.13486.3	MF	0.01823	0.0236802	2	33
GO:0000166	nucleotide binding	PB.10681.6,PB.10681.8,PB.10681.9,PB.11346.10,PB.11346.9,PB.12205.10,PB.12234.23,PB.12234.26,PB.13486.2,PB.13486.3,PB.14519.9,PB.15624.7,PB.17077.14,PB.17077.17,PB.1788.3,PB.1788.4,PB.18077.5,PB.18457.50,PB.18457.52,PB.18457.53,PB.19881.2,PB.19881.4,PB.19881.9,PB.22333.5,PB.22333.6,PB.23031.4,PB.24204.10,PB.24204.11,PB.2607.16,PB.26388.7,PB.29194.18,PB.29194.25,PB.32895.16,PB.33019.1,PB.33019.10,P…	MF	0.02521	0.0387638	61	4919
GO:0015293	symporter activity	PB.31413.54,PB.31413.58,PB.42345.2,PB.42345.8	MF	0.02713	0.0348814	4	180
GO:1901265	nucleoside phosphate binding	PB.10681.6,PB.10681.8,PB.10681.9,PB.11346.10,PB.11346.9,PB.12205.10,PB.12234.23,PB.12234.26,PB.13486.2,PB.13486.3,PB.14519.9,PB.15624.7,PB.17077.14,PB.17077.17,PB.1788.3,PB.1788.4,PB.18077.5,PB.18457.50,PB.18457.52,PB.18457.53,PB.19881.2,PB.19881.4,PB.19881.9,PB.22333.5,PB.22333.6,PB.23031.4,PB.24204.10,PB.24204.11,PB.2607.16,PB.26388.7,PB.29194.18,PB.29194.25,PB.32895.16,PB.33019.1,PB.33019.10,P…	MF	0.02821	0.0420211	61	4919
GO:0035639	purine ribonucleoside triphosphate binding	PB.10681.6,PB.10681.8,PB.10681.9,PB.11346.10,PB.11346.9,PB.12205.10,PB.12234.23,PB.12234.26,PB.14519.9,PB.17077.14,PB.17077.17,PB.1788.3,PB.1788.4,PB.18077.5,PB.18457.50,PB.18457.52,PB.18457.53,PB.19881.2,PB.19881.4,PB.19881.9,PB.22333.5,PB.22333.6,PB.23031.4,PB.24204.10,PB.24204.11,PB.2607.16,PB.26388.7,PB.29194.18,PB.29194.25,PB.32895.16,PB.33019.1,PB.33019.10,PB.34451.4,PB.35498.5,PB.35498.6,P…	MF	0.02824	0.0416322	57	4492
GO:0016866	intramolecular transferase activity	PB.28073.6,PB.28073.9,PB.31423.5,PB.31423.6	MF	0.02959	0.03766	4	185
GO:0004386	helicase activity	PB.12234.23,PB.12234.26,PB.39341.10,PB.39341.6,PB.39341.7,PB.39341.9	MF	0.03051	0.0384426	6	372
GO:0000234	phosphoethanolamine N-methyltransferase activity	PB.39441.277	MF	0.03101	0.0386857	1	5
GO:0031418	L-ascorbic acid binding	PB.28571.2,PB.28571.6	MF	0.03122	0.0385659	2	44
GO:0003777	microtubule motor activity	PB.22333.5,PB.22333.6,PB.49595.15	MF	0.03223	0.039427	3	110
GO:0008168	methyltransferase activity	PB.11155.4,PB.11155.6,PB.20339.5,PB.22838.2,PB.24928.3,PB.24928.4,PB.24928.5,PB.31423.5,PB.31423.6,PB.39230.2,PB.39230.3,PB.39441.277,PB.39565.8,PB.42164.92	MF	0.03253	0.0394113	14	1286
GO:0016741	transferase activity, transferring one-carbon groups	PB.11155.4,PB.11155.6,PB.20339.5,PB.22838.2,PB.24928.3,PB.24928.4,PB.24928.5,PB.31423.5,PB.31423.6,PB.39230.2,PB.39230.3,PB.39441.277,PB.39565.8,PB.42164.92	MF	0.03438	0.041256	14	1296
GO:0001882	nucleoside binding	PB.14519.9,PB.17077.14,PB.17077.17,PB.26388.7,PB.42164.92,PB.51263.3	MF	0.03443	0.0397998	6	383
GO:0001883	purine nucleoside binding	PB.14519.9,PB.17077.14,PB.17077.17,PB.26388.7,PB.42164.92,PB.51263.3	MF	0.03443	0.0397998	6	383
GO:0005525	GTP binding	PB.14519.9,PB.17077.14,PB.17077.17,PB.26388.7,PB.42164.92,PB.51263.3	MF	0.03443	0.0397998	6	383
GO:0019001	guanyl nucleotide binding	PB.14519.9,PB.17077.14,PB.17077.17,PB.26388.7,PB.42164.92,PB.51263.3	MF	0.03443	0.0397998	6	383
GO:0032549	ribonucleoside binding	PB.14519.9,PB.17077.14,PB.17077.17,PB.26388.7,PB.42164.92,PB.51263.3	MF	0.03443	0.0397998	6	383
GO:0032550	purine ribonucleoside binding	PB.14519.9,PB.17077.14,PB.17077.17,PB.26388.7,PB.42164.92,PB.51263.3	MF	0.03443	0.0397998	6	383
GO:0032561	guanyl ribonucleotide binding	PB.14519.9,PB.17077.14,PB.17077.17,PB.26388.7,PB.42164.92,PB.51263.3	MF	0.03443	0.0397998	6	383
GO:0016868	intramolecular transferase activity, phosphotransferases	PB.28073.6,PB.28073.9	MF	0.03663	0.0408441	2	48
GO:0050897	cobalt ion binding	PB.10538.4,PB.10538.9	MF	0.03803	0.0420332	2	49
GO:0015078	proton transmembrane transporter activity	PB.31413.54,PB.31413.58,PB.42345.2,PB.42345.8	MF	0.04071	0.044604	4	205
GO:0003774	motor activity	PB.22333.5,PB.22333.6,PB.49595.15	MF	0.04178	0.0453817	3	122
GO:0016773	phosphotransferase activity, alcohol group as acceptor	PB.12205.10,PB.1788.3,PB.1788.4,PB.18077.5,PB.18457.50,PB.18457.52,PB.18457.53,PB.19881.2,PB.19881.4,PB.19881.9,PB.24204.10,PB.24204.11,PB.29194.18,PB.29194.25,PB.32895.16,PB.33019.1,PB.33019.10,PB.35498.5,PB.35498.6,PB.46852.111,PB.46852.112,PB.50620.28,PB.6802.2,PB.6802.4	MF	0.04225	0.0455	24	2642
GO:0004826	phenylalanine-tRNA ligase activity	PB.36377.328,PB.36377.335	MF	0.04237	0.0450516	2	52
GO:0048029	monosaccharide binding	PB.28571.2,PB.28571.6	MF	0.04237	0.0450516	2	52
GO:0016879	ligase activity, forming carbon-nitrogen bonds	PB.2607.16,PB.47838.15,PB.47838.9	MF	0.04264	0.044772	3	123
GO:0015077	monovalent inorganic cation transmembrane transporter activity	PB.31413.54,PB.31413.58,PB.42345.2,PB.42345.8	MF	0.04639	0.0483069	4	214
GO:0031406	carboxylic acid binding	PB.28571.2,PB.28571.6	MF	0.04688	0.0482194	2	55
GO:0043177	organic acid binding	PB.28571.2,PB.28571.6	MF	0.04688	0.0482194	2	55
GO:0004565	beta-galactosidase activity	PB.25089.2	MF	0.04915	0.0495432	1	8
GO:0030674	protein binding, bridging	PB.49839.6	MF	0.04915	0.0495432	1	8
GO:0060090	molecular adaptor activity	PB.49839.6	MF	0.04915	0.0495432	1	8
