# Supplementary material for: Alternative splicing profiling provides insights into the molecular mechanisms of peanut peg development
Source: BMC Plant Biol. 2020 Oct 23;20:488. doi: 10.1186/s12870-020-02702-y (PMC7585205; doi:10.1186/s12870-020-02702-y)
Supplement: Supplementary file 7 — Additional file 7: Table S5. Specific transcripts in each peg tissue. [file 12870_2020_2702_MOESM7_ESM.xlsx]

## Sheet: S1
Table S5. Specific transcript in each peg.
TranscriptID	GeneID	Gene description
PB.35272.14	PB.35272	3-ketoacyl-CoA thiolase 2, peroxisomal
PB.35272.17	PB.35272	3-ketoacyl-CoA thiolase 2, peroxisomal
PB.21979.11	PB.21979	ABC transporter B family member 25, mitochondrial
PB.21979.7	PB.21979	ABC transporter B family member 25, mitochondrial
PB.42161.53	PB.42161	ABC transporter E family member 2
PB.42161.54	PB.42161	ABC transporter E family member 2
PB.30572.1	PB.30572	ABC transporter G family member 15
PB.30572.2	PB.30572	ABC transporter G family member 15
PB.8757.4	PB.8757	ABC transporter G family member 15
PB.8757.5	PB.8757	ABC transporter G family member 15
PB.45907.11	PB.45907	Aberrant root formation protein 4
PB.45907.12	PB.45907	Aberrant root formation protein 4
PB.50400.7	PB.50400	Actin-related protein 3
PB.50400.8	PB.50400	Actin-related protein 3
PB.31878.2	PB.31878	Actin-related protein 6
PB.31878.3	PB.31878	Actin-related protein 6
PB.37332.10	PB.37332	Acyl-coenzyme A oxidase 3, peroxisomal
PB.37332.4	PB.37332	Acyl-coenzyme A oxidase 3, peroxisomal
PB.50586.4	PB.50586	Adenine nucleotide transporter BT1, chloroplastic/mitochondrial
PB.50586.6	PB.50586	Adenine nucleotide transporter BT1, chloroplastic/mitochondrial
PB.33789.10	PB.33789	Agamous-like MADS-box protein AGL8
PB.33789.12	PB.33789	Agamous-like MADS-box protein AGL8
PB.33789.14	PB.33789	Agamous-like MADS-box protein AGL8
PB.33789.2	PB.33789	Agamous-like MADS-box protein AGL8
PB.18967.1	PB.18967	ATPase 10, plasma membrane-type
PB.18967.4	PB.18967	ATPase 10, plasma membrane-type
PB.4201.7	PB.4201	ATPase 11, plasma membrane-type
PB.4201.9	PB.4201	ATPase 11, plasma membrane-type
PB.8900.3	PB.8900	Autophagy-related protein 3
PB.8900.4	PB.8900	Autophagy-related protein 3
PB.58.16	PB.58	Auxin response factor 6(ARF6); Auxin response factors (ARFs) are transcriptional factors that bind specifically to the DNA sequence 5'-TGTCTC-3' found in the auxin-responsive promoter elements (AuxREs). Seems to act as transcriptional activator. Formation of heterodimers with Aux/IAA proteins may alter their ability to modulate early auxin response genes expression. Regulates both stamen and gyno…
PB.58.5	PB.58	Auxin response factor 6(ARF6); Auxin response factors (ARFs) are transcriptional factors that bind specifically to the DNA sequence 5'-TGTCTC-3' found in the auxin-responsive promoter elements (AuxREs). Seems to act as transcriptional activator. Formation
PB.58.7	PB.58	Auxin response factor 6(ARF6); Auxin response factors (ARFs) are transcriptional factors that bind specifically to the DNA sequence 5'-TGTCTC-3' found in the auxin-responsive promoter elements (AuxREs). Seems to act as transcriptional activator. Formation
PB.35411.11	PB.35411	Auxin response factor 9(ARF9); Auxin response factors (ARFs) are transcriptional factors that bind specifically to the DNA sequence 5'-TGTCTC-3' found in the auxin-responsive promoter elements (AuxREs). Could act as transcriptional activator or repressor. Formation of heterodimers with Aux/IAA proteins may alter their ability to modulate early auxin response genes expression.
PB.35411.18	PB.35411	Auxin response factor 9(ARF9); Auxin response factors (ARFs) are transcriptional factors that bind specifically to the DNA sequence 5'-TGTCTC-3' found in the auxin-responsive promoter elements (AuxREs). Could act as transcriptional activator or repressor.
PB.6714.16	PB.6714	Auxin response factor 9(ARF9); Auxin response factors (ARFs) are transcriptional factors that bind specifically to the DNA sequence 5'-TGTCTC-3' found in the auxin-responsive promoter elements (AuxREs). Could act as transcriptional activator or repressor.
PB.6714.4	PB.6714	Auxin response factor 9(ARF9); Auxin response factors (ARFs) are transcriptional factors that bind specifically to the DNA sequence 5'-TGTCTC-3' found in the auxin-responsive promoter elements (AuxREs). Could act as transcriptional activator or repressor.
PB.47881.48	PB.47881	Auxin-responsive protein IAA26(IAA26);Indoleacetic acid-induced protein 26; Phytochrome-associated protein 1; Aux/IAA proteins are short-lived transcriptional factors that function as repressors of early auxin response genes at low auxin concentrations. Repression is thought to result from the interaction with auxin response factors (ARFs), proteins that bind to the auxin-responsive promoter elem…
PB.47881.52	PB.47881	Auxin-responsive protein IAA26(IAA26);Indoleacetic acid-induced protein 26; Phytochrome-associated protein 1; Aux/IAA proteins are short-lived transcriptional factors that function as repressors of early auxin response genes at low auxin concentrations. R
PB.40562.2	PB.40562	Bidirectional sugar transporter SWEET17
PB.40562.3	PB.40562	Bidirectional sugar transporter SWEET17
PB.25661.10	PB.25661	Boron transporter 4
PB.25661.8	PB.25661	Boron transporter 4
PB.39977.14	PB.39977	Calcium sensing receptor, chloroplastic
PB.39977.15	PB.39977	Calcium sensing receptor, chloroplastic
PB.39977.3	PB.39977	Calcium sensing receptor, chloroplastic
PB.40154.3	PB.40154	Calcium-dependent protein kinase
PB.40154.5	PB.40154	Calcium-dependent protein kinase
PB.40154.6	PB.40154	Calcium-dependent protein kinase
PB.4200.7	PB.4200	Calcium-transporting ATPase 8, plasma membrane-type
PB.28536.1	PB.28536	Chaperone protein dnaJ 15(ATJ15); ALTERED RESPONSE TO GRAVITY(ARG1)
PB.28536.7	PB.28536	Chaperone protein dnaJ 15(ATJ15); ALTERED RESPONSE TO GRAVITY(ARG1)
PB.47248.4	PB.47248	CMP-sialic acid transporter 4
PB.47248.5	PB.47248	CMP-sialic acid transporter 4
PB.47248.9	PB.47248	CMP-sialic acid transporter 4
PB.24433.2	PB.24433	Cyclic nucleotide-gated ion channel 4
PB.24433.3	PB.24433	Cyclic nucleotide-gated ion channel 4
PB.21579.18	PB.21579	Cyclin-dependent kinase C-2
PB.21579.25	PB.21579	Cyclin-dependent kinase C-2
PB.17079.3	PB.17079	Cyclin-dependent kinase D-1
PB.17079.5	PB.17079	Cyclin-dependent kinase D-1
PB.40789.5	PB.40789	Cyclin-T1-5
PB.40789.7	PB.40789	Cyclin-T1-5
PB.2000.2	PB.2000	Developmental protein SEPALLATA 2
PB.2000.8	PB.2000	Developmental protein SEPALLATA 2
PB.2000.9	PB.2000	Developmental protein SEPALLATA 2
PB.33195.62	PB.33195	DnaJ homolog subfamily C GRV2 (GRV2); GRAVITROPISM DEFECTIVE 2
PB.33195.67	PB.33195	DnaJ homolog subfamily C GRV2 (GRV2); GRAVITROPISM DEFECTIVE 2
PB.49752.10	PB.49752	DnaJ protein homolog ANJ1 (DNAJ1)
PB.49752.9	PB.49752	DnaJ protein homolog ANJ1 (DNAJ1)
PB.13597.16	PB.13597	ERBB-3 BINDING PROTEIN 1
PB.13597.8	PB.13597	ERBB-3 BINDING PROTEIN 1
PB.2815.1	PB.2815	Ethylene-overproduction protein 1
PB.2815.6	PB.2815	Ethylene-overproduction protein 1
PB.45082.13	PB.45082	Ethylene-responsive transcription factor RAP2-12
PB.45082.14	PB.45082	Ethylene-responsive transcription factor RAP2-12
PB.37234.2	PB.37234	Expansin-B3
PB.37234.6	PB.37234	Expansin-B3
PB.31412.1	PB.31412	Folate transporter 1, chloroplastic
PB.31412.5	PB.31412	Folate transporter 1, chloroplastic
PB.172.2	PB.172	GDSL esterase/lipase At5g45960
PB.172.5	PB.172	GDSL esterase/lipase At5g45960
PB.34411.6	PB.34411	High affinity nitrate transporter 2.5
PB.34411.7	PB.34411	High affinity nitrate transporter 2.5
PB.48916.6	PB.48916	IAA-amino acid hydrolase ILR1-like 6
PB.48916.9	PB.48916	IAA-amino acid hydrolase ILR1-like 6
PB.23722.11	PB.23722	Katanin p60 ATPase-containing subunit A1
PB.23722.5	PB.23722	Katanin p60 ATPase-containing subunit A1
PB.51661.4	PB.51661	Linoleate 13S-lipoxygenase 3-1, chloroplastic
PB.51661.7	PB.51661	Linoleate 13S-lipoxygenase 3-1, chloroplastic
PB.26748.16	PB.26748	Linoleate 9S-lipoxygenase 1
PB.26748.30	PB.26748	Linoleate 9S-lipoxygenase 1
PB.26748.38	PB.26748	Linoleate 9S-lipoxygenase 1
PB.26748.41	PB.26748	Linoleate 9S-lipoxygenase 1
PB.26748.45	PB.26748	Linoleate 9S-lipoxygenase 1
PB.26748.51	PB.26748	Linoleate 9S-lipoxygenase 1
PB.15102.5	PB.15102	LisH domain and HEAT repeat-containing protein KIAA1468
PB.15102.3	PB.15102	LisH domain and HEAT repeat-containing protein KIAA1468 homolog
PB.23286.3	PB.23286	Low affinity sulfate transporter 3
PB.23286.4	PB.23286	Low affinity sulfate transporter 3
PB.254.3	PB.254	Lysine ketoglutarate reductase trans-splicing-like protein
PB.254.4	PB.254	Lysine ketoglutarate reductase trans-splicing-like protein
PB.19631.11	PB.19631	Lysosomal amino acid transporter 1
PB.1298.5	PB.1298	Methylesterase 17
PB.1298.7	PB.1298	Methylesterase 17
PB.39051.1	PB.39051	Mitochondrial arginine transporter BAC1
PB.39051.4	PB.39051	Mitochondrial arginine transporter BAC1
PB.26009.7	PB.26009	mRNA-decapping enzyme subunit 2
PB.26009.8	PB.26009	mRNA-decapping enzyme subunit 2
PB.10211.14	PB.10211	mRNA-decapping enzyme-like protein
PB.10211.4	PB.10211	mRNA-decapping enzyme-like protein
PB.23919.16	PB.23919	mRNA-decapping enzyme-like protein
PB.23919.18	PB.23919	mRNA-decapping enzyme-like protein
PB.23919.19	PB.23919	mRNA-decapping enzyme-like protein
PB.18423.3	PB.18423	Nodal modulator 1
PB.18423.8	PB.18423	Nodal modulator 1
PB.20207.2	PB.20207	Nodule-specific Glycine Rich Peptide
PB.20207.3	PB.20207	Nodule-specific Glycine Rich Peptide
PB.46796.2	PB.46796	Oligopeptide transporter 5
PB.46796.3	PB.46796	Oligopeptide transporter 5
PB.44727.4	PB.44727	Peroxidase 15
PB.44727.5	PB.44727	Peroxidase 15
PB.7323.3	PB.7323	Peroxisome biogenesis protein 16
PB.7323.5	PB.7323	Peroxisome biogenesis protein 16
PB.10405.10	PB.10405	Probable glutathione peroxidase 8
PB.10405.3	PB.10405	Probable glutathione peroxidase 8
PB.35857.3	PB.35857	Probable magnesium transporter NIPA5
PB.35857.4	PB.35857	Probable magnesium transporter NIPA5
PB.29025.31	PB.29025	Probable methylenetetrahydrofolate reductase
PB.29025.8	PB.29025	Probable methylenetetrahydrofolate reductase
PB.38900.12	PB.38900	Probable sphingolipid transporter spinster homolog 2
PB.38900.6	PB.38900	Probable sphingolipid transporter spinster homolog 2
PB.19631.5	PB.19631	Probable vacuolar amino acid transporter YPQ1
PB.32064.2	PB.32064	Protein ROOT PRIMORDIUM DEFECTIVE 1
PB.12469.11	PB.12469	Protein STRUBBELIG-RECEPTOR FAMILY 8
PB.12469.7	PB.12469	Protein STRUBBELIG-RECEPTOR FAMILY 8
PB.1.5	PB.1	Putative chromatin-remodeling complex ATPase chain
PB.1.9	PB.1	Putative chromatin-remodeling complex ATPase chain
PB.1268.20	PB.1268	Serine/arginine-rich splicing factor SR34A
PB.1268.7	PB.1268	Serine/arginine-rich splicing factor SR34A
PB.21465.4	PB.21465	Small heat shock protein C4
PB.21465.6	PB.21465	Small heat shock protein C4
PB.48776.3	PB.48776	Splicing factor 3A subunit 3
PB.48776.6	PB.48776	Splicing factor 3A subunit 3
PB.16290.5	PB.16290	Splicing factor 3B subunit 1
PB.228.11	PB.228	Splicing factor 3B subunit 2
PB.228.15	PB.228	Splicing factor 3B subunit 2
PB.32009.12	PB.32009	Sugar transporter ERD6-like 16
PB.32009.20	PB.32009	Sugar transporter ERD6-like 16
PB.11924.12	PB.11924	Sugar transporter ERD6-like 6
PB.11924.5	PB.11924	Sugar transporter ERD6-like 6
PB.32553.5	PB.32553	SWI/SNF complex component SNF12 homolog
PB.32553.8	PB.32553	SWI/SNF complex component SNF12 homolog
PB.40073.8	PB.40073	SWI/SNF-related matrix-associated actin-dependent regulator of chromatin subfamily A-like protein 1
PB.40073.9	PB.40073	SWI/SNF-related matrix-associated actin-dependent regulator of chromatin subfamily A-like protein 1
PB.5024.12	PB.5024	SWI/SNF-related matrix-associated actin-dependent regulator of chromatin subfamily A-like protein 1
PB.5024.5	PB.5024	SWI/SNF-related matrix-associated actin-dependent regulator of chromatin subfamily A-like protein 1
PB.5024.8	PB.5024	SWI/SNF-related matrix-associated actin-dependent regulator of chromatin subfamily A-like protein 1
PB.42170.41	PB.42170	Tubulin alpha-2 chain
PB.42170.42	PB.42170	Tubulin alpha-2 chain
PB.42170.65	PB.42170	Tubulin alpha-2 chain
PB.42170.68	PB.42170	Tubulin alpha-2 chain
PB.42170.69	PB.42170	Tubulin alpha-2 chain
PB.12683.8	PB.12683	Tubulin-folding cofactor E
PB.6064.41	PB.6064	UDP-galactose/UDP-glucose transporter 3
PB.6064.42	PB.6064	UDP-galactose/UDP-glucose transporter 3
PB.2940.10	PB.2940	Vacuolar cation/proton exchanger 5
PB.2940.11	PB.2940	Vacuolar cation/proton exchanger 5
PB.20643.4	PB.20643	Vacuolar protein sorting-associated protein 52 A
PB.20643.5	PB.20643	Vacuolar protein sorting-associated protein 52 A
PB.34250.3	PB.34250	Vacuolar protein sorting-associated protein 8 homolog
PB.34250.4	PB.34250	Vacuolar protein sorting-associated protein 8 homolog
PB.9580.12	PB.9580	Vacuolar protein-sorting-associated protein 33 homolog
PB.9580.15	PB.9580	Vacuolar protein-sorting-associated protein 33 homolog
PB.9580.17	PB.9580	Vacuolar protein-sorting-associated protein 33 homolog
PB.9580.21	PB.9580	Vacuolar protein-sorting-associated protein 33 homolog
PB.9580.23	PB.9580	Vacuolar protein-sorting-associated protein 33 homolog
PB.49575.15	PB.49575	V-type proton ATPase subunit a1
PB.49575.7	PB.49575	V-type proton ATPase subunit a1
PB.39689.5	PB.39689	V-type proton ATPase subunit F
PB.39689.7	PB.39689	V-type proton ATPase subunit F
PB.38930.6	PB.38930	(3S,6E)-nerolidol synthase 1
PB.38930.7	PB.38930	(3S,6E)-nerolidol synthase 1
PB.7761.23	PB.7761	1,2-dihydroxy-3-keto-5-methylthiopentene dioxygenase 2
PB.7761.29	PB.7761	1,2-dihydroxy-3-keto-5-methylthiopentene dioxygenase 2
PB.7761.9	PB.7761	1,2-dihydroxy-3-keto-5-methylthiopentene dioxygenase 2
PB.22857.13	PB.22857	26S protease regulatory subunit S10B homolog B
PB.22857.8	PB.22857	26S protease regulatory subunit S10B homolog B
PB.35421.10	PB.35421	2-oxoisovalerate dehydrogenase subunit beta 1, mitochondrial
PB.35421.9	PB.35421	2-oxoisovalerate dehydrogenase subunit beta 1, mitochondrial
PB.39956.1	PB.39956	30S ribosomal protein S1, chloroplastic
PB.39956.2	PB.39956	30S ribosomal protein S1, chloroplastic
PB.39956.3	PB.39956	30S ribosomal protein S1, chloroplastic
PB.31026.4	PB.31026	3-dehydroquinate synthase
PB.31026.5	PB.31026	3-dehydroquinate synthase
PB.24529.1	PB.24529	3-deoxy-manno-octulosonate cytidylyltransferase, mitochondrial
PB.24529.8	PB.24529	3-deoxy-manno-octulosonate cytidylyltransferase, mitochondrial
PB.34370.1	PB.34370	3-hydroxyisobutyryl-CoA hydrolase-like protein 2, mitochondrial
PB.34370.9	PB.34370	3-hydroxyisobutyryl-CoA hydrolase-like protein 2, mitochondrial
PB.9670.23	PB.9670	3-hydroxyisobutyryl-CoA hydrolase-like protein 3, mitochondrial
PB.9670.7	PB.9670	3-hydroxyisobutyryl-CoA hydrolase-like protein 3, mitochondrial
PB.9670.8	PB.9670	3-hydroxyisobutyryl-CoA hydrolase-like protein 3, mitochondrial
PB.39820.6	PB.39820	3-oxoacyl-[acyl-carrier-protein] reductase, chloroplastic
PB.39820.7	PB.39820	3-oxoacyl-[acyl-carrier-protein] reductase, chloroplastic
PB.34809.2	PB.34809	3-oxoacyl-[acyl-carrier-protein] synthase, mitochondrial
PB.34809.4	PB.34809	3-oxoacyl-[acyl-carrier-protein] synthase, mitochondrial
PB.10430.22	PB.10430	40S ribosomal protein S11
PB.10430.23	PB.10430	40S ribosomal protein S11
PB.45414.1	PB.45414	40S ribosomal protein S15
PB.45414.6	PB.45414	40S ribosomal protein S15
PB.49671.3	PB.49671	40S ribosomal protein S27-2
PB.21058.10	PB.21058	40S ribosomal protein S5 (Fragment)
PB.21058.9	PB.21058	40S ribosomal protein S5 (Fragment)
PB.26581.4	PB.26581	40S ribosomal protein S8
PB.26581.8	PB.26581	40S ribosomal protein S8
PB.34063.1	PB.34063	40S ribosomal protein SA
PB.34063.8	PB.34063	40S ribosomal protein SA
PB.45944.12	PB.45944	4-alpha-glucanotransferase DPE2
PB.45944.8	PB.45944	4-alpha-glucanotransferase DPE2
PB.36851.3	PB.36851	50S ribosomal protein L1, chloroplastic
PB.36851.5	PB.36851	50S ribosomal protein L1, chloroplastic
PB.45140.10	PB.45140	5'-3' exoribonuclease 4
PB.45140.12	PB.45140	5'-3' exoribonuclease 4
PB.45240.5	PB.45240	60S acidic ribosomal protein P1-1
PB.45240.8	PB.45240	60S acidic ribosomal protein P1-1
PB.45240.9	PB.45240	60S acidic ribosomal protein P1-1
PB.31796.1	PB.31796	60S acidic ribosomal protein P2B
PB.31796.3	PB.31796	60S acidic ribosomal protein P2B
PB.7626.21	PB.7626	60S ribosomal protein L7-4
PB.7626.27	PB.7626	60S ribosomal protein L7-4
PB.29605.2	PB.29605	65-kDa microtubule-associated protein 8
PB.29605.3	PB.29605	65-kDa microtubule-associated protein 8
PB.29605.4	PB.29605	65-kDa microtubule-associated protein 8
PB.39866.1	PB.39866	7-dehydrocholesterol reductase
PB.39866.11	PB.39866	7-dehydrocholesterol reductase
PB.13397.2	PB.13397	Abietadienol/abietadienal oxidase
PB.13397.7	PB.13397	Abietadienol/abietadienal oxidase
PB.53408.6	PB.53408	Abscisic stress-ripening protein 2
PB.53408.7	PB.53408	Abscisic stress-ripening protein 2
PB.18094.3	PB.18094	Actin-3
PB.18094.4	PB.18094	Actin-3
PB.48439.12	PB.48439	Activating signal cointegrator 1 complex subunit 1
PB.48439.5	PB.48439	Activating signal cointegrator 1 complex subunit 1
PB.48439.9	PB.48439	Activating signal cointegrator 1 complex subunit 1
PB.20284.5	PB.20284	Acyl-CoA-binding domain-containing protein 2
PB.20284.8	PB.20284	Acyl-CoA-binding domain-containing protein 2
PB.20284.9	PB.20284	Acyl-CoA-binding domain-containing protein 2
PB.14049.6	PB.14049	Acyl-coenzyme A thioesterase 8
PB.14049.7	PB.14049	Acyl-coenzyme A thioesterase 8
PB.14049.9	PB.14049	Acyl-coenzyme A thioesterase 8
PB.41668.12	PB.41668	Acyl-coenzyme A thioesterase 8
PB.41668.15	PB.41668	Acyl-coenzyme A thioesterase 8
PB.41668.6	PB.41668	Acyl-coenzyme A thioesterase 8
PB.7656.10	PB.7656	Adenosine kinase 2
PB.7656.23	PB.7656	Adenosine kinase 2
PB.7858.11	PB.7858	Adenosylhomocysteinase
PB.7858.13	PB.7858	Adenosylhomocysteinase
PB.7858.15	PB.7858	Adenosylhomocysteinase
PB.8940.8	PB.8940	Adenylate kinase 2, chloroplastic
PB.8940.9	PB.8940	Adenylate kinase 2, chloroplastic
PB.48438.3	PB.48438	Adenylosuccinate synthetase 2, chloroplastic
PB.48438.5	PB.48438	Adenylosuccinate synthetase 2, chloroplastic
PB.36465.13	PB.36465	AdoMet-dependent rRNA methyltransferase spb1
PB.36465.15	PB.36465	AdoMet-dependent rRNA methyltransferase spb1
PB.20304.12	PB.20304	ADP,ATP carrier protein
PB.20304.3	PB.20304	ADP,ATP carrier protein
PB.4817.4	PB.4817	ADP,ATP carrier protein ER-ANT1
PB.4817.7	PB.4817	ADP,ATP carrier protein ER-ANT1
PB.30396.12	PB.30396	ADP-ribosylation factor GTPase-activating protein AGD3
PB.30396.5	PB.30396	ADP-ribosylation factor GTPase-activating protein AGD3
PB.30396.7	PB.30396	ADP-ribosylation factor GTPase-activating protein AGD3
PB.6041.3	PB.6041	ADP-ribosylation factor GTPase-activating protein AGD7
PB.6041.8	PB.6041	ADP-ribosylation factor GTPase-activating protein AGD7
PB.42190.10	PB.42190	ADP-ribosylation factor-like protein 8A
PB.42190.11	PB.42190	ADP-ribosylation factor-like protein 8A
PB.42190.5	PB.42190	ADP-ribosylation factor-like protein 8A
PB.5520.105	PB.5520	Alanine aminotransferase 2, mitochondrial
PB.5520.122	PB.5520	Alanine aminotransferase 2, mitochondrial
PB.23150.15	PB.23150	Alcohol dehydrogenase 1
PB.23150.29	PB.23150	Alcohol dehydrogenase 1
PB.8791.3	PB.8791	Alcohol dehydrogenase-like 2
PB.8791.4	PB.8791	Alcohol dehydrogenase-like 2
PB.8791.7	PB.8791	Alcohol dehydrogenase-like 2
PB.10567.13	PB.10567	Aldehyde dehydrogenase family 3 member I1, chloroplastic
PB.10567.15	PB.10567	Aldehyde dehydrogenase family 3 member I1, chloroplastic
PB.10567.18	PB.10567	Aldehyde dehydrogenase family 3 member I1, chloroplastic
PB.9923.14	PB.9923	Aldehyde dehydrogenase family 7 member A1
PB.9923.17	PB.9923	Aldehyde dehydrogenase family 7 member A1
PB.33234.10	PB.33234	Alkaline/neutral invertase C, mitochondrial
PB.33234.4	PB.33234	Alkaline/neutral invertase C, mitochondrial
PB.33234.5	PB.33234	Alkaline/neutral invertase C, mitochondrial
PB.30423.14	PB.30423	Alpha-galactosidase 3
PB.30423.16	PB.30423	Alpha-galactosidase 3
PB.46239.10	PB.46239	Alpha-mannosidase
PB.46239.2	PB.46239	Alpha-mannosidase
PB.53522.4	PB.53522	Alpha-taxilin
PB.53522.5	PB.53522	Alpha-taxilin
PB.48929.11	PB.48929	Amino acid permease 3
PB.48929.13	PB.48929	Amino acid permease 3
PB.25405.2	PB.25405	Anaphase-promoting complex subunit 10
PB.25405.3	PB.25405	Anaphase-promoting complex subunit 10
PB.27233.7	PB.27233	Anaphase-promoting complex subunit 5
PB.37980.2	PB.37980	angiogenic factor with G patch and FHA domains 1 isoform X2
PB.37980.4	PB.37980	angiogenic factor with G patch and FHA domains 1 isoform X2
PB.44545.10	PB.44545	Ankyrin repeat domain-containing protein 2B
PB.44545.14	PB.44545	Ankyrin repeat domain-containing protein 2B
PB.39578.2	PB.39578	Annexin D2
PB.39578.3	PB.39578	Annexin D2
PB.39578.4	PB.39578	Annexin D2
PB.28074.10	PB.28074	Aquaporin PIP2-2
PB.28074.15	PB.28074	Aquaporin PIP2-2
PB.28074.7	PB.28074	Aquaporin PIP2-2
PB.28074.8	PB.28074	Aquaporin PIP2-2
PB.34869.4	PB.34869	Arginine biosynthesis bifunctional protein ArgJ, chloroplastic
PB.34869.6	PB.34869	Arginine biosynthesis bifunctional protein ArgJ, chloroplastic
PB.31505.2	PB.31505	Armadillo repeat-containing protein 8
PB.31505.5	PB.31505	Armadillo repeat-containing protein 8
PB.52543.10	PB.52543	Asparagine synthetase [glutamine-hydrolyzing] 3
PB.52543.4	PB.52543	Asparagine synthetase [glutamine-hydrolyzing] 3
PB.41658.12	PB.41658	AT-hook motif nuclear-localized protein 9
PB.41658.3	PB.41658	AT-hook motif nuclear-localized protein 9
PB.31053.4	PB.31053	ATP-citrate synthase beta chain protein 1
PB.9977.2	PB.9977	AT-rich interactive domain-containing protein 4
PB.9977.4	PB.9977	AT-rich interactive domain-containing protein 4
PB.22637.2	PB.22637	AT-rich interactive domain-containing protein 5
PB.22637.4	PB.22637	AT-rich interactive domain-containing protein 5
PB.22637.8	PB.22637	AT-rich interactive domain-containing protein 5
PB.22637.9	PB.22637	AT-rich interactive domain-containing protein 5
PB.49301.5	PB.49301	AT-rich interactive domain-containing protein 5
PB.49301.7	PB.49301	AT-rich interactive domain-containing protein 5
PB.49301.8	PB.49301	AT-rich interactive domain-containing protein 5
PB.2181.3	PB.2181	AUGMIN subunit 6
PB.2181.4	PB.2181	AUGMIN subunit 6
PB.2395.10	PB.2395	B2 protein
PB.2395.12	PB.2395	B2 protein
PB.46358.20	PB.46358	B2 protein
PB.46358.4	PB.46358	B2 protein
PB.8905.11	PB.8905	BAG family molecular chaperone regulator 7
PB.8905.13	PB.8905	BAG family molecular chaperone regulator 7
PB.38857.5	PB.38857	Beta carbonic anhydrase 5, chloroplastic
PB.38857.6	PB.38857	Beta carbonic anhydrase 5, chloroplastic
PB.23472.15	PB.23472	Beta-fructofuranosidase, insoluble isoenzyme CWINV3
PB.23472.5	PB.23472	Beta-fructofuranosidase, insoluble isoenzyme CWINV3
PB.9770.16	PB.9770	Beta-galactosidase
PB.9770.17	PB.9770	Beta-galactosidase
PB.9770.18	PB.9770	Beta-galactosidase
PB.9770.22	PB.9770	Beta-galactosidase
PB.9770.5	PB.9770	Beta-galactosidase
PB.22830.10	PB.22830	Beta-galactosidase 3
PB.22830.8	PB.22830	Beta-galactosidase 3
PB.23796.4	PB.23796	Beta-galactosidase 8
PB.23796.8	PB.23796	Beta-galactosidase 8
PB.25038.3	PB.25038	Beta-galactosidase 8
PB.25038.7	PB.25038	Beta-galactosidase 8
PB.29843.4	PB.29843	Beta-galactosidase 8
PB.29843.7	PB.29843	Beta-galactosidase 8
PB.31301.12	PB.31301	Beta-glucosidase 12
PB.31301.14	PB.31301	Beta-glucosidase 12
PB.31301.7	PB.31301	Beta-glucosidase 12
PB.31301.9	PB.31301	Beta-glucosidase 12
PB.43486.53	PB.43486	Beta-glucosidase 12
PB.43486.55	PB.43486	Beta-glucosidase 12
PB.17072.2	PB.17072	Beta-glucosidase 44
PB.17072.6	PB.17072	Beta-glucosidase 44
PB.33483.13	PB.33483	Beta-glucosidase 46
PB.33483.3	PB.33483	Beta-glucosidase 46
PB.10774.61	PB.10774	Bifunctional 3-dehydroquinate dehydratase/shikimate dehydrogenase, chloroplastic
PB.10774.65	PB.10774	Bifunctional 3-dehydroquinate dehydratase/shikimate dehydrogenase, chloroplastic
PB.10774.70	PB.10774	Bifunctional 3-dehydroquinate dehydratase/shikimate dehydrogenase, chloroplastic
PB.10774.75	PB.10774	Bifunctional 3-dehydroquinate dehydratase/shikimate dehydrogenase, chloroplastic
PB.52083.18	PB.52083	Bifunctional L-3-cyanoalanine synthase/cysteine synthase D1
PB.52083.2	PB.52083	Bifunctional L-3-cyanoalanine synthase/cysteine synthase D1
PB.52083.29	PB.52083	Bifunctional L-3-cyanoalanine synthase/cysteine synthase D1
PB.32924.5	PB.32924	BRCA1-associated protein
PB.32924.6	PB.32924	BRCA1-associated protein
PB.32765.14	PB.32765	Brefeldin A-inhibited guanine nucleotide-exchange protein 5
PB.32765.5	PB.32765	Brefeldin A-inhibited guanine nucleotide-exchange protein 5
PB.10945.3	PB.10945	BTB/POZ domain-containing protein At1g67900
PB.10945.5	PB.10945	BTB/POZ domain-containing protein At1g67900
PB.20720.21	PB.20720	BTB/POZ domain-containing protein At2g30600
PB.20720.23	PB.20720	BTB/POZ domain-containing protein At2g30600
PB.20720.27	PB.20720	BTB/POZ domain-containing protein At2g30600
PB.6889.3	PB.6889	BTB/POZ domain-containing protein At3g44820
PB.33547.74	PB.33547	BTB/POZ domain-containing protein At5g47800
PB.33547.76	PB.33547	BTB/POZ domain-containing protein At5g47800
PB.19451.7	PB.19451	BTB/POZ domain-containing protein FBL11
PB.19451.8	PB.19451	BTB/POZ domain-containing protein FBL11
PB.5283.15	PB.5283	CAAX prenyl protease 1 homolog
PB.5283.16	PB.5283	CAAX prenyl protease 1 homolog
PB.5283.18	PB.5283	CAAX prenyl protease 1 homolog
PB.5283.3	PB.5283	CAAX prenyl protease 1 homolog
PB.5283.4	PB.5283	CAAX prenyl protease 1 homolog
PB.29825.2	PB.29825	Callose synthase 7
PB.50453.16	PB.50453	Carotenoid 9,10(9',10')-cleavage dioxygenase 1
PB.50453.8	PB.50453	Carotenoid 9,10(9',10')-cleavage dioxygenase 1
PB.6334.2	PB.6334	Casein kinase II subunit alpha
PB.6334.5	PB.6334	Casein kinase II subunit alpha
PB.36198.33	PB.36198	CASP-like protein 5A2
PB.22692.39	PB.22692	Catalase
PB.22692.42	PB.22692	Catalase
PB.22692.44	PB.22692	Catalase
PB.22692.66	PB.22692	Catalase
PB.53482.5	PB.53482	CCA tRNA nucleotidyltransferase, mitochondrial
PB.53482.6	PB.53482	CCA tRNA nucleotidyltransferase, mitochondrial
PB.53482.8	PB.53482	CCA tRNA nucleotidyltransferase, mitochondrial
PB.843.12	PB.843	CCA tRNA nucleotidyltransferase, mitochondrial
PB.843.3	PB.843	CCA tRNA nucleotidyltransferase, mitochondrial
PB.26812.2	PB.26812	CCAAT/enhancer-binding protein zeta
PB.26812.3	PB.26812	CCAAT/enhancer-binding protein zeta
PB.15310.3	PB.15310	CDPK-related kinase 5
PB.15310.8	PB.15310	CDPK-related kinase 5
PB.9387.17	PB.9387	Cell division cycle protein 48 homolog
PB.9387.9	PB.9387	Cell division cycle protein 48 homolog
PB.25248.10	PB.25248	Cellulose synthase A catalytic subunit 3 [UDP-forming]
PB.25248.7	PB.25248	Cellulose synthase A catalytic subunit 3 [UDP-forming]
PB.50456.13	PB.50456	Cellulose synthase A catalytic subunit 3 [UDP-forming]
PB.50456.6	PB.50456	Cellulose synthase A catalytic subunit 3 [UDP-forming]
PB.25965.16	PB.25965	Cellulose synthase-like protein G1
PB.25965.8	PB.25965	Cellulose synthase-like protein G1
PB.27817.11	PB.27817	Chaperonin CPN60-2, mitochondrial
PB.27817.3	PB.27817	Chaperonin CPN60-2, mitochondrial
PB.27817.7	PB.27817	Chaperonin CPN60-2, mitochondrial
PB.1697.11	PB.1697	Chloride conductance regulatory protein ICln
PB.1697.4	PB.1697	Chloride conductance regulatory protein ICln
PB.39546.10	PB.39546	Chloroplast sensor kinase, chloroplastic
PB.39546.8	PB.39546	Chloroplast sensor kinase, chloroplastic
PB.16526.6	PB.16526	Choline/ethanolaminephosphotransferase 1
PB.16526.9	PB.16526	Choline/ethanolaminephosphotransferase 1
PB.1049.1	PB.1049	Chromosome transmission fidelity protein 18 homolog
PB.20702.2	PB.20702	Chromosome-associated kinesin KIF4A
PB.20702.6	PB.20702	Chromosome-associated kinesin KIF4A
PB.17700.1	PB.17700	Cleavage and polyadenylation specificity factor subunit 2
PB.27518.4	PB.27518	CLP protease regulatory subunit CLPX3, mitochondrial
PB.27518.8	PB.27518	CLP protease regulatory subunit CLPX3, mitochondrial
PB.44844.6	PB.44844	Coatomer subunit beta'-2
PB.22552.4	PB.22552	Coatomer subunit gamma
PB.22552.5	PB.22552	Coatomer subunit gamma
PB.11973.4	PB.11973	Conserved oligomeric Golgi complex subunit 3
PB.11973.6	PB.11973	Conserved oligomeric Golgi complex subunit 3
PB.20542.101	PB.20542	Conserved oligomeric Golgi complex subunit 8
PB.20542.97	PB.20542	Conserved oligomeric Golgi complex subunit 8
PB.45972.3	PB.45972	COP9 signalosome complex subunit 2
PB.45972.8	PB.45972	COP9 signalosome complex subunit 2
PB.45972.9	PB.45972	COP9 signalosome complex subunit 2
PB.13119.4	PB.13119	Copper methylamine oxidase
PB.13119.5	PB.13119	Copper methylamine oxidase
PB.41552.1	PB.41552	CRS2-associated factor 1, mitochondrial
PB.41552.3	PB.41552	CRS2-associated factor 1, mitochondrial
PB.16553.4	PB.16553	CRS2-associated factor 2, mitochondrial
PB.16553.6	PB.16553	CRS2-associated factor 2, mitochondrial
PB.29903.18	PB.29903	Cycloartenol synthase
PB.29903.19	PB.29903	Cycloartenol synthase
PB.9901.10	PB.9901	Cycloartenol-C-24-methyltransferase
PB.9901.2	PB.9901	Cycloartenol-C-24-methyltransferase
PB.9901.4	PB.9901	Cycloartenol-C-24-methyltransferase
PB.26419.13	PB.26419	Cystathionine beta-lyase, chloroplastic
PB.48728.185	PB.48728	Cytochrome b5 isoform E
PB.48728.187	PB.48728	Cytochrome b5 isoform E
PB.11002.1	PB.11002	Cytochrome c-type biogenesis ccda-like chloroplastic protein 2
PB.11002.11	PB.11002	Cytochrome c-type biogenesis ccda-like chloroplastic protein 2
PB.11002.3	PB.11002	Cytochrome c-type biogenesis ccda-like chloroplastic protein 2
PB.11002.6	PB.11002	Cytochrome c-type biogenesis ccda-like chloroplastic protein 2
PB.11002.7	PB.11002	Cytochrome c-type biogenesis ccda-like chloroplastic protein 2
PB.39283.241	PB.39283	Cytochrome c-type biogenesis ccda-like chloroplastic protein 2
PB.39283.252	PB.39283	Cytochrome c-type biogenesis ccda-like chloroplastic protein 2
PB.11391.4	PB.11391	Cytochrome P450 81E8
PB.11391.5	PB.11391	Cytochrome P450 81E8
PB.5613.2	PB.5613	DEAD-box ATP-dependent RNA helicase 13
PB.5613.8	PB.5613	DEAD-box ATP-dependent RNA helicase 13
PB.31735.3	PB.31735	DEAD-box ATP-dependent RNA helicase 28
PB.31735.5	PB.31735	DEAD-box ATP-dependent RNA helicase 28
PB.12563.2	PB.12563	DEAD-box ATP-dependent RNA helicase 36
PB.12563.5	PB.12563	DEAD-box ATP-dependent RNA helicase 36
PB.45580.3	PB.45580	DEAD-box ATP-dependent RNA helicase 57
PB.45580.6	PB.45580	DEAD-box ATP-dependent RNA helicase 57
PB.45176.19	PB.45176	Death-associated protein kinase 1
PB.45176.20	PB.45176	Death-associated protein kinase 1
PB.45176.21	PB.45176	Death-associated protein kinase 1
PB.52818.1	PB.52818	Dihydrodipicolinate reductase-like protein CRR1, chloroplastic
PB.52818.2	PB.52818	Dihydrodipicolinate reductase-like protein CRR1, chloroplastic
PB.51618.22	PB.51618	Dihydrolipoyllysine-residue acetyltransferase component 3 of pyruvate dehydrogenase complex, mitochondrial
PB.51618.9	PB.51618	Dihydrolipoyllysine-residue acetyltransferase component 3 of pyruvate dehydrogenase complex, mitochondrial
PB.28439.4	PB.28439	Diphosphomevalonate decarboxylase
PB.28439.8	PB.28439	Diphosphomevalonate decarboxylase
PB.46093.12	PB.46093	Diphthine--ammonia ligase
PB.46093.3	PB.46093	Diphthine--ammonia ligase
PB.44853.7	PB.44853	D-lactate dehydrogenase [cytochrome], mitochondrial
PB.44853.8	PB.44853	D-lactate dehydrogenase [cytochrome], mitochondrial
PB.45902.5	PB.45902	DNA mismatch repair protein MLH3
PB.45902.8	PB.45902	DNA mismatch repair protein MLH3
PB.36365.2	PB.36365	DNA polymerase epsilon catalytic subunit B
PB.36365.3	PB.36365	DNA polymerase epsilon catalytic subunit B
PB.19772.64	PB.19772	DNA repair protein RAD51 homolog B
PB.19772.65	PB.19772	DNA repair protein RAD51 homolog B
PB.26314.47	PB.26314	DNA repair protein RadA homolog
PB.26314.48	PB.26314	DNA repair protein RadA homolog
PB.33269.3	PB.33269	DNA replication licensing factor MCM2
PB.33269.4	PB.33269	DNA replication licensing factor MCM2
PB.43922.1	PB.43922	Down syndrome critical region protein 3 homolog
PB.43922.5	PB.43922	Down syndrome critical region protein 3 homolog
PB.38914.12	PB.38914	DUF21 domain-containing protein At2g14520
PB.38914.13	PB.38914	DUF21 domain-containing protein At2g14520
PB.23613.10	PB.23613	DUF4228 domain protein
PB.8246.2	PB.8246	D-xylose-proton symporter-like 3, chloroplastic
PB.8246.4	PB.8246	D-xylose-proton symporter-like 3, chloroplastic
PB.8246.8	PB.8246	D-xylose-proton symporter-like 3, chloroplastic
PB.36341.4	PB.36341	E3 ubiquitin ligase BIG BROTHER
PB.36341.5	PB.36341	E3 ubiquitin ligase BIG BROTHER
PB.17176.3	PB.17176	E3 ubiquitin-protein ligase MBR2
PB.17176.4	PB.17176	E3 ubiquitin-protein ligase MBR2
PB.46138.53	PB.46138	E3 ubiquitin-protein ligase PRT1
PB.46138.55	PB.46138	E3 ubiquitin-protein ligase PRT1
PB.44133.3	PB.44133	E3 ubiquitin-protein ligase SIS3
PB.44133.4	PB.44133	E3 ubiquitin-protein ligase SIS3
PB.4894.6	PB.4894	E3 ubiquitin-protein ligase UPL6
PB.4894.9	PB.4894	E3 ubiquitin-protein ligase UPL6
PB.14252.119	PB.14252	ELMO domain-containing protein A
PB.14252.124	PB.14252	ELMO domain-containing protein A
PB.14252.126	PB.14252	ELMO domain-containing protein A
PB.34444.10	PB.34444	Elongation factor 1-gamma
PB.34444.9	PB.34444	Elongation factor 1-gamma
PB.50597.145	PB.50597	Elongation factor 1-gamma
PB.50597.148	PB.50597	Elongation factor 1-gamma
PB.28075.29	PB.28075	Endoplasmic reticulum metallopeptidase 1
PB.28075.30	PB.28075	Endoplasmic reticulum metallopeptidase 1
PB.28075.33	PB.28075	Endoplasmic reticulum metallopeptidase 1
PB.12699.3	PB.12699	Endoribonuclease Dicer homolog 2
PB.12699.5	PB.12699	Endoribonuclease Dicer homolog 2
PB.18382.7	PB.18382	Endoribonuclease Dicer homolog 2
PB.23613.2	PB.23613	Endoribonuclease Dicer homolog 4
PB.12594.1	PB.12594	Enhancer of mRNA-decapping protein 4
PB.12594.4	PB.12594	Enhancer of mRNA-decapping protein 4
PB.14780.11	PB.14780	Enhancer of polycomb homolog 2
PB.14780.14	PB.14780	Enhancer of polycomb homolog 2
PB.14780.2	PB.14780	Enhancer of polycomb homolog 2
PB.49240.3	PB.49240	ER membrane protein complex subunit 3
PB.49240.7	PB.49240	ER membrane protein complex subunit 3
PB.43616.12	PB.43616	Ethanolamine-phosphate cytidylyltransferase
PB.43616.9	PB.43616	Ethanolamine-phosphate cytidylyltransferase
PB.43406.5	PB.43406	Eukaryotic translation initiation factor 6-2
PB.43406.6	PB.43406	Eukaryotic translation initiation factor 6-2
PB.34307.11	PB.34307	Exocyst complex component 5
PB.34307.14	PB.34307	Exocyst complex component 5
PB.34307.4	PB.34307	Exocyst complex component 5
PB.34307.5	PB.34307	Exocyst complex component 5
PB.34307.6	PB.34307	Exocyst complex component 5
PB.53489.15	PB.53489	Exocyst complex component SEC5B
PB.53489.4	PB.53489	Exocyst complex component SEC5B
PB.26802.3	PB.26802	Exportin-T
PB.26802.4	PB.26802	Exportin-T
PB.31022.11	PB.31022	FACT complex subunit SSRP1
PB.31022.9	PB.31022	FACT complex subunit SSRP1
PB.29530.2	PB.29530	F-box protein At1g10780
PB.29530.3	PB.29530	F-box protein At1g10780
PB.25223.3	PB.25223	F-box protein SKIP31
PB.25223.4	PB.25223	F-box protein SKIP31
PB.1655.3	PB.1655	F-box/LRR-repeat protein 15
PB.1655.4	PB.1655	F-box/LRR-repeat protein 15
PB.52962.2	PB.52962	F-box/LRR-repeat protein At2g29930
PB.52962.3	PB.52962	F-box/LRR-repeat protein At2g29930
PB.51203.10	PB.51203	F-box/LRR-repeat protein At2g42720
PB.51203.6	PB.51203	F-box/LRR-repeat protein At2g42720
PB.25903.10	PB.25903	F-box/LRR-repeat protein At5g63520
PB.25903.13	PB.25903	F-box/LRR-repeat protein At5g63520
PB.25903.14	PB.25903	F-box/LRR-repeat protein At5g63520
PB.25903.16	PB.25903	F-box/LRR-repeat protein At5g63520
PB.25903.6	PB.25903	F-box/LRR-repeat protein At5g63520
PB.82.11	PB.82	Floral homeotic protein AGAMOUS
PB.82.6	PB.82	Floral homeotic protein AGAMOUS
PB.39151.6	PB.39151	Folylpolyglutamate synthase
PB.39151.8	PB.39151	Folylpolyglutamate synthase
PB.26517.15	PB.26517	FRIGIDA-like protein 3
PB.26517.8	PB.26517	FRIGIDA-like protein 3
PB.27449.13	PB.27449	Fructose-1,6-bisphosphatase, cytosolic
PB.12517.10	PB.12517	Fumarylacetoacetase
PB.12517.24	PB.12517	Fumarylacetoacetase
PB.12517.25	PB.12517	Fumarylacetoacetase
PB.42141.1	PB.42141	G2/mitotic-specific cyclin-1
PB.42141.7	PB.42141	G2/mitotic-specific cyclin-1
PB.23607.5	PB.23607	Galactoside 2-alpha-L-fucosyltransferase
PB.23607.6	PB.23607	Galactoside 2-alpha-L-fucosyltransferase
PB.42150.6	PB.42150	General transcription factor 3C polypeptide 5
PB.42150.7	PB.42150	General transcription factor 3C polypeptide 5
PB.33508.3	PB.33508	Glucan endo-1,3-beta-glucosidase 1
PB.33508.5	PB.33508	Glucan endo-1,3-beta-glucosidase 1
PB.4699.5	PB.4699	Glucan endo-1,3-beta-glucosidase 1
PB.4699.6	PB.4699	Glucan endo-1,3-beta-glucosidase 1
PB.30149.5	PB.30149	Glucomannan 4-beta-mannosyltransferase 2
PB.30149.7	PB.30149	Glucomannan 4-beta-mannosyltransferase 2
PB.22877.6	PB.22877	Glucose-1-phosphate adenylyltransferase large subunit 2, chloroplastic
PB.22877.7	PB.22877	Glucose-1-phosphate adenylyltransferase large subunit 2, chloroplastic
PB.22877.9	PB.22877	Glucose-1-phosphate adenylyltransferase large subunit 2, chloroplastic
PB.31001.13	PB.31001	Glucose-6-phosphate isomerase
PB.31001.8	PB.31001	Glucose-6-phosphate isomerase
PB.248.3	PB.248	Glucose-induced degradation protein 8 homolog
PB.248.5	PB.248	Glucose-induced degradation protein 8 homolog
PB.10400.11	PB.10400	Glutamate--cysteine ligase, chloroplastic
PB.10400.12	PB.10400	Glutamate--cysteine ligase, chloroplastic
PB.10400.14	PB.10400	Glutamate--cysteine ligase, chloroplastic
PB.10400.16	PB.10400	Glutamate--cysteine ligase, chloroplastic
PB.34176.11	PB.34176	Glutamate-rich WD repeat-containing protein 1
PB.34176.12	PB.34176	Glutamate-rich WD repeat-containing protein 1
PB.34176.14	PB.34176	Glutamate-rich WD repeat-containing protein 1
PB.53047.14	PB.53047	Glutamine--tRNA ligase
PB.53047.4	PB.53047	Glutamine--tRNA ligase
PB.51748.7	PB.51748	Glutathione S-transferase 1
PB.9718.11	PB.9718	Glutathione S-transferase T1
PB.9718.12	PB.9718	Glutathione S-transferase T1
PB.9718.8	PB.9718	Glutathione S-transferase T1
PB.40824.11	PB.40824	Glutathionyl-hydroquinone reductase YqjG
PB.40824.12	PB.40824	Glutathionyl-hydroquinone reductase YqjG
PB.40824.8	PB.40824	Glutathionyl-hydroquinone reductase YqjG
PB.31624.5	PB.31624	Glyceraldehyde-3-phosphate dehydrogenase GAPB, chloroplastic
PB.31624.6	PB.31624	Glyceraldehyde-3-phosphate dehydrogenase GAPB, chloroplastic
PB.37897.37	PB.37897	Glyceraldehyde-3-phosphate dehydrogenase GAPC2, cytosolic
PB.37897.5	PB.37897	Glyceraldehyde-3-phosphate dehydrogenase GAPC2, cytosolic
PB.37897.67	PB.37897	Glyceraldehyde-3-phosphate dehydrogenase GAPC2, cytosolic
PB.37897.69	PB.37897	Glyceraldehyde-3-phosphate dehydrogenase GAPC2, cytosolic
PB.37897.83	PB.37897	Glyceraldehyde-3-phosphate dehydrogenase GAPC2, cytosolic
PB.37897.93	PB.37897	Glyceraldehyde-3-phosphate dehydrogenase GAPC2, cytosolic
PB.47709.12	PB.47709	Glyceraldehyde-3-phosphate dehydrogenase GAPCP2, chloroplastic
PB.47709.9	PB.47709	Glyceraldehyde-3-phosphate dehydrogenase GAPCP2, chloroplastic
PB.2791.2	PB.2791	Glycine--tRNA ligase, mitochondrial 1
PB.2791.5	PB.2791	Glycine--tRNA ligase, mitochondrial 1
PB.39511.10	PB.39511	Golgin candidate 2
PB.39511.8	PB.39511	Golgin candidate 2
PB.33003.2	PB.33003	GPI mannosyltransferase 3
PB.33003.3	PB.33003	GPI mannosyltransferase 3
PB.21140.16	PB.21140	G-protein coupled receptor 1
PB.25234.14	PB.25234	Granule-bound starch synthase 1, chloroplastic/amyloplastic
PB.25234.15	PB.25234	Granule-bound starch synthase 1, chloroplastic/amyloplastic
PB.25234.26	PB.25234	Granule-bound starch synthase 1, chloroplastic/amyloplastic
PB.38575.2	PB.38575	GTPase Der
PB.38575.7	PB.38575	GTPase Der
PB.50568.3	PB.50568	GTP-binding nuclear protein Ran-3
PB.50568.7	PB.50568	GTP-binding nuclear protein Ran-3
PB.23973.5	PB.23973	G-type lectin S-receptor-like serine/threonine-protein kinase At1g11410
PB.23973.9	PB.23973	G-type lectin S-receptor-like serine/threonine-protein kinase At1g11410
PB.37269.2	PB.37269	G-type lectin S-receptor-like serine/threonine-protein kinase At2g19130
PB.37269.4	PB.37269	G-type lectin S-receptor-like serine/threonine-protein kinase At2g19130
PB.23973.6	PB.23973	G-type lectin S-receptor-like serine/threonine-protein kinase At4g27290
PB.27274.13	PB.27274	Guanine deaminase
PB.27274.8	PB.27274	Guanine deaminase
PB.52566.3	PB.52566	Haloacid dehalogenase-like hydrolase domain-containing protein At2g33255
PB.52566.4	PB.52566	Haloacid dehalogenase-like hydrolase domain-containing protein At2g33255
PB.10445.2	PB.10445	heavy metal-associated isoprenylated plant protein 3-like
PB.10445.4	PB.10445	heavy metal-associated isoprenylated plant protein 3-like
PB.14762.12	PB.14762	Heparan-alpha-glucosaminide N-acetyltransferase
PB.14762.15	PB.14762	Heparan-alpha-glucosaminide N-acetyltransferase
PB.14762.6	PB.14762	Heparan-alpha-glucosaminide N-acetyltransferase
PB.45463.2	PB.45463	Hexokinase-2, chloroplastic
PB.45463.7	PB.45463	Hexokinase-2, chloroplastic
PB.45463.8	PB.45463	Hexokinase-2, chloroplastic
PB.44180.3	PB.44180	HIPL1 protein
PB.44180.4	PB.44180	HIPL1 protein
PB.40069.11	PB.40069	Histidine-containing phosphotransfer protein 1
PB.40069.12	PB.40069	Histidine-containing phosphotransfer protein 1
PB.42424.10	PB.42424	Hydroxymethylglutaryl-CoA synthase
PB.42424.15	PB.42424	Hydroxymethylglutaryl-CoA synthase
PB.42424.18	PB.42424	Hydroxymethylglutaryl-CoA synthase
PB.42424.9	PB.42424	Hydroxymethylglutaryl-CoA synthase
PB.24632.4	PB.24632	Increased DNA methylation 1
PB.24632.6	PB.24632	Increased DNA methylation 1
PB.8201.11	PB.8201	Inner membrane protein PPF-1, chloroplastic
PB.8201.8	PB.8201	Inner membrane protein PPF-1, chloroplastic
PB.38816.11	PB.38816	Inositol-3-phosphate synthase
PB.38816.17	PB.38816	Inositol-3-phosphate synthase
PB.38816.27	PB.38816	Inositol-3-phosphate synthase
PB.38816.3	PB.38816	Inositol-3-phosphate synthase
PB.38816.31	PB.38816	Inositol-3-phosphate synthase
PB.38816.48	PB.38816	Inositol-3-phosphate synthase
PB.38816.6	PB.38816	Inositol-3-phosphate synthase
PB.51651.5	PB.51651	Inter alpha-trypsin inhibitor, heavy chain 4
PB.51651.6	PB.51651	Inter alpha-trypsin inhibitor, heavy chain 4
PB.32877.10	PB.32877	IQ domain-containing protein IQM1
PB.32877.9	PB.32877	IQ domain-containing protein IQM1
PB.47829.7	PB.47829	Isocitrate dehydrogenase [NADP], chloroplastic (Fragment)
PB.47829.9	PB.47829	Isocitrate dehydrogenase [NADP], chloroplastic (Fragment)
PB.14016.13	PB.14016	K(+) efflux antiporter 2, chloroplastic
PB.14016.14	PB.14016	K(+) efflux antiporter 2, chloroplastic
PB.7935.11	PB.7935	Kelch domain-containing protein 4
PB.7935.9	PB.7935	Kelch domain-containing protein 4
PB.1959.3	PB.1959	KH domain-containing protein At4g18375
PB.1959.5	PB.1959	KH domain-containing protein At4g18375
PB.25984.2	PB.25984	KH domain-containing protein At5g56140
PB.25984.4	PB.25984	KH domain-containing protein At5g56140
PB.8499.11	PB.8499	Kinesin-like protein
PB.8499.9	PB.8499	Kinesin-like protein
PB.12918.3	PB.12918	Kinesin-like protein (Fragment)
PB.12918.4	PB.12918	Kinesin-like protein (Fragment)
PB.15482.2	PB.15482	L18 ribosomal protein Heart Stopper
PB.15482.4	PB.15482	L18 ribosomal protein Heart Stopper
PB.14092.10	PB.14092	L-3-cyanoalanine synthase 1, mitochondrial
PB.14092.6	PB.14092	L-3-cyanoalanine synthase 1, mitochondrial
PB.30825.10	PB.30825	La protein 1
PB.30825.3	PB.30825	La protein 1
PB.35050.10	PB.35050	L-Ala-D/L-amino acid epimerase
PB.35050.6	PB.35050	L-Ala-D/L-amino acid epimerase
PB.4915.11	PB.4915	Large proline-rich protein BAG6
PB.4915.7	PB.4915	Large proline-rich protein BAG6
PB.23972.6	PB.23972	L-ascorbate oxidase homolog
PB.23972.9	PB.23972	L-ascorbate oxidase homolog
PB.6932.12	PB.6932	LIMR family protein At5g01460
PB.6932.8	PB.6932	LIMR family protein At5g01460
PB.38231.10	PB.38231	Luminal-binding protein 5
PB.38231.5	PB.38231	Luminal-binding protein 5
PB.38231.8	PB.38231	Luminal-binding protein 5
PB.26441.3	PB.26441	Lysine--tRNA ligase, chloroplastic/mitochondrial
PB.26441.5	PB.26441	Lysine--tRNA ligase, chloroplastic/mitochondrial
PB.17503.1	PB.17503	LysM and putative peptidoglycan-binding domain-containing protein 2
PB.17503.4	PB.17503	LysM and putative peptidoglycan-binding domain-containing protein 2
PB.27268.10	PB.27268	MADS-box protein GGM13
PB.27268.5	PB.27268	MADS-box protein GGM13
PB.27268.6	PB.27268	MADS-box protein GGM13
PB.27268.8	PB.27268	MADS-box protein GGM13
PB.16781.7	PB.16781	Mannose-1-phosphate guanyltransferase alpha
PB.16781.8	PB.16781	Mannose-1-phosphate guanyltransferase alpha
PB.39974.10	PB.39974	Mannosyl-oligosaccharide 1,2-alpha-mannosidase MNS2
PB.39974.2	PB.39974	Mannosyl-oligosaccharide 1,2-alpha-mannosidase MNS2
PB.550.10	PB.550	Mediator of RNA polymerase II transcription subunit 18
PB.550.4	PB.550	Mediator of RNA polymerase II transcription subunit 18
PB.550.6	PB.550	Mediator of RNA polymerase II transcription subunit 18
PB.21775.3	PB.21775	Mediator of RNA polymerase II transcription subunit 4
PB.21775.4	PB.21775	Mediator of RNA polymerase II transcription subunit 4
PB.5863.10	PB.5863	Mediator of RNA polymerase II transcription subunit 8
PB.5863.7	PB.5863	Mediator of RNA polymerase II transcription subunit 8
PB.6636.2	PB.6636	Meiotic recombination protein SPO11-2
PB.6636.5	PB.6636	Meiotic recombination protein SPO11-2
PB.7179.14	PB.7179	Methionine aminopeptidase 1A
PB.7179.17	PB.7179	Methionine aminopeptidase 1A
PB.52517.4	PB.52517	Methionine aminopeptidase 1B, chloroplastic
PB.52517.5	PB.52517	Methionine aminopeptidase 1B, chloroplastic
PB.25542.3	PB.25542	Methylthioribose-1-phosphate isomerase
PB.25542.5	PB.25542	Methylthioribose-1-phosphate isomerase
PB.25542.6	PB.25542	Methylthioribose-1-phosphate isomerase
PB.11376.5	PB.11376	Methyltransferase-like protein 16 homolog
PB.11376.7	PB.11376	Methyltransferase-like protein 16 homolog
PB.51975.2	PB.51975	Microtubule-binding protein TANGLED
PB.51975.3	PB.51975	Microtubule-binding protein TANGLED
PB.34047.1	PB.34047	Mitochondrial import receptor subunit TOM7-1
PB.34047.3	PB.34047	Mitochondrial import receptor subunit TOM7-1
PB.22433.11	PB.22433	MLO-like protein 1
PB.22433.16	PB.22433	MLO-like protein 1
PB.48679.7	PB.48679	MLO-like protein 1
PB.48679.8	PB.48679	MLO-like protein 1
PB.31014.109	PB.31014	Multiple inositol polyphosphate phosphatase 1
PB.31014.112	PB.31014	Multiple inositol polyphosphate phosphatase 1
PB.37996.5	PB.37996	Myosin-17
PB.37996.6	PB.37996	Myosin-17
PB.24746.10	PB.24746	Myrcene synthase, chloroplastic
PB.24746.18	PB.24746	Myrcene synthase, chloroplastic
PB.24746.5	PB.24746	Myrcene synthase, chloroplastic
PB.24746.8	PB.24746	Myrcene synthase, chloroplastic
PB.21554.10	PB.21554	N-acetyl-D-glucosamine kinase
PB.21554.5	PB.21554	N-acetyl-D-glucosamine kinase
PB.21554.6	PB.21554	N-acetyl-D-glucosamine kinase
PB.21554.7	PB.21554	N-acetyl-D-glucosamine kinase
PB.21554.8	PB.21554	N-acetyl-D-glucosamine kinase
PB.14004.7	PB.14004	NAD-dependent malic enzyme 59 kDa isoform, mitochondrial
PB.14004.8	PB.14004	NAD-dependent malic enzyme 59 kDa isoform, mitochondrial
PB.29099.10	PB.29099	NADH-cytochrome b5 reductase-like protein
PB.29099.4	PB.29099	NADH-cytochrome b5 reductase-like protein
PB.33075.12	PB.33075	NADP-dependent glyceraldehyde-3-phosphate dehydrogenase
PB.33075.15	PB.33075	NADP-dependent glyceraldehyde-3-phosphate dehydrogenase
PB.47881.107	PB.47881	NADP-dependent malic enzyme, chloroplastic
PB.47881.135	PB.47881	NADP-dependent malic enzyme, chloroplastic
PB.47881.136	PB.47881	NADP-dependent malic enzyme, chloroplastic
PB.47881.164	PB.47881	NADP-dependent malic enzyme, chloroplastic
PB.52112.2	PB.52112	NADPH-dependent pterin aldehyde reductase
PB.52112.6	PB.52112	NADPH-dependent pterin aldehyde reductase
PB.3099.1	PB.3099	Naringenin 8-dimethylallyltransferase 2, chloroplastic
PB.3099.2	PB.3099	Naringenin 8-dimethylallyltransferase 2, chloroplastic
PB.50369.3	PB.50369	Naringenin 8-dimethylallyltransferase 2, chloroplastic
PB.50369.4	PB.50369	Naringenin 8-dimethylallyltransferase 2, chloroplastic
PB.2593.4	PB.2593	Naringenin,2-oxoglutarate 3-dioxygenase (Fragment)
PB.2593.6	PB.2593	Naringenin,2-oxoglutarate 3-dioxygenase (Fragment)
PB.32009.13	PB.32009	Nicotinate phosphoribosyltransferase 1
PB.11739.10	PB.11739	Nicotinate-nucleotide pyrophosphorylase [carboxylating], chloroplastic
PB.11739.8	PB.11739	Nicotinate-nucleotide pyrophosphorylase [carboxylating], chloroplastic
PB.22684.7	PB.22684	Niemann-Pick C1 protein
PB.22684.9	PB.22684	Niemann-Pick C1 protein
PB.5220.8	PB.5220	Nuclear pore complex protein NUP62
PB.5220.9	PB.5220	Nuclear pore complex protein NUP62
PB.26158.3	PB.26158	Nucleosome assembly protein 1
PB.26158.4	PB.26158	Nucleosome assembly protein 1
PB.26158.6	PB.26158	Nucleosome assembly protein 1
PB.12076.1	PB.12076	Nudix hydrolase 3
PB.12076.24	PB.12076	Nudix hydrolase 3
PB.49529.6	PB.49529	Outer envelope protein 80, chloroplastic
PB.49529.7	PB.49529	Outer envelope protein 80, chloroplastic
PB.29684.6	PB.29684	Oxysterol-binding protein-related protein 1D
PB.29684.7	PB.29684	Oxysterol-binding protein-related protein 1D
PB.1875.2	PB.1875	Pantothenate kinase 2
PB.1875.4	PB.1875	Pantothenate kinase 2
PB.39221.4	PB.39221	Pantothenate kinase 2
PB.39221.6	PB.39221	Pantothenate kinase 2
PB.12683.9	PB.12683	Pentatricopeptide repeat-containing protein At1g73710
PB.39735.9	PB.39735	Pentatricopeptide repeat-containing protein At1g79540
PB.12064.5	PB.12064	Pentatricopeptide repeat-containing protein At3g22470, mitochondrial
PB.12064.8	PB.12064	Pentatricopeptide repeat-containing protein At3g22470, mitochondrial
PB.47319.2	PB.47319	Peptidyl-prolyl cis-trans isomerase CYP40
PB.47319.5	PB.47319	Peptidyl-prolyl cis-trans isomerase CYP40
PB.45387.3	PB.45387	Peptidyl-prolyl cis-trans isomerase CYP63
PB.45387.5	PB.45387	Peptidyl-prolyl cis-trans isomerase CYP63
PB.45308.262	PB.45308	Peptidyl-prolyl cis-trans isomerase FKBP42
PB.45308.269	PB.45308	Peptidyl-prolyl cis-trans isomerase FKBP42
PB.45308.274	PB.45308	Peptidyl-prolyl cis-trans isomerase FKBP42
PB.26608.77	PB.26608	Peptidyl-prolyl cis-trans isomerase FKBP65
PB.26608.79	PB.26608	Peptidyl-prolyl cis-trans isomerase FKBP65
PB.8462.13	PB.8462	Phenylalanine--tRNA ligase alpha subunit, cytoplasmic
PB.8462.9	PB.8462	Phenylalanine--tRNA ligase alpha subunit, cytoplasmic
PB.44186.23	PB.44186	Phosphoglucomutase, cytoplasmic
PB.44186.29	PB.44186	Phosphoglucomutase, cytoplasmic
PB.12886.4	PB.12886	Phospholipase D zeta 1
PB.12886.5	PB.12886	Phospholipase D zeta 1
PB.31538.15	PB.31538	Phosphomethylpyrimidine synthase, chloroplastic
PB.31538.16	PB.31538	Phosphomethylpyrimidine synthase, chloroplastic
PB.52912.10	PB.52912	Photosystem II D1 precursor processing protein PSB27-H2, chloroplastic
PB.52912.11	PB.52912	Photosystem II D1 precursor processing protein PSB27-H2, chloroplastic
PB.4365.15	PB.4365	PLASMODESMATA CALLOSE-BINDING PROTEIN 3
PB.4365.17	PB.4365	PLASMODESMATA CALLOSE-BINDING PROTEIN 3
PB.20712.11	PB.20712	Polyadenylate-binding protein 2
PB.20712.12	PB.20712	Polyadenylate-binding protein 2
PB.20712.13	PB.20712	Polyadenylate-binding protein 2
PB.20712.3	PB.20712	Polyadenylate-binding protein 2
PB.32250.6	PB.32250	Polyadenylate-binding protein RBP47C
PB.1258.12	PB.1258	Polyadenylate-binding protein-interacting protein 11
PB.1258.9	PB.1258	Polyadenylate-binding protein-interacting protein 11
PB.41059.5	PB.41059	Predicted WD40 domain containing protein
PB.41059.6	PB.41059	Predicted WD40 domain containing protein
PB.26655.2	PB.26655	Prefoldin subunit 6
PB.26655.4	PB.26655	Prefoldin subunit 6
PB.26655.8	PB.26655	Prefoldin subunit 6
PB.35351.4	PB.35351	Pre-mRNA-processing factor 19
PB.35351.8	PB.35351	Pre-mRNA-processing factor 19
PB.6787.2	PB.6787	Pre-mRNA-processing protein 40C
PB.6787.3	PB.6787	Pre-mRNA-processing protein 40C
PB.23446.2	PB.23446	Probable 28S rRNA (cytosine-C(5))-methyltransferase
PB.23446.3	PB.23446	Probable 28S rRNA (cytosine-C(5))-methyltransferase
PB.28971.5	PB.28971	Probable acyl-activating enzyme 2
PB.49913.12	PB.49913	Probable aminotransferase TAT2
PB.49913.13	PB.49913	Probable aminotransferase TAT2
PB.49913.7	PB.49913	Probable aminotransferase TAT2
PB.47152.62	PB.47152	Probable aquaporin PIP-type 7a
PB.47152.67	PB.47152	Probable aquaporin PIP-type 7a
PB.48821.1	PB.48821	Probable beta-1,3-galactosyltransferase 11
PB.48821.6	PB.48821	Probable beta-1,3-galactosyltransferase 11
PB.48821.7	PB.48821	Probable beta-1,3-galactosyltransferase 11
PB.7307.3	PB.7307	Probable disease resistance protein At4g27220
PB.7307.4	PB.7307	Probable disease resistance protein At4g27220
PB.31053.3	PB.31053	Probable flavin-containing monooxygenase 1
PB.20237.3	PB.20237	Probable glucuronosyltransferase GUT1
PB.20237.7	PB.20237	Probable glucuronosyltransferase GUT1
PB.20237.8	PB.20237	Probable glucuronosyltransferase GUT1
PB.10240.2	PB.10240	Probable inactive ATP-dependent zinc metalloprotease FTSHI 1, chloroplastic
PB.10240.4	PB.10240	Probable inactive ATP-dependent zinc metalloprotease FTSHI 1, chloroplastic
PB.4200.6	PB.4200	Probable inactive purple acid phosphatase 27
PB.28971.1	PB.28971	Probable LRR receptor-like serine/threonine-protein kinase At3g47570
PB.14461.1	PB.14461	Probable LRR receptor-like serine/threonine-protein kinase At5g10290
PB.14461.4	PB.14461	Probable LRR receptor-like serine/threonine-protein kinase At5g10290
PB.10337.3	PB.10337	Probable mediator of RNA polymerase II transcription subunit 26c
PB.10337.6	PB.10337	Probable mediator of RNA polymerase II transcription subunit 26c
PB.1011.10	PB.1011	Probable N-acetyl-gamma-glutamyl-phosphate reductase, chloroplastic
PB.1011.7	PB.1011	Probable N-acetyl-gamma-glutamyl-phosphate reductase, chloroplastic
PB.41333.4	PB.41333	Probable plastid-lipid-associated protein 7, chloroplastic
PB.41333.6	PB.41333	Probable plastid-lipid-associated protein 7, chloroplastic
PB.3667.12	PB.3667	Probable polygalacturonase
PB.3667.9	PB.3667	Probable polygalacturonase
PB.42156.10	PB.42156	Probable prolyl 4-hydroxylase 10
PB.42156.11	PB.42156	Probable prolyl 4-hydroxylase 10
PB.42156.8	PB.42156	Probable prolyl 4-hydroxylase 10
PB.41855.3	PB.41855	Probable protein phosphatase 2C 64
PB.41855.4	PB.41855	Probable protein phosphatase 2C 64
PB.29459.3	PB.29459	Probable protein phosphatase 2C 71
PB.29459.5	PB.29459	Probable protein phosphatase 2C 71
PB.20257.4	PB.20257	Probable protein phosphatase 2C 76
PB.20257.9	PB.20257	Probable protein phosphatase 2C 76
PB.18525.10	PB.18525	Probable receptor-like protein kinase At5g18500
PB.18525.6	PB.18525	Probable receptor-like protein kinase At5g18500
PB.20542.188	PB.20542	Probable RNA-binding protein ARP1
PB.20542.189	PB.20542	Probable RNA-binding protein ARP1
PB.369.5	PB.369	Probable RNA-dependent RNA polymerase 3
PB.369.8	PB.369	Probable RNA-dependent RNA polymerase 3
PB.4499.1	PB.4499	Probable sugar phosphate/phosphate translocator At3g17430
PB.4499.4	PB.4499	Probable sugar phosphate/phosphate translocator At3g17430
PB.47837.13	PB.47837	Probable transcription factor KAN4
PB.47837.18	PB.47837	Probable transcription factor KAN4
PB.18678.12	PB.18678	Probable translation initiation factor eIF-2B subunit epsilon
PB.18678.13	PB.18678	Probable translation initiation factor eIF-2B subunit epsilon
PB.49033.3	PB.49033	Probable trehalose-phosphate phosphatase 4
PB.49033.5	PB.49033	Probable trehalose-phosphate phosphatase 4
PB.19826.10	PB.19826	Probable ureide permease A3 (Fragment)
PB.19826.35	PB.19826	Probable ureide permease A3 (Fragment)
PB.19826.9	PB.19826	Probable ureide permease A3 (Fragment)
PB.8549.6	PB.8549	Proline-rich receptor-like protein kinase PERK13
PB.8549.8	PB.8549	Proline-rich receptor-like protein kinase PERK13
PB.39735.4	PB.39735	Prolyl 3-hydroxylase 1
PB.16483.4	PB.16483	Protease 2
PB.16483.7	PB.16483	Protease 2
PB.16332.5	PB.16332	Protease Do-like 9
PB.16332.8	PB.16332	Protease Do-like 9
PB.27588.7	PB.27588	Proteasome subunit alpha type-2-A
PB.27588.8	PB.27588	Proteasome subunit alpha type-2-A
PB.16912.17	PB.16912	Protein argonaute 1
PB.16912.19	PB.16912	Protein argonaute 1
PB.16912.23	PB.16912	Protein argonaute 1
PB.19011.17	PB.19011	Protein BONZAI 1
PB.19011.23	PB.19011	Protein BONZAI 1
PB.46137.3	PB.46137	Protein CLP1 homolog
PB.46137.9	PB.46137	Protein CLP1 homolog
PB.23993.5	PB.23993	Protein DETOXIFICATION 40
PB.23993.6	PB.23993	Protein DETOXIFICATION 40
PB.21073.7	PB.21073	Protein downstream neighbor of Son
PB.21073.8	PB.21073	Protein downstream neighbor of Son
PB.5206.4	PB.5206	Protein ELF4-LIKE 4
PB.5206.6	PB.5206	Protein ELF4-LIKE 4
PB.41996.1	PB.41996	Protein ENHANCED DISEASE RESISTANCE 2
PB.41996.8	PB.41996	Protein ENHANCED DISEASE RESISTANCE 2
PB.4124.3	PB.4124	Protein EXECUTER 2, chloroplastic
PB.4124.6	PB.4124	Protein EXECUTER 2, chloroplastic
PB.48105.1	PB.48105	Protein JASON
PB.48105.5	PB.48105	Protein JASON
PB.8214.5	PB.8214	Protein kinase APK1A, chloroplastic
PB.8214.6	PB.8214	Protein kinase APK1A, chloroplastic
PB.49423.15	PB.49423	protein kinase APK1A, chloroplastic-like
PB.49423.2	PB.49423	protein kinase APK1A, chloroplastic-like
PB.49423.7	PB.49423	protein kinase APK1A, chloroplastic-like
PB.25868.13	PB.25868	Protein MEI2-like 4
PB.25868.6	PB.25868	Protein MEI2-like 4
PB.19181.16	PB.19181	Protein MODIFIER OF SNC1 11
PB.19181.21	PB.19181	Protein MODIFIER OF SNC1 11
PB.19181.9	PB.19181	Protein MODIFIER OF SNC1 11
PB.28021.15	PB.28021	Protein MOR1
PB.28021.2	PB.28021	Protein MOR1
PB.45922.2	PB.45922	Protein NRT1/ PTR FAMILY 3.1
PB.45922.4	PB.45922	Protein NRT1/ PTR FAMILY 3.1
PB.47741.18	PB.47741	Protein N-terminal asparagine amidohydrolase
PB.47741.6	PB.47741	Protein N-terminal asparagine amidohydrolase
PB.24149.3	PB.24149	Protein NUCLEAR FUSION DEFECTIVE 6, chloroplastic/mitochondrial
PB.24149.6	PB.24149	Protein NUCLEAR FUSION DEFECTIVE 6, chloroplastic/mitochondrial
PB.48112.10	PB.48112	Protein odr-4 homolog
PB.48112.6	PB.48112	Protein odr-4 homolog
PB.19616.11	PB.19616	protein PHR1-LIKE 1-like isoform X1
PB.19616.17	PB.19616	protein PHR1-LIKE 1-like isoform X1
PB.19616.7	PB.19616	protein PHR1-LIKE 1-like isoform X1
PB.10838.3	PB.10838	Protein PTST, chloroplastic
PB.10838.5	PB.10838	Protein PTST, chloroplastic
PB.25166.3	PB.25166	Protein RBL
PB.25166.7	PB.25166	Protein RBL
PB.29825.13	PB.29825	Protein RKD4
PB.29825.18	PB.29825	Protein RKD4
PB.24570.75	PB.24570	Protein ROOT HAIR DEFECTIVE 3 homolog 1
PB.49671.6	PB.49671	Protein ROS1
PB.19737.13	PB.19737	Protein SRC1
PB.19737.14	PB.19737	Protein SRC1
PB.19737.27	PB.19737	Protein SRC1
PB.40604.4	PB.40604	Protein SRG1
PB.40604.7	PB.40604	Protein SRG1
PB.1297.6	PB.1297	Protein tas
PB.1297.8	PB.1297	Protein tas
PB.28883.6	PB.28883	Protein timeless homolog
PB.32351.3	PB.32351	Protein transport protein SEC16B homolog
PB.32351.6	PB.32351	Protein transport protein SEC16B homolog
PB.11554.62	PB.11554	Protein transport protein SEC23
PB.11554.74	PB.11554	Protein transport protein SEC23
PB.53150.4	PB.53150	Protein transport protein Sec24-like At4g32640
PB.53150.5	PB.53150	Protein transport protein Sec24-like At4g32640
PB.29907.2	PB.29907	Protein trichome birefringence-like 33
PB.29907.3	PB.29907	Protein trichome birefringence-like 33
PB.49425.2	PB.49425	Protein TRM32
PB.49425.3	PB.49425	Protein TRM32
PB.30913.5	PB.30913	Protein XRI1
PB.30913.7	PB.30913	Protein XRI1
PB.9627.1	PB.9627	Proteinaceous RNase P 1, chloroplastic/mitochondrial
PB.9627.3	PB.9627	Proteinaceous RNase P 1, chloroplastic/mitochondrial
PB.51777.5	PB.51777	Protoporphyrinogen oxidase 1, chloroplastic
PB.51777.6	PB.51777	Protoporphyrinogen oxidase 1, chloroplastic
PB.20043.3	PB.20043	Protoporphyrinogen oxidase, chloroplastic/mitochondrial
PB.20043.6	PB.20043	Protoporphyrinogen oxidase, chloroplastic/mitochondrial
PB.38453.32	PB.38453	Puromycin-sensitive aminopeptidase
PB.38453.42	PB.38453	Puromycin-sensitive aminopeptidase
PB.38453.53	PB.38453	Puromycin-sensitive aminopeptidase
PB.38453.62	PB.38453	Puromycin-sensitive aminopeptidase
PB.38453.65	PB.38453	Puromycin-sensitive aminopeptidase
PB.38453.69	PB.38453	Puromycin-sensitive aminopeptidase
PB.38453.70	PB.38453	Puromycin-sensitive aminopeptidase
PB.38453.73	PB.38453	Puromycin-sensitive aminopeptidase
PB.26008.5	PB.26008	Putative FBD-associated F-box protein At5g56820
PB.26008.6	PB.26008	Putative FBD-associated F-box protein At5g56820
PB.47881.11	PB.47881	Putative F-box/FBD/LRR-repeat protein At5g22610
PB.47881.14	PB.47881	Putative F-box/FBD/LRR-repeat protein At5g22610
PB.4383.10	PB.4383	Putative G3BP-like protein
PB.4383.4	PB.4383	Putative G3BP-like protein
PB.45257.18	PB.45257	Putative G3BP-like protein
PB.45257.8	PB.45257	Putative G3BP-like protein
PB.45257.9	PB.45257	Putative G3BP-like protein
PB.39788.3	PB.39788	Putative hydrolase C777.06c
PB.39788.6	PB.39788	Putative hydrolase C777.06c
PB.49553.3	PB.49553	Putative membrane protein At1g06890 family
PB.49553.4	PB.49553	Putative membrane protein At1g06890 family
PB.43097.10	PB.43097	Putative pre-16S rRNA nuclease
PB.43097.6	PB.43097	Putative pre-16S rRNA nuclease
PB.43097.9	PB.43097	Putative pre-16S rRNA nuclease
PB.41805.13	PB.41805	Putative RNA-binding protein Luc7-like 2
PB.41805.5	PB.41805	Putative RNA-binding protein Luc7-like 2
PB.24561.3	PB.24561	Putative RNA-binding protein YlmH
PB.24561.5	PB.24561	Putative RNA-binding protein YlmH
PB.48922.12	PB.48922	Putative uncharacterized protein
PB.48922.15	PB.48922	Putative uncharacterized protein
PB.14041.18	PB.14041	Pyruvate dehydrogenase E1 component subunit beta-1, mitochondrial
PB.14041.19	PB.14041	Pyruvate dehydrogenase E1 component subunit beta-1, mitochondrial
PB.14041.8	PB.14041	Pyruvate dehydrogenase E1 component subunit beta-1, mitochondrial
PB.6402.13	PB.6402	Pyruvate kinase 1, cytosolic
PB.6402.22	PB.6402	Pyruvate kinase 1, cytosolic
PB.6402.7	PB.6402	Pyruvate kinase 1, cytosolic
PB.18551.4	PB.18551	Rab9 effector protein with kelch motifs
PB.18551.5	PB.18551	Rab9 effector protein with kelch motifs
PB.14822.35	PB.14822	Ras-related protein RABE1c
PB.14822.38	PB.14822	Ras-related protein RABE1c
PB.14822.39	PB.14822	Ras-related protein RABE1c
PB.14822.40	PB.14822	Ras-related protein RABE1c
PB.24483.4	PB.24483	Ras-related protein RABE1c
PB.24483.5	PB.24483	Ras-related protein RABE1c
PB.24483.6	PB.24483	Ras-related protein RABE1c
PB.25024.2	PB.25024	Receptor-like kinase
PB.25024.4	PB.25024	Receptor-like kinase
PB.49863.17	PB.49863	Replication protein A 70 kDa DNA-binding subunit A
PB.49863.8	PB.49863	Replication protein A 70 kDa DNA-binding subunit B
PB.33815.3	PB.33815	Respiratory burst oxidase homolog protein F
PB.33815.5	PB.33815	Respiratory burst oxidase homolog protein F
PB.23909.1	PB.23909	Rho GTPase-activating protein 1
PB.23909.3	PB.23909	Rho GTPase-activating protein 1
PB.29522.3	PB.29522	RHOMBOID-like protein 10, chloroplastic
PB.29522.5	PB.29522	RHOMBOID-like protein 10, chloroplastic
PB.44858.11	PB.44858	Rhomboid-like protein 15
PB.44858.7	PB.44858	Rhomboid-like protein 15
PB.1423.10	PB.1423	Ribonuclease P protein subunit p25-like protein
PB.1423.3	PB.1423	Ribonuclease P protein subunit p25-like protein
PB.1423.5	PB.1423	Ribonuclease P protein subunit p25-like protein
PB.24570.66	PB.24570	Ribosomal protein L11 methyltransferase
PB.24570.67	PB.24570	Ribosomal protein L11 methyltransferase
PB.24570.80	PB.24570	Ribosomal protein L11 methyltransferase
PB.34411.9	PB.34411	Ribosomal protein L11 methyltransferase
PB.5902.2	PB.5902	Ribosomal RNA small subunit methyltransferase nep-1
PB.5902.4	PB.5902	Ribosomal RNA small subunit methyltransferase nep-1
PB.5902.8	PB.5902	Ribosomal RNA small subunit methyltransferase nep-1
PB.39010.4	PB.39010	RNA polymerase II C-terminal domain phosphatase-like 1
PB.39010.6	PB.39010	RNA polymerase II C-terminal domain phosphatase-like 1
PB.16971.10	PB.16971	RNA polymerase II subunit A C-terminal domain phosphatase SSU72
PB.16971.7	PB.16971	RNA polymerase II subunit A C-terminal domain phosphatase SSU72
PB.25890.6	PB.25890	RNA pseudouridine synthase 7
PB.25890.8	PB.25890	RNA pseudouridine synthase 7
PB.38293.11	PB.38293	Rop guanine nucleotide exchange factor 14
PB.38293.12	PB.38293	Rop guanine nucleotide exchange factor 14
PB.38293.6	PB.38293	Rop guanine nucleotide exchange factor 14
PB.38293.7	PB.38293	Rop guanine nucleotide exchange factor 14
PB.39140.3	PB.39140	Rop guanine nucleotide exchange factor 5
PB.39140.5	PB.39140	Rop guanine nucleotide exchange factor 5
PB.51189.4	PB.51189	RWD domain-containing protein 1
PB.51189.6	PB.51189	RWD domain-containing protein 1
PB.27325.13	PB.27325	sericin 1
PB.27325.3	PB.27325	sericin 1
PB.33237.4	PB.33237	Serine carboxypeptidase-like 33
PB.33237.5	PB.33237	Serine carboxypeptidase-like 33
PB.30858.11	PB.30858	Serine/threonine-protein kinase AFC3
PB.30858.7	PB.30858	Serine/threonine-protein kinase AFC3
PB.30858.8	PB.30858	Serine/threonine-protein kinase AFC3
PB.13812.2	PB.13812	Serine/threonine-protein kinase AtPK2/AtPK19
PB.13812.4	PB.13812	Serine/threonine-protein kinase AtPK2/AtPK19
PB.9266.10	PB.9266	Serine/threonine-protein kinase CTR1
PB.9266.11	PB.9266	Serine/threonine-protein kinase CTR1
PB.9266.4	PB.9266	Serine/threonine-protein kinase CTR1
PB.9266.5	PB.9266	Serine/threonine-protein kinase CTR1
PB.26680.6	PB.26680	Serine/threonine-protein phosphatase 7 long form homolog
PB.26680.7	PB.26680	Serine/threonine-protein phosphatase 7 long form homolog
PB.36993.1	PB.36993	Serine/threonine-protein phosphatase BSL3
PB.36993.9	PB.36993	Serine/threonine-protein phosphatase BSL3
PB.8993.10	PB.8993	Serine/threonine-protein phosphatase BSL3
PB.8993.5	PB.8993	Serine/threonine-protein phosphatase BSL3
PB.36606.2	PB.36606	SH3 domain-containing protein 2
PB.36606.6	PB.36606	SH3 domain-containing protein 2
PB.12303.10	PB.12303	Shaggy-related protein kinase kappa
PB.12303.11	PB.12303	Shaggy-related protein kinase kappa
PB.49969.11	PB.49969	Shaggy-related protein kinase zeta
PB.49969.5	PB.49969	Shaggy-related protein kinase zeta
PB.20477.12	PB.20477	Sister chromatid cohesion protein PDS5
PB.20477.13	PB.20477	Sister chromatid cohesion protein PDS5
PB.12870.62	PB.12870	Sn1-specific diacylglycerol lipase alpha
PB.12870.63	PB.12870	Sn1-specific diacylglycerol lipase alpha
PB.28250.2	PB.28250	Sn1-specific diacylglycerol lipase beta
PB.28250.4	PB.28250	Sn1-specific diacylglycerol lipase beta
PB.2592.4	PB.2592	Snakin-2
PB.2592.5	PB.2592	Snakin-2
PB.45314.25	PB.45314	Soluble inorganic pyrophosphatase 4
PB.45314.5	PB.45314	Soluble inorganic pyrophosphatase 4
PB.49802.2	PB.49802	SPX and EXS domain-containing protein 1
PB.49802.6	PB.49802	SPX and EXS domain-containing protein 1
PB.38910.6	PB.38910	Squalene monooxygenase
PB.38910.7	PB.38910	Squalene monooxygenase
PB.12336.7	PB.12336	Squamosa promoter-binding-like protein 7
PB.12336.9	PB.12336	Squamosa promoter-binding-like protein 7
PB.38575.4	PB.38575	Stachyose synthase
PB.31256.2	PB.31256	Stomatal closure-related actin-binding protein 2
PB.31256.7	PB.31256	Stomatal closure-related actin-binding protein 2
PB.14254.4	PB.14254	Subtilisin-like protease Glyma18g48580
PB.14254.5	PB.14254	Subtilisin-like protease Glyma18g48580
PB.9970.27	PB.9970	Sucrose synthase
PB.9970.7	PB.9970	Sucrose synthase
PB.39212.29	PB.39212	Sucrose synthase 6
PB.39212.30	PB.39212	Sucrose synthase 6
PB.26419.11	PB.26419	SUMO-conjugating enzyme SCE1
PB.26884.12	PB.26884	SWR1-complex protein 4
PB.26884.8	PB.26884	SWR1-complex protein 4
PB.17842.11	PB.17842	Synaptotagmin-2
PB.17842.7	PB.17842	Synaptotagmin-2
PB.36566.5	PB.36566	Synaptotagmin-2
PB.36566.6	PB.36566	Synaptotagmin-2
PB.48515.1	PB.48515	TATA-box-binding protein
PB.48515.5	PB.48515	TATA-box-binding protein
PB.50454.15	PB.50454	TATA-box-binding protein
PB.50454.5	PB.50454	TATA-box-binding protein
PB.7842.10	PB.7842	TBC1 domain family member 13
PB.7842.13	PB.7842	TBC1 domain family member 13
PB.27449.17	PB.27449	TBC1 domain family member 22B
PB.53328.5	PB.53328	TBC1 domain family member 9B
PB.53328.9	PB.53328	TBC1 domain family member 9B
PB.12264.13	PB.12264	T-complex protein 11-like protein 1
PB.12264.16	PB.12264	T-complex protein 11-like protein 1
PB.52924.13	PB.52924	Thermospermine synthase ACAULIS5
PB.52924.6	PB.52924	Thermospermine synthase ACAULIS5
PB.52924.8	PB.52924	Thermospermine synthase ACAULIS5
PB.52924.9	PB.52924	Thermospermine synthase ACAULIS5
PB.28883.5	PB.28883	Topoisomerase 1-associated factor 1
PB.32466.17	PB.32466	TPR repeat-containing thioredoxin TDX
PB.32466.2	PB.32466	TPR repeat-containing thioredoxin TDX
PB.32466.3	PB.32466	TPR repeat-containing thioredoxin TDX
PB.32466.9	PB.32466	TPR repeat-containing thioredoxin TDX
PB.24637.2	PB.24637	TPR repeat-containing thioredoxin TTL1
PB.24637.5	PB.24637	TPR repeat-containing thioredoxin TTL1
PB.39016.1	PB.39016	Trafficking protein particle complex subunit 13
PB.39016.4	PB.39016	Trafficking protein particle complex subunit 13
PB.39016.5	PB.39016	Trafficking protein particle complex subunit 13
PB.41520.11	PB.41520	Transcription factor bHLH91
PB.41520.13	PB.41520	Transcription factor bHLH91
PB.41520.14	PB.41520	Transcription factor bHLH91
PB.42992.17	PB.42992	Transcription factor EGL1
PB.46254.1	PB.46254	Transcription factor ICE1
PB.46254.4	PB.46254	Transcription factor ICE1
PB.51803.2	PB.51803	Transcription factor PIF3
PB.51803.3	PB.51803	Transcription factor PIF3
PB.30571.2	PB.30571	Transcription initiation factor TFIID subunit 4b
PB.30571.6	PB.30571	Transcription initiation factor TFIID subunit 4b
PB.10904.66	PB.10904	Transcription repressor KAN1
PB.10904.70	PB.10904	Transcription repressor KAN1
PB.10904.72	PB.10904	Transcription repressor KAN1
PB.47323.3	PB.47323	Transcription repressor KAN1
PB.47323.5	PB.47323	Transcription repressor KAN1
PB.24138.3	PB.24138	Transmembrane E3 ubiquitin-protein ligase 1
PB.24138.5	PB.24138	Transmembrane E3 ubiquitin-protein ligase 1
PB.27382.5	PB.27382	Transmembrane protein, putative
PB.11522.3	PB.11522	Trihelix transcription factor GT-1
PB.11522.9	PB.11522	Trihelix transcription factor GT-1
PB.28851.13	PB.28851	Tripeptidyl-peptidase 2
PB.28851.16	PB.28851	Tripeptidyl-peptidase 2
PB.17976.2	PB.17976	tRNA (guanine-N(7)-)-methyltransferase non-catalytic subunit wdr4
PB.17976.4	PB.17976	tRNA (guanine-N(7)-)-methyltransferase non-catalytic subunit wdr4
PB.17976.6	PB.17976	tRNA (guanine-N(7)-)-methyltransferase non-catalytic subunit wdr4
PB.45353.3	PB.45353	tRNA (guanine-N(7)-)-methyltransferase non-catalytic subunit wdr4
PB.45353.8	PB.45353	tRNA (guanine-N(7)-)-methyltransferase non-catalytic subunit wdr4
PB.28182.6	PB.28182	tRNA pseudouridine(38/39) synthase
PB.28182.7	PB.28182	tRNA pseudouridine(38/39) synthase
PB.12486.2	PB.12486	Tropinone reductase-like 3
PB.52532.4	PB.52532	Tuberculostearic acid methyltransferase UfaA1
PB.52532.6	PB.52532	Tuberculostearic acid methyltransferase UfaA1
PB.44218.4	PB.44218	Tudor domain-containing protein 3
PB.44218.5	PB.44218	Tudor domain-containing protein 3
PB.44218.6	PB.44218	Tudor domain-containing protein 3
PB.12763.2	PB.12763	Twinkle homolog protein, chloroplastic/mitochondrial
PB.12763.3	PB.12763	Twinkle homolog protein, chloroplastic/mitochondrial
PB.32213.25	PB.32213	Two-component response regulator-like APRR2
PB.32213.28	PB.32213	Two-component response regulator-like APRR2
PB.32213.3	PB.32213	Two-component response regulator-like APRR2
PB.32213.35	PB.32213	Two-component response regulator-like APRR2
PB.21140.15	PB.21140	Tyrosine--tRNA ligase, chloroplastic/mitochondrial
PB.17261.5	PB.17261	U3 small nucleolar RNA-associated protein 25
PB.17261.6	PB.17261	U3 small nucleolar RNA-associated protein 25
PB.24620.4	PB.24620	U3 small nucleolar RNA-associated protein 25
PB.24620.5	PB.24620	U3 small nucleolar RNA-associated protein 25
PB.43736.13	PB.43736	U3 small nucleolar RNA-associated protein 25
PB.43736.8	PB.43736	U3 small nucleolar RNA-associated protein 25
PB.1049.2	PB.1049	Ubiquinone biosynthesis protein COQ9, mitochondrial
PB.3645.7	PB.3645	Ubiquitin carboxyl-terminal hydrolase (Fragment)
PB.3645.8	PB.3645	Ubiquitin carboxyl-terminal hydrolase (Fragment)
PB.24859.10	PB.24859	Ubiquitin carboxyl-terminal hydrolase 25
PB.24859.20	PB.24859	Ubiquitin carboxyl-terminal hydrolase 25
PB.20341.3	PB.20341	Ubiquitin carboxyl-terminal hydrolase 26
PB.20341.5	PB.20341	Ubiquitin carboxyl-terminal hydrolase 26
PB.20341.7	PB.20341	Ubiquitin carboxyl-terminal hydrolase 26
PB.26364.10	PB.26364	Ubiquitin carboxyl-terminal hydrolase 6
PB.26364.13	PB.26364	Ubiquitin carboxyl-terminal hydrolase 6
PB.26364.21	PB.26364	Ubiquitin carboxyl-terminal hydrolase 6
PB.7277.4	PB.7277	U-box domain-containing protein 51
PB.11554.208	PB.11554	UBX domain-containing protein 1
PB.11554.218	PB.11554	UBX domain-containing protein 1
PB.51748.6	PB.51748	UDP-arabinose 4-epimerase 1
PB.10439.6	PB.10439	UDP-D-apiose/UDP-D-xylose synthase 2
PB.10439.9	PB.10439	UDP-D-apiose/UDP-D-xylose synthase 2
PB.33547.175	PB.33547	UDP-glucose 4-epimerase GEPI42
PB.33547.177	PB.33547	UDP-glucose 4-epimerase GEPI42
PB.4568.5	PB.4568	UDP-glucose 4-epimerase GEPI42
PB.4568.6	PB.4568	UDP-glucose 4-epimerase GEPI42
PB.11362.22	PB.11362	UDP-N-acetylglucosamine diphosphorylase 1
PB.11362.23	PB.11362	UDP-N-acetylglucosamine diphosphorylase 1
PB.32521.5	PB.32521	Uncharacterized aarF domain-containing protein kinase 1
PB.32521.7	PB.32521	Uncharacterized aarF domain-containing protein kinase 1
PB.12486.3	PB.12486	Uncharacterized membrane protein At1g16860
PB.22106.7	PB.22106	Uncharacterized methyltransferase At2g41040, chloroplastic
PB.22106.8	PB.22106	Uncharacterized methyltransferase At2g41040, chloroplastic
PB.1858.10	PB.1858	Uncharacterized mitochondrial carrier YMR166C
PB.1858.3	PB.1858	Uncharacterized mitochondrial carrier YMR166C
PB.43870.3	PB.43870	Uncharacterized PKHD-type hydroxylase At1g22950
PB.43870.4	PB.43870	Uncharacterized PKHD-type hydroxylase At1g22950
PB.43870.6	PB.43870	Uncharacterized PKHD-type hydroxylase At1g22950
PB.12149.2	PB.12149	Uncharacterized protein
PB.12149.3	PB.12149	Uncharacterized protein
PB.13099.11	PB.13099	Uncharacterized protein
PB.13099.7	PB.13099	Uncharacterized protein
PB.16067.11	PB.16067	Uncharacterized protein
PB.16067.5	PB.16067	Uncharacterized protein
PB.16650.4	PB.16650	Uncharacterized protein
PB.16650.5	PB.16650	Uncharacterized protein
PB.16650.6	PB.16650	Uncharacterized protein
PB.1747.1	PB.1747	Uncharacterized protein
PB.1747.8	PB.1747	Uncharacterized protein
PB.18382.3	PB.18382	Uncharacterized protein
PB.1902.19	PB.1902	Uncharacterized protein
PB.1902.8	PB.1902	Uncharacterized protein
PB.19772.72	PB.19772	Uncharacterized protein
PB.20042.2	PB.20042	Uncharacterized protein
PB.20042.4	PB.20042	Uncharacterized protein
PB.2071.2	PB.2071	Uncharacterized protein
PB.2071.4	PB.2071	Uncharacterized protein
PB.2071.8	PB.2071	Uncharacterized protein
PB.2071.9	PB.2071	Uncharacterized protein
PB.22776.10	PB.22776	Uncharacterized protein
PB.22776.11	PB.22776	Uncharacterized protein
PB.22776.16	PB.22776	Uncharacterized protein
PB.23190.13	PB.23190	Uncharacterized protein
PB.23190.28	PB.23190	Uncharacterized protein
PB.23558.4	PB.23558	Uncharacterized protein
PB.23558.5	PB.23558	Uncharacterized protein
PB.24126.2	PB.24126	Uncharacterized protein
PB.24126.7	PB.24126	Uncharacterized protein
PB.24299.1	PB.24299	Uncharacterized protein
PB.2769.2	PB.2769	Uncharacterized protein
PB.2769.3	PB.2769	Uncharacterized protein
PB.28416.7	PB.28416	Uncharacterized protein
PB.28416.8	PB.28416	Uncharacterized protein
PB.28429.1	PB.28429	Uncharacterized protein
PB.28429.2	PB.28429	Uncharacterized protein
PB.28905.2	PB.28905	Uncharacterized protein
PB.28905.4	PB.28905	Uncharacterized protein
PB.29149.5	PB.29149	Uncharacterized protein
PB.29149.7	PB.29149	Uncharacterized protein
PB.29748.1	PB.29748	Uncharacterized protein
PB.29748.3	PB.29748	Uncharacterized protein
PB.29748.6	PB.29748	Uncharacterized protein
PB.30295.19	PB.30295	Uncharacterized protein
PB.30295.24	PB.30295	Uncharacterized protein
PB.30398.6	PB.30398	Uncharacterized protein
PB.30398.8	PB.30398	Uncharacterized protein
PB.30548.10	PB.30548	Uncharacterized protein
PB.30548.12	PB.30548	Uncharacterized protein
PB.31315.2	PB.31315	Uncharacterized protein
PB.31315.3	PB.31315	Uncharacterized protein
PB.32250.8	PB.32250	Uncharacterized protein
PB.33280.3	PB.33280	Uncharacterized protein
PB.33280.5	PB.33280	Uncharacterized protein
PB.33280.8	PB.33280	Uncharacterized protein
PB.35215.10	PB.35215	Uncharacterized protein
PB.35215.9	PB.35215	Uncharacterized protein
PB.36025.2	PB.36025	Uncharacterized protein
PB.36025.4	PB.36025	Uncharacterized protein
PB.36025.5	PB.36025	Uncharacterized protein
PB.36025.8	PB.36025	Uncharacterized protein
PB.36198.29	PB.36198	Uncharacterized protein
PB.36198.32	PB.36198	Uncharacterized protein
PB.36525.16	PB.36525	Uncharacterized protein
PB.36525.17	PB.36525	Uncharacterized protein
PB.36525.4	PB.36525	Uncharacterized protein
PB.36628.1	PB.36628	Uncharacterized protein
PB.36628.6	PB.36628	Uncharacterized protein
PB.36628.7	PB.36628	Uncharacterized protein
PB.38086.2	PB.38086	Uncharacterized protein
PB.38086.3	PB.38086	Uncharacterized protein
PB.38086.4	PB.38086	Uncharacterized protein
PB.38653.1	PB.38653	Uncharacterized protein
PB.38653.4	PB.38653	Uncharacterized protein
PB.4064.6	PB.4064	Uncharacterized protein
PB.4064.7	PB.4064	Uncharacterized protein
PB.40773.5	PB.40773	Uncharacterized protein
PB.40773.6	PB.40773	Uncharacterized protein
PB.417.12	PB.417	Uncharacterized protein
PB.417.14	PB.417	Uncharacterized protein
PB.417.18	PB.417	Uncharacterized protein
PB.417.9	PB.417	Uncharacterized protein
PB.41991.4	PB.41991	Uncharacterized protein
PB.41991.5	PB.41991	Uncharacterized protein
PB.42161.191	PB.42161	Uncharacterized protein
PB.42161.206	PB.42161	Uncharacterized protein
PB.42161.213	PB.42161	Uncharacterized protein
PB.42161.215	PB.42161	Uncharacterized protein
PB.42992.6	PB.42992	Uncharacterized protein
PB.43127.2	PB.43127	Uncharacterized protein
PB.43127.7	PB.43127	Uncharacterized protein
PB.453.2	PB.453	Uncharacterized protein
PB.453.6	PB.453	Uncharacterized protein
PB.46139.8	PB.46139	Uncharacterized protein
PB.46139.9	PB.46139	Uncharacterized protein
PB.52400.5	PB.52400	Uncharacterized protein
PB.52400.8	PB.52400	Uncharacterized protein
PB.52400.9	PB.52400	Uncharacterized protein
PB.52404.6	PB.52404	Uncharacterized protein
PB.52404.7	PB.52404	Uncharacterized protein
PB.649.10	PB.649	Uncharacterized protein
PB.649.9	PB.649	Uncharacterized protein
PB.7129.10	PB.7129	Uncharacterized protein
PB.7754.3	PB.7754	Uncharacterized protein
PB.7754.6	PB.7754	Uncharacterized protein
PB.8295.4	PB.8295	Uncharacterized protein
PB.8295.8	PB.8295	Uncharacterized protein
PB.8295.9	PB.8295	Uncharacterized protein
PB.8604.3	PB.8604	Uncharacterized protein
PB.8604.4	PB.8604	Uncharacterized protein
PB.9774.9	PB.9774	Uncharacterized protein
PB.43312.11	PB.43312	Uncharacterized protein (Fragment)
PB.43312.7	PB.43312	Uncharacterized protein (Fragment)
PB.47837.8	PB.47837	Uncharacterized protein (Fragment)
PB.50521.2	PB.50521	Uncharacterized protein (Fragment)
PB.50521.3	PB.50521	Uncharacterized protein (Fragment)
PB.140.3	PB.140	Uncharacterized protein At1g04910
PB.140.4	PB.140	Uncharacterized protein At1g04910
PB.32829.13	PB.32829	Uncharacterized protein At1g04910
PB.32829.7	PB.32829	Uncharacterized protein At1g04910
PB.48459.5	PB.48459	Uncharacterized protein At1g04910
PB.48459.8	PB.48459	Uncharacterized protein At1g04910
PB.21883.5	PB.21883	Uncharacterized protein C23H3.12c
PB.5594.1	PB.5594	uncharacterized protein LOC101488492
PB.5594.4	PB.5594	uncharacterized protein LOC101488492
PB.5594.6	PB.5594	uncharacterized protein LOC101488492
PB.6350.2	PB.6350	uncharacterized protein LOC101488507
PB.6350.4	PB.6350	uncharacterized protein LOC101488507
PB.42713.6	PB.42713	uncharacterized protein LOC101507460
PB.42713.9	PB.42713	uncharacterized protein LOC101507460
PB.53064.13	PB.53064	uncharacterized protein LOC101510997
PB.53064.15	PB.53064	uncharacterized protein LOC101510997
PB.21883.2	PB.21883	uncharacterized protein LOC106768637
PB.21883.3	PB.21883	uncharacterized protein LOC106768637
PB.27450.8	PB.27450	uncharacterized protein LOC106772657
PB.27450.9	PB.27450	uncharacterized protein LOC106772657
PB.33442.12	PB.33442	Uncharacterized protein YqkD
PB.33442.13	PB.33442	Uncharacterized protein YqkD
PB.30059.18	PB.30059	Universal stress protein Slr1101
PB.30059.7	PB.30059	Universal stress protein Slr1101
PB.13520.2	PB.13520	Unknown function
PB.13520.6	PB.13520	Unknown function
PB.13693.18	PB.13693	Unknown function
PB.13693.25	PB.13693	Unknown function
PB.16290.2	PB.16290	Unknown function
PB.20375.22	PB.20375	Unknown function
PB.20375.23	PB.20375	Unknown function
PB.20375.25	PB.20375	Unknown function
PB.24299.4	PB.24299	Unknown function
PB.25301.2	PB.25301	Unknown function
PB.25301.3	PB.25301	Unknown function
PB.25301.6	PB.25301	Unknown function
PB.27382.8	PB.27382	Unknown function
PB.32064.1	PB.32064	Unknown function
PB.35006.2	PB.35006	Unknown function
PB.35006.5	PB.35006	Unknown function
PB.35129.5	PB.35129	Unknown function
PB.35129.7	PB.35129	Unknown function
PB.35991.1	PB.35991	Unknown function
PB.35991.2	PB.35991	Unknown function
PB.38436.4	PB.38436	Unknown function
PB.38436.5	PB.38436	Unknown function
PB.42499.5	PB.42499	Unknown function
PB.42499.6	PB.42499	Unknown function
PB.42859.11	PB.42859	Unknown function
PB.42859.5	PB.42859	Unknown function
PB.44844.4	PB.44844	Unknown function
PB.48474.4	PB.48474	Unknown function
PB.48474.7	PB.48474	Unknown function
PB.51701.6	PB.51701	Unknown function
PB.51701.7	PB.51701	Unknown function
PB.6889.5	PB.6889	Unknown function
PB.7129.5	PB.7129	Unknown function
PB.7129.9	PB.7129	Unknown function
PB.7277.2	PB.7277	Unknown function
PB.9774.10	PB.9774	Unknown function
PB.27233.6	PB.27233	UPF0481 protein At3g47200
PB.2133.14	PB.2133	UPF0550 protein C7orf28
PB.2133.20	PB.2133	UPF0550 protein C7orf28
PB.33463.2	PB.33463	UPF0613 protein PB24D3.06c
PB.33463.3	PB.33463	UPF0613 protein PB24D3.06c
PB.33463.6	PB.33463	UPF0613 protein PB24D3.06c
PB.29618.7	PB.29618	Urease
PB.29618.8	PB.29618	Urease
PB.24746.20	PB.24746	Uric acid degradation bifunctional protein TTL
PB.13237.4	PB.13237	Uridine-cytidine kinase C
PB.13237.7	PB.13237	Uridine-cytidine kinase C
PB.33762.10	PB.33762	Uridine-cytidine kinase C
PB.33762.4	PB.33762	Uridine-cytidine kinase C
PB.1738.3	PB.1738	Uroporphyrinogen decarboxylase 1, chloroplastic
PB.1738.6	PB.1738	Uroporphyrinogen decarboxylase 1, chloroplastic
PB.1738.7	PB.1738	Uroporphyrinogen decarboxylase 1, chloroplastic
PB.6006.11	PB.6006	UTP--glucose-1-phosphate uridylyltransferase
PB.6006.16	PB.6006	UTP--glucose-1-phosphate uridylyltransferase
PB.2844.12	PB.2844	Villin-1
PB.2844.9	PB.2844	Villin-1
PB.18186.36	PB.18186	Villin-2
PB.18186.37	PB.18186	Villin-2
PB.18186.41	PB.18186	Villin-2
PB.44763.10	PB.44763	Villin-2
PB.44763.2	PB.44763	Villin-2
PB.44763.8	PB.44763	Villin-2
PB.29665.3	PB.29665	Villin-3
PB.29665.6	PB.29665	Villin-3
PB.20172.6	PB.20172	WAT1-related protein At5g40240
PB.20172.7	PB.20172	WAT1-related protein At5g40240
PB.3764.2	PB.3764	WD repeat-containing protein DWA2
PB.3764.8	PB.3764	WD repeat-containing protein DWA2
PB.44876.11	PB.44876	Zinc finger CCCH domain-containing protein 32
PB.44876.9	PB.44876	Zinc finger CCCH domain-containing protein 32
PB.42379.14	PB.42379	Zinc finger CCCH domain-containing protein 44
PB.42379.3	PB.42379	Zinc finger CCCH domain-containing protein 44
PB.42379.5	PB.42379	Zinc finger CCCH domain-containing protein 44
PB.35221.10	PB.35221	Zinc finger CCCH domain-containing protein 5
PB.35221.13	PB.35221	Zinc finger CCCH domain-containing protein 5
PB.25217.6	PB.25217	Zinc finger CCCH domain-containing protein 69
PB.25217.7	PB.25217	Zinc finger CCCH domain-containing protein 69
PB.17700.7	PB.17700	#N/A
PB.39355.1	PB.39355	#N/A
PB.39355.5	PB.39355	#N/A
PB.40237.2	PB.40237	#N/A
PB.40237.3	PB.40237	#N/A
PB.40436.10	PB.40436	#N/A
PB.40436.8	PB.40436	#N/A

## Sheet: S2
TranscriptID	GeneID	Gene description
PB.38158.11	PB.38158	26S proteasome non-ATPase regulatory subunit 4 homolog
PB.6652.19	PB.6652	3-ketoacyl-CoA thiolase 2, peroxisomal
PB.6652.22	PB.6652	3-ketoacyl-CoA thiolase 2, peroxisomal
PB.30234.3	PB.30234	ABC transporter D family member 1
PB.30234.4	PB.30234	ABC transporter D family member 1
PB.36154.213	PB.36154	ABC transporter F family member 1
PB.36154.214	PB.36154	ABC transporter F family member 1
PB.51140.13	PB.51140	ABC transporter G family member 36
PB.51140.2	PB.51140	ABC transporter G family member 36
PB.51349.5	PB.51349	Actin-related protein 4
PB.51349.6	PB.51349	Actin-related protein 4
PB.39177.13	PB.39177	Actin-related protein 5
PB.39177.17	PB.39177	Actin-related protein 5
PB.13530.3	PB.13530	Auxin transporter-like protein 4 (AUX4); AUX1-like protein 4; Carrier protein involved in proton-driven auxin influx. Mediates the formation of auxin gradient from developing leaves (site of auxin biosynthesis) to tips by contributing to the loading of auxin in vascular tissues and facilitating acropetal (base to tip) auxin transport within inner tissues of the root apex, and basipetal (tip to ba…
PB.13530.4	PB.13530	Auxin transporter-like protein 4 (AUX4); AUX1-like protein 4; Carrier protein involved in proton-driven auxin influx. Mediates the formation of auxin gradient from developing leaves (site of auxin biosynthesis) to tips by contributing to the loading of au
PB.22610.4	PB.22610	Auxin-responsive protein IAA26(IAA26);Indoleacetic acid-induced protein 26; Phytochrome-associated protein 1; Aux/IAA proteins are short-lived transcriptional factors that function as repressors of early auxin response genes at low auxin concentrations. Repression is thought to result from the interaction with auxin response factors (ARFs), proteins that bind to the auxin-responsive promoter elem…
PB.26944.1	PB.26944	Auxin-responsive protein IAA30(IAA30); Indoleacetic acid-induced protein 30; Aux/IAA proteins are short-lived transcriptional factors that function as repressors of early auxin response genes at low auxin concentrations. Repression is thought to result from the interaction with auxin response factors (ARFs), proteins that bind to the auxin-responsive promoter element (AuxRE). Formation of heterod…
PB.26944.2	PB.26944	Auxin-responsive protein IAA30(IAA30); Indoleacetic acid-induced protein 30; Aux/IAA proteins are short-lived transcriptional factors that function as repressors of early auxin response genes at low auxin concentrations. Repression is thought to result fr
PB.8997.19	PB.8997	DnaJ protein homolog ANJ1(DNAJ1)
PB.8997.20	PB.8997	DnaJ protein homolog ANJ1(DNAJ1)
PB.8997.22	PB.8997	DnaJ protein homolog ANJ1(DNAJ1)
PB.8997.23	PB.8997	DnaJ protein homolog ANJ1(DNAJ1)
PB.27954.2	PB.27954	GABA transporter 1
PB.27954.4	PB.27954	GABA transporter 1
PB.17957.12	PB.17957	Heat stress transcription factor A-6b
PB.17957.7	PB.17957	Heat stress transcription factor A-6b
PB.47105.4	PB.47105	Peroxidase 4
PB.47105.5	PB.47105	Peroxidase 4
PB.3647.1	PB.3647	Plasma membrane ATPase
PB.3647.3	PB.3647	Plasma membrane ATPase
PB.32954.3	PB.32954	Plasma membrane ATPase 4
PB.32954.8	PB.32954	Plasma membrane ATPase 4
PB.38278.3	PB.38278	Pollen-specific protein SF21
PB.38278.4	PB.38278	Pollen-specific protein SF21
PB.38278.6	PB.38278	Pollen-specific protein SF21
PB.36527.10	PB.36527	Probable magnesium transporter NIPA6
PB.36527.3	PB.36527	Probable magnesium transporter NIPA6
PB.36527.4	PB.36527	Probable magnesium transporter NIPA6
PB.36527.8	PB.36527	Probable magnesium transporter NIPA6
PB.14832.28	PB.14832	Probable sulfate transporter 4.2
PB.14832.31	PB.14832	Probable sulfate transporter 4.2
PB.14832.36	PB.14832	Probable sulfate transporter 4.2
PB.14832.8	PB.14832	Probable sulfate transporter 4.2
PB.36551.6	PB.36551	Protein NUCLEAR FUSION DEFECTIVE 4
PB.36551.9	PB.36551	Protein NUCLEAR FUSION DEFECTIVE 4
PB.38345.10	PB.38345	Protein NUCLEAR FUSION DEFECTIVE 4
PB.38345.7	PB.38345	Protein NUCLEAR FUSION DEFECTIVE 4
PB.33241.10	PB.33241	Protein REDUCED WALL ACETYLATION 2
PB.33241.13	PB.33241	Protein REDUCED WALL ACETYLATION 2
PB.33241.4	PB.33241	Protein REDUCED WALL ACETYLATION 2
PB.26952.5	PB.26952	Protein SENSITIVITY TO RED LIGHT REDUCED 1
PB.26952.8	PB.26952	Protein SENSITIVITY TO RED LIGHT REDUCED 1
PB.19345.10	PB.19345	Protein SHOOT GRAVITROPISM 6
PB.19345.16	PB.19345	Protein SHOOT GRAVITROPISM 6
PB.19345.2	PB.19345	Protein SHOOT GRAVITROPISM 6
PB.18528.11	PB.18528	Protein transport protein Sec24-like At3g07100
PB.18528.13	PB.18528	Protein transport protein Sec24-like At3g07100
PB.18528.8	PB.18528	Protein transport protein Sec24-like At3g07100
PB.42126.17	PB.42126	Putative transporter
PB.42126.18	PB.42126	Putative transporter
PB.226.7	PB.226	Splicing factor U2af large subunit A
PB.226.9	PB.226	Splicing factor U2af large subunit A
PB.25967.13	PB.25967	Splicing factor U2af large subunit B
PB.25967.20	PB.25967	Splicing factor U2af large subunit B
PB.25967.27	PB.25967	Splicing factor U2af large subunit B
PB.15427.5	PB.15427	Sugar transporter ERD6-like 6
PB.15427.9	PB.15427	Sugar transporter ERD6-like 6
PB.25896.4	PB.25896	SWI/SNF complex subunit SWI3A
PB.25896.8	PB.25896	SWI/SNF complex subunit SWI3A
PB.12523.12	PB.12523	Tonoplast dicarboxylate transporter
PB.12523.15	PB.12523	Tonoplast dicarboxylate transporter
PB.12523.9	PB.12523	Tonoplast dicarboxylate transporter
PB.51188.214	PB.51188	Vacuolar protein sorting-associated protein 26B
PB.51188.215	PB.51188	Vacuolar protein sorting-associated protein 26B
PB.48834.6	PB.48834	Vacuolar protein sorting-associated protein 45 homolog
PB.48834.7	PB.48834	Vacuolar protein sorting-associated protein 45 homolog
PB.51706.6	PB.51706	vacuolar protein sorting-associated protein 51 homolog
PB.51706.8	PB.51706	vacuolar protein sorting-associated protein 51 homolog
PB.2620.3	PB.2620	Vesicle transport protein USE1
PB.2620.5	PB.2620	Vesicle transport protein USE1
PB.7972.11	PB.7972	11-oxo-beta-amyrin 30-oxidase
PB.7972.16	PB.7972	11-oxo-beta-amyrin 30-oxidase
PB.7972.17	PB.7972	11-oxo-beta-amyrin 30-oxidase
PB.23295.4	PB.23295	2,3-bisphosphoglycerate-dependent phosphoglycerate mutase
PB.23295.5	PB.23295	2,3-bisphosphoglycerate-dependent phosphoglycerate mutase
PB.33583.44	PB.33583	2-C-methyl-D-erythritol 4-phosphate cytidylyltransferase, chloroplastic
PB.33583.45	PB.33583	2-C-methyl-D-erythritol 4-phosphate cytidylyltransferase, chloroplastic
PB.42778.3	PB.42778	2-phytyl-1,4-beta-naphthoquinone methyltransferase, chloroplastic
PB.42778.4	PB.42778	2-phytyl-1,4-beta-naphthoquinone methyltransferase, chloroplastic
PB.762.8	PB.762	30S ribosomal protein S13, chloroplastic
PB.39919.129	PB.39919	36.4 kDa proline-rich protein
PB.39919.133	PB.39919	36.4 kDa proline-rich protein
PB.39919.134	PB.39919	36.4 kDa proline-rich protein
PB.39919.139	PB.39919	36.4 kDa proline-rich protein
PB.37772.15	PB.37772	3-hydroxyisobutyryl-CoA hydrolase-like protein 3, mitochondrial
PB.37772.17	PB.37772	3-hydroxyisobutyryl-CoA hydrolase-like protein 3, mitochondrial
PB.34723.2	PB.34723	3-ketoacyl-CoA synthase 4
PB.34723.6	PB.34723	3-ketoacyl-CoA synthase 4
PB.42735.3	PB.42735	3-methyl-2-oxobutanoate hydroxymethyltransferase 2, mitochondrial
PB.42735.5	PB.42735	3-methyl-2-oxobutanoate hydroxymethyltransferase 2, mitochondrial
PB.42735.9	PB.42735	3-methyl-2-oxobutanoate hydroxymethyltransferase 2, mitochondrial
PB.14576.2	PB.14576	3-phosphoshikimate 1-carboxyvinyltransferase, chloroplastic
PB.36179.10	PB.36179	4-hydroxy-3-methylbut-2-en-1-yl diphosphate synthase (ferredoxin), chloroplastic
PB.36179.5	PB.36179	4-hydroxy-3-methylbut-2-en-1-yl diphosphate synthase (ferredoxin), chloroplastic
PB.36179.8	PB.36179	4-hydroxy-3-methylbut-2-en-1-yl diphosphate synthase (ferredoxin), chloroplastic
PB.5917.2	PB.5917	50S ribosomal protein L24
PB.5917.7	PB.5917	50S ribosomal protein L24
PB.12035.10	PB.12035	7-dehydrocholesterol reductase
PB.12035.11	PB.12035	7-dehydrocholesterol reductase
PB.12035.16	PB.12035	7-dehydrocholesterol reductase
PB.12035.5	PB.12035	7-dehydrocholesterol reductase
PB.53132.37	PB.53132	ACT domain-containing protein ACR12
PB.53132.7	PB.53132	ACT domain-containing protein ACR12
PB.40105.4	PB.40105	Adenylate isopentenyltransferase 5, chloroplastic
PB.40105.5	PB.40105	Adenylate isopentenyltransferase 5, chloroplastic
PB.25941.6	PB.25941	Adenylate kinase 4
PB.25941.7	PB.25941	Adenylate kinase 4
PB.34617.16	PB.34617	Adenylate kinase isoenzyme 6 homolog
PB.34617.18	PB.34617	Adenylate kinase isoenzyme 6 homolog
PB.34617.20	PB.34617	Adenylate kinase isoenzyme 6 homolog
PB.34318.28	PB.34318	Alanine aminotransferase 2, mitochondrial
PB.34318.4	PB.34318	Alanine aminotransferase 2, mitochondrial
PB.34318.9	PB.34318	Alanine aminotransferase 2, mitochondrial
PB.1472.1	PB.1472	Alcohol dehydrogenase
PB.1472.6	PB.1472	Alcohol dehydrogenase
PB.1472.9	PB.1472	Alcohol dehydrogenase
PB.30527.2	PB.30527	Alcohol dehydrogenase
PB.30527.5	PB.30527	Alcohol dehydrogenase
PB.48839.28	PB.48839	Alcohol dehydrogenase 1
PB.48839.9	PB.48839	Alcohol dehydrogenase 1
PB.45607.3	PB.45607	Alcohol dehydrogenase 2
PB.45607.6	PB.45607	Alcohol dehydrogenase 2
PB.6663.14	PB.6663	Alcohol dehydrogenase 2
PB.6663.5	PB.6663	Alcohol dehydrogenase 2
PB.6663.9	PB.6663	Alcohol dehydrogenase 2
PB.17225.2	PB.17225	Aldehyde dehydrogenase family 2 member C4
PB.17225.4	PB.17225	Aldehyde dehydrogenase family 2 member C4
PB.48908.13	PB.48908	Aldehyde dehydrogenase family 3 member H1
PB.48908.29	PB.48908	Aldehyde dehydrogenase family 3 member H1
PB.35423.10	PB.35423	Aldo-keto reductase family 4 member C9
PB.35423.4	PB.35423	Aldo-keto reductase family 4 member C9
PB.8058.12	PB.8058	Alpha carbonic anhydrase 7
PB.8058.14	PB.8058	Alpha carbonic anhydrase 7
PB.8058.15	PB.8058	Alpha carbonic anhydrase 7
PB.43298.7	PB.43298	Alpha-1,4-glucan-protein synthase [UDP-forming]
PB.43298.8	PB.43298	Alpha-1,4-glucan-protein synthase [UDP-forming]
PB.39850.2	PB.39850	Alpha-crystallin domain-containing protein 22.3
PB.39850.5	PB.39850	Alpha-crystallin domain-containing protein 22.3
PB.50740.13	PB.50740	Alpha-mannosidase
PB.50740.4	PB.50740	Alpha-mannosidase
PB.21735.2	PB.21735	Anaphase-promoting complex subunit 1
PB.21735.3	PB.21735	Anaphase-promoting complex subunit 1
PB.46684.1	PB.46684	angiogenic factor with G patch and FHA domains 1 isoform X2
PB.46684.3	PB.46684	angiogenic factor with G patch and FHA domains 1 isoform X2
PB.46684.6	PB.46684	angiogenic factor with G patch and FHA domains 1 isoform X2
PB.49312.13	PB.49312	Ankyrin and armadillo repeat-containing protein
PB.49312.7	PB.49312	Ankyrin and armadillo repeat-containing protein
PB.49312.9	PB.49312	Ankyrin and armadillo repeat-containing protein
PB.17881.3	PB.17881	AP-4 complex subunit mu
PB.17881.5	PB.17881	AP-4 complex subunit mu
PB.30822.10	PB.30822	Aspartate aminotransferase 1
PB.30822.13	PB.30822	Aspartate aminotransferase 1
PB.30822.14	PB.30822	Aspartate aminotransferase 1
PB.30822.23	PB.30822	Aspartate aminotransferase 1
PB.30822.24	PB.30822	Aspartate aminotransferase 1
PB.30822.7	PB.30822	Aspartate aminotransferase 1
PB.3388.3	PB.3388	Aspartic proteinase-like protein 2
PB.3388.5	PB.3388	Aspartic proteinase-like protein 2
PB.19913.70	PB.19913	Aspartokinase 1, chloroplastic
PB.19913.73	PB.19913	Aspartokinase 1, chloroplastic
PB.19913.79	PB.19913	Aspartokinase 1, chloroplastic
PB.41497.4	PB.41497	AT-hook motif nuclear-localized protein 1
PB.41497.5	PB.41497	AT-hook motif nuclear-localized protein 1
PB.41497.7	PB.41497	AT-hook motif nuclear-localized protein 1
PB.25236.11	PB.25236	ATP synthase subunit O, mitochondrial
PB.25236.8	PB.25236	ATP synthase subunit O, mitochondrial
PB.25236.9	PB.25236	ATP synthase subunit O, mitochondrial
PB.15969.17	PB.15969	ATP-citrate synthase alpha chain protein 1
PB.15969.3	PB.15969	ATP-citrate synthase alpha chain protein 1
PB.25179.11	PB.25179	ATP-citrate synthase alpha chain protein 1
PB.25179.7	PB.25179	ATP-citrate synthase alpha chain protein 1
PB.24044.2	PB.24044	ATP-dependent 6-phosphofructokinase 3
PB.24044.9	PB.24044	ATP-dependent 6-phosphofructokinase 3
PB.49181.18	PB.49181	ATP-dependent 6-phosphofructokinase 3
PB.49181.20	PB.49181	ATP-dependent 6-phosphofructokinase 3
PB.49181.25	PB.49181	ATP-dependent 6-phosphofructokinase 3
PB.49181.26	PB.49181	ATP-dependent 6-phosphofructokinase 3
PB.49181.7	PB.49181	ATP-dependent 6-phosphofructokinase 3
PB.49181.8	PB.49181	ATP-dependent 6-phosphofructokinase 3
PB.26877.1	PB.26877	ATP-dependent helicase BRM
PB.26877.8	PB.26877	ATP-dependent helicase BRM
PB.25065.8	PB.25065	ATP-dependent RNA helicase DHX36 isoform X1
PB.25065.9	PB.25065	ATP-dependent RNA helicase DHX36 isoform X1
PB.36294.19	PB.36294	ATP-dependent zinc metalloprotease FTSH 10, mitochondrial
PB.36294.8	PB.36294	ATP-dependent zinc metalloprotease FTSH 10, mitochondrial
PB.22161.10	PB.22161	ATP-dependent zinc metalloprotease FTSH 9, chloroplastic
PB.22161.15	PB.22161	ATP-dependent zinc metalloprotease FTSH 9, chloroplastic
PB.22610.2	PB.22610	AUGMIN subunit 8
PB.23771.10	PB.23771	Beta-galactosidase 17
PB.23771.3	PB.23771	Beta-galactosidase 17
PB.23771.5	PB.23771	Beta-galactosidase 17
PB.3195.3	PB.3195	Beta-galactosidase 3
PB.3195.5	PB.3195	Beta-galactosidase 3
PB.25514.10	PB.25514	Beta-glucosidase 24
PB.25514.11	PB.25514	Beta-glucosidase 24
PB.40132.3	PB.40132	Beta-glucosidase 46
PB.40132.5	PB.40132	Beta-glucosidase 46
PB.40132.6	PB.40132	Beta-glucosidase 46
PB.19560.5	PB.19560	Beta-glucosidase BoGH3B
PB.32756.10	PB.32756	Betaine aldehyde dehydrogenase 1, chloroplastic
PB.32756.15	PB.32756	Betaine aldehyde dehydrogenase 1, chloroplastic
PB.32756.23	PB.32756	Betaine aldehyde dehydrogenase 1, chloroplastic
PB.44153.12	PB.44153	Betaine aldehyde dehydrogenase 1, chloroplastic
PB.44153.21	PB.44153	Betaine aldehyde dehydrogenase 1, chloroplastic
PB.44153.8	PB.44153	Betaine aldehyde dehydrogenase 1, chloroplastic
PB.42486.5	PB.42486	Binding partner of ACD11 1
PB.42486.6	PB.42486	Binding partner of ACD11 1
PB.42217.12	PB.42217	BTB/POZ and TAZ domain-containing protein 4
PB.42217.13	PB.42217	BTB/POZ and TAZ domain-containing protein 4
PB.4591.7	PB.4591	Calcineurin B-like protein 3
PB.4591.8	PB.4591	Calcineurin B-like protein 3
PB.51180.2	PB.51180	Calcineurin-like metallo-phosphoesterase superfamily protein
PB.51180.5	PB.51180	Calcineurin-like metallo-phosphoesterase superfamily protein
PB.22699.10	PB.22699	Carboxypeptidase A6
PB.22699.8	PB.22699	Carboxypeptidase A6
PB.22699.9	PB.22699	Carboxypeptidase A6
PB.39919.88	PB.39919	Carnosine N-methyltransferase
PB.39919.96	PB.39919	Carnosine N-methyltransferase
PB.14752.10	PB.14752	Casein kinase I isoform alpha
PB.14752.12	PB.14752	Casein kinase I isoform alpha
PB.5173.13	PB.5173	casein kinase I isoform delta-like
PB.5173.23	PB.5173	casein kinase I isoform delta-like
PB.48614.107	PB.48614	Catalase
PB.48614.67	PB.48614	Catalase
PB.48614.99	PB.48614	Catalase
PB.5037.10	PB.5037	CBL-interacting serine/threonine-protein kinase 21
PB.5037.6	PB.5037	CBL-interacting serine/threonine-protein kinase 21
PB.5037.7	PB.5037	CBL-interacting serine/threonine-protein kinase 21
PB.5037.8	PB.5037	CBL-interacting serine/threonine-protein kinase 21
PB.11500.14	PB.11500	CBL-interacting serine/threonine-protein kinase 23
PB.11500.15	PB.11500	CBL-interacting serine/threonine-protein kinase 23
PB.35405.12	PB.35405	CCA tRNA nucleotidyltransferase, mitochondrial
PB.35405.15	PB.35405	CCA tRNA nucleotidyltransferase, mitochondrial
PB.35405.7	PB.35405	CCA tRNA nucleotidyltransferase, mitochondrial
PB.34228.1	PB.34228	CDPK-related kinase 3
PB.34228.6	PB.34228	CDPK-related kinase 3
PB.36154.246	PB.36154	Cell division cycle protein 48 homolog
PB.36154.248	PB.36154	Cell division cycle protein 48 homolog
PB.8803.3	PB.8803	Cell number regulator 6
PB.8803.4	PB.8803	Cell number regulator 6
PB.38731.3	PB.38731	Cellulose synthase A catalytic subunit 6 [UDP-forming]
PB.38731.7	PB.38731	Cellulose synthase A catalytic subunit 6 [UDP-forming]
PB.12127.15	PB.12127	Choline-phosphate cytidylyltransferase 1
PB.12127.6	PB.12127	Choline-phosphate cytidylyltransferase 1
PB.31610.21	PB.31610	Cinnamoyl-CoA reductase 1
PB.31610.25	PB.31610	Cinnamoyl-CoA reductase 1
PB.25122.14	PB.25122	Citrate synthase, mitochondrial
PB.25122.19	PB.25122	Citrate synthase, mitochondrial
PB.39012.10	PB.39012	Clathrin light chain 1
PB.39012.4	PB.39012	Clathrin light chain 1
PB.39012.7	PB.39012	Clathrin light chain 1
PB.23730.1	PB.23730	Coatomer subunit beta'-2
PB.23730.37	PB.23730	Coatomer subunit beta'-2
PB.41690.3	PB.41690	Coatomer subunit beta'-2
PB.19467.2	PB.19467	Coatomer subunit delta
PB.19467.7	PB.19467	Coatomer subunit delta
PB.28457.2	PB.28457	Coatomer subunit delta
PB.28457.4	PB.28457	Coatomer subunit delta
PB.44259.15	PB.44259	CTL-like protein DDB_G0274487
PB.44259.2	PB.44259	CTL-like protein DDB_G0274487
PB.44259.4	PB.44259	CTL-like protein DDB_G0274487
PB.34623.1	PB.34623	Cyclin-C1-2
PB.34623.6	PB.34623	Cyclin-C1-2
PB.39754.3	PB.39754	Cysteine-rich receptor-like protein kinase 10
PB.39754.8	PB.39754	Cysteine-rich receptor-like protein kinase 10
PB.15955.4	PB.15955	Cysteine-rich receptor-like protein kinase 3
PB.15955.7	PB.15955	Cysteine-rich receptor-like protein kinase 3
PB.18154.4	PB.18154	Dehydration-responsive element-binding protein 2F
PB.41359.10	PB.41359	Delta(14)-sterol reductase
PB.41359.8	PB.41359	Delta(14)-sterol reductase
PB.35439.1	PB.35439	Delta-1-pyrroline-5-carboxylate synthase
PB.35439.22	PB.35439	Delta-1-pyrroline-5-carboxylate synthase
PB.22563.5	PB.22563	Desumoylating isopeptidase 1
PB.22563.6	PB.22563	Desumoylating isopeptidase 1
PB.49792.168	PB.49792	Diacylglycerol kinase 5
PB.49792.170	PB.49792	Diacylglycerol kinase 5
PB.49792.172	PB.49792	Diacylglycerol kinase 5
PB.4997.11	PB.4997	Diacylglycerol kinase 7
PB.4997.4	PB.4997	Diacylglycerol kinase 7
PB.4997.9	PB.4997	Diacylglycerol kinase 7
PB.33296.3	PB.33296	Dihydrolipoyl dehydrogenase 1, chloroplastic
PB.33296.4	PB.33296	Dihydrolipoyl dehydrogenase 1, chloroplastic
PB.32325.12	PB.32325	Dihydrolipoyllysine-residue acetyltransferase component 1 of pyruvate dehydrogenase complex, mitochondrial
PB.32325.9	PB.32325	Dihydrolipoyllysine-residue acetyltransferase component 1 of pyruvate dehydrogenase complex, mitochondrial
PB.52286.17	PB.52286	Dihydrolipoyllysine-residue acetyltransferase component 1 of pyruvate dehydrogenase complex, mitochondrial
PB.52286.18	PB.52286	Dihydrolipoyllysine-residue acetyltransferase component 1 of pyruvate dehydrogenase complex, mitochondrial
PB.52286.21	PB.52286	Dihydrolipoyllysine-residue acetyltransferase component 1 of pyruvate dehydrogenase complex, mitochondrial
PB.52286.23	PB.52286	Dihydrolipoyllysine-residue acetyltransferase component 1 of pyruvate dehydrogenase complex, mitochondrial
PB.52286.24	PB.52286	Dihydrolipoyllysine-residue acetyltransferase component 1 of pyruvate dehydrogenase complex, mitochondrial
PB.52286.25	PB.52286	Dihydrolipoyllysine-residue acetyltransferase component 1 of pyruvate dehydrogenase complex, mitochondrial
PB.5998.2	PB.5998	Dihydroorotase, mitochondrial
PB.5998.4	PB.5998	Dihydroorotase, mitochondrial
PB.5998.5	PB.5998	Dihydroorotase, mitochondrial
PB.18183.1	PB.18183	Disease resistance protein RGA2
PB.18183.4	PB.18183	Disease resistance protein RGA2
PB.25972.4	PB.25972	DNA mismatch repair protein MLH1
PB.25972.6	PB.25972	DNA mismatch repair protein MLH1
PB.32174.3	PB.32174	DNA polymerase epsilon catalytic subunit A
PB.32479.10	PB.32479	DNA primase small subunit
PB.32479.13	PB.32479	DNA primase small subunit
PB.32479.6	PB.32479	DNA primase small subunit
PB.10670.7	PB.10670	DNA repair helicase XPB1
PB.9579.10	PB.9579	DNA-(apurinic or apyrimidinic site) lyase 2
PB.9579.7	PB.9579	DNA-(apurinic or apyrimidinic site) lyase 2
PB.50495.18	PB.50495	Dynamin-2B
PB.50495.20	PB.50495	Dynamin-2B
PB.17910.3	PB.17910	E3 ubiquitin protein ligase DRIP2
PB.17910.6	PB.17910	E3 ubiquitin protein ligase DRIP2
PB.19560.2	PB.19560	E3 ubiquitin-protein ligase PUB23
PB.2154.7	PB.2154	E3 ubiquitin-protein ligase RGLG2
PB.2154.8	PB.2154	E3 ubiquitin-protein ligase RGLG2
PB.2154.9	PB.2154	E3 ubiquitin-protein ligase RGLG2
PB.37930.4	PB.37930	E3 ubiquitin-protein ligase RGLG2
PB.37930.6	PB.37930	E3 ubiquitin-protein ligase RGLG2
PB.49759.11	PB.49759	E3 ubiquitin-protein ligase RHF2A
PB.49759.23	PB.49759	E3 ubiquitin-protein ligase RHF2A
PB.49759.24	PB.49759	E3 ubiquitin-protein ligase RHF2A
PB.49759.26	PB.49759	E3 ubiquitin-protein ligase RHF2A
PB.41879.3	PB.41879	ELMO domain-containing protein A
PB.41879.7	PB.41879	ELMO domain-containing protein A
PB.53521.6	PB.53521	Elongation factor 1-alpha
PB.53521.7	PB.53521	Elongation factor 1-alpha
PB.53521.8	PB.53521	Elongation factor 1-alpha
PB.4575.15	PB.4575	Endoglucanase 25
PB.4575.23	PB.4575	Endoglucanase 25
PB.4575.24	PB.4575	Endoglucanase 25
PB.22209.3	PB.22209	Endonuclease MutS2
PB.22209.4	PB.22209	Endonuclease MutS2
PB.22767.46	PB.22767	Endoplasmin homolog
PB.22767.48	PB.22767	Endoplasmin homolog
PB.31825.2	PB.31825	Eukaryotic aspartyl protease family protein
PB.31825.6	PB.31825	Eukaryotic aspartyl protease family protein
PB.28954.6	PB.28954	Eukaryotic translation initiation factor 5A-2
PB.28954.7	PB.28954	Eukaryotic translation initiation factor 5A-2
PB.20818.10	PB.20818	Exocyst complex component SEC3A
PB.20818.16	PB.20818	Exocyst complex component SEC3A
PB.12603.11	PB.12603	Farnesyl pyrophosphate synthase 1
PB.12603.14	PB.12603	Farnesyl pyrophosphate synthase 1
PB.12603.2	PB.12603	Farnesyl pyrophosphate synthase 1
PB.12603.4	PB.12603	Farnesyl pyrophosphate synthase 1
PB.12603.9	PB.12603	Farnesyl pyrophosphate synthase 1
PB.40255.15	PB.40255	Farnesyl pyrophosphate synthase 1
PB.40255.24	PB.40255	Farnesyl pyrophosphate synthase 1
PB.52960.1	PB.52960	FBD-associated F-box protein At5g22730
PB.52960.2	PB.52960	FBD-associated F-box protein At5g22730
PB.49059.51	PB.49059	F-box protein At1g78280
PB.49059.52	PB.49059	F-box protein At1g78280
PB.5721.4	PB.5721	F-box protein SKIP17
PB.5721.7	PB.5721	F-box protein SKIP17
PB.26081.14	PB.26081	F-box/LRR-repeat protein 14
PB.26081.17	PB.26081	F-box/LRR-repeat protein 14
PB.26081.6	PB.26081	F-box/LRR-repeat protein 14
PB.26081.7	PB.26081	F-box/LRR-repeat protein 14
PB.10028.5	PB.10028	Gamma-soluble NSF attachment protein
PB.10028.9	PB.10028	Gamma-soluble NSF attachment protein
PB.29775.10	PB.29775	Gamma-soluble NSF attachment protein
PB.29775.6	PB.29775	Gamma-soluble NSF attachment protein
PB.20769.21	PB.20769	Glucan endo-1,3-beta-glucosidase 7
PB.20769.24	PB.20769	Glucan endo-1,3-beta-glucosidase 7
PB.20769.8	PB.20769	Glucan endo-1,3-beta-glucosidase 7
PB.48513.3	PB.48513	Glucose-1-phosphate adenylyltransferase large subunit 2, chloroplastic
PB.48513.6	PB.48513	Glucose-1-phosphate adenylyltransferase large subunit 2, chloroplastic
PB.23392.11	PB.23392	Glucose-6-phosphate isomerase 1, chloroplastic
PB.23392.18	PB.23392	Glucose-6-phosphate isomerase 1, chloroplastic
PB.23392.5	PB.23392	Glucose-6-phosphate isomerase 1, chloroplastic
PB.3621.3	PB.3621	Glutamate dehydrogenase A
PB.3621.5	PB.3621	Glutamate dehydrogenase A
PB.48633.13	PB.48633	Glutamate receptor 3.3
PB.48633.4	PB.48633	Glutamate receptor 3.3
PB.42795.11	PB.42795	Glutamate--glyoxylate aminotransferase 2
PB.42795.12	PB.42795	Glutamate--glyoxylate aminotransferase 2
PB.29639.10	PB.29639	Glyceraldehyde-3-phosphate dehydrogenase GAPC2, cytosolic
PB.29639.16	PB.29639	Glyceraldehyde-3-phosphate dehydrogenase GAPC2, cytosolic
PB.18222.2	PB.18222	Glycosyltransferase-like KOBITO 1
PB.18222.4	PB.18222	Glycosyltransferase-like KOBITO 1
PB.49486.3	PB.49486	Glyoxylate/succinic semialdehyde reductase 2, chloroplastic
PB.49486.4	PB.49486	Glyoxylate/succinic semialdehyde reductase 2, chloroplastic
PB.49486.6	PB.49486	Glyoxylate/succinic semialdehyde reductase 2, chloroplastic
PB.35831.1	PB.35831	Golgi SNAP receptor complex member 1-2
PB.35831.3	PB.35831	Golgi SNAP receptor complex member 1-2
PB.13340.6	PB.13340	GPI transamidase component PIG-S
PB.13340.9	PB.13340	GPI transamidase component PIG-S
PB.296.12	PB.296	G-type lectin S-receptor-like serine/threonine-protein kinase At1g11330
PB.296.7	PB.296	G-type lectin S-receptor-like serine/threonine-protein kinase At1g11330
PB.51065.3	PB.51065	G-type lectin S-receptor-like serine/threonine-protein kinase At1g11330
PB.51065.6	PB.51065	G-type lectin S-receptor-like serine/threonine-protein kinase At1g11330
PB.16674.2	PB.16674	Guanine nucleotide exchange factor SPIKE 1
PB.16674.3	PB.16674	Guanine nucleotide exchange factor SPIKE 1
PB.1643.11	PB.1643	Guanine nucleotide-binding protein alpha-1 subunit
PB.1643.12	PB.1643	Guanine nucleotide-binding protein alpha-1 subunit
PB.1643.2	PB.1643	Guanine nucleotide-binding protein alpha-1 subunit
PB.1643.9	PB.1643	Guanine nucleotide-binding protein alpha-1 subunit
PB.37894.5	PB.37894	Heparan-alpha-glucosaminide N-acetyltransferase
PB.37894.6	PB.37894	Heparan-alpha-glucosaminide N-acetyltransferase
PB.26435.10	PB.26435	Heterogeneous nuclear ribonucleoprotein Q
PB.26435.11	PB.26435	Heterogeneous nuclear ribonucleoprotein Q
PB.39919.315	PB.39919	Histidine--tRNA ligase, cytoplasmic
PB.39919.316	PB.39919	Histidine--tRNA ligase, cytoplasmic
PB.10594.2	PB.10594	Histone deacetylase 14
PB.10594.6	PB.10594	Histone deacetylase 14
PB.38690.11	PB.38690	Histone deacetylase 14
PB.38690.6	PB.38690	Histone deacetylase 14
PB.15961.4	PB.15961	Homeobox protein knotted-1-like 6
PB.15961.9	PB.15961	Homeobox protein knotted-1-like 6
PB.11145.13	PB.11145	Homeobox-leucine zipper protein ATHB-6
PB.11145.14	PB.11145	Homeobox-leucine zipper protein ATHB-6
PB.15767.3	PB.15767	Homogentisate solanesyltransferase, chloroplastic
PB.15767.5	PB.15767	Homogentisate solanesyltransferase, chloroplastic
PB.3231.6	PB.3231	Imidazoleglycerol-phosphate dehydratase
PB.3231.9	PB.3231	Imidazoleglycerol-phosphate dehydratase
PB.33935.3	PB.33935	Inactive ubiquitin carboxyl-terminal hydrolase 54
PB.33935.5	PB.33935	Inactive ubiquitin carboxyl-terminal hydrolase 54
PB.34868.10	PB.34868	Increased DNA methylation 1
PB.34868.11	PB.34868	Increased DNA methylation 1
PB.35733.10	PB.35733	Indole-3-glycerol phosphate synthase, chloroplastic
PB.35733.9	PB.35733	Indole-3-glycerol phosphate synthase, chloroplastic
PB.17441.2	PB.17441	Isocitrate dehydrogenase [NADP], chloroplastic/mitochondrial
PB.17441.3	PB.17441	Isocitrate dehydrogenase [NADP], chloroplastic/mitochondrial
PB.14488.2	PB.14488	Isoflavone 7-O-methyltransferase
PB.14488.3	PB.14488	Isoflavone 7-O-methyltransferase
PB.14489.2	PB.14489	Isoflavone 7-O-methyltransferase
PB.14489.4	PB.14489	Isoflavone 7-O-methyltransferase
PB.37353.13	PB.37353	Ketol-acid reductoisomerase, chloroplastic
PB.37353.17	PB.37353	Ketol-acid reductoisomerase, chloroplastic
PB.2884.4	PB.2884	Kinesin-like protein
PB.2884.6	PB.2884	Kinesin-like protein
PB.44975.12	PB.44975	Long chain acyl-CoA synthetase 1
PB.44975.14	PB.44975	Long chain acyl-CoA synthetase 1
PB.11657.2	PB.11657	Long chain acyl-CoA synthetase 2
PB.11657.6	PB.11657	Long chain acyl-CoA synthetase 2
PB.11657.7	PB.11657	Long chain acyl-CoA synthetase 2
PB.49288.3	PB.49288	Long chain base biosynthesis protein 1
PB.49288.4	PB.49288	Long chain base biosynthesis protein 1
PB.49288.5	PB.49288	Long chain base biosynthesis protein 1
PB.43600.1	PB.43600	Lupeol synthase
PB.43600.2	PB.43600	Lupeol synthase
PB.20758.10	PB.20758	Maf-like protein DDB_G0281937
PB.20758.13	PB.20758	Maf-like protein DDB_G0281937
PB.32539.33	PB.32539	Malate synthase, glyoxysomal (Fragment)
PB.32539.6	PB.32539	Malate synthase, glyoxysomal (Fragment)
PB.29622.12	PB.29622	Malonyl-CoA-acyl carrier protein transacylase, mitochondrial
PB.29622.6	PB.29622	Malonyl-CoA-acyl carrier protein transacylase, mitochondrial
PB.5366.10	PB.5366	Mediator of RNA polymerase II transcription subunit 19a
PB.5366.11	PB.5366	Mediator of RNA polymerase II transcription subunit 19a
PB.22017.11	PB.22017	Mediator of RNA polymerase II transcription subunit 7b
PB.22017.7	PB.22017	Mediator of RNA polymerase II transcription subunit 7b
PB.22017.8	PB.22017	Mediator of RNA polymerase II transcription subunit 7b
PB.44456.8	PB.44456	Membrin-11
PB.44456.9	PB.44456	Membrin-11
PB.1328.3	PB.1328	Methionine--tRNA ligase, cytoplasmic
PB.1328.8	PB.1328	Methionine--tRNA ligase, cytoplasmic
PB.13734.3	PB.13734	Methylecgonone reductase
PB.13734.6	PB.13734	Methylecgonone reductase
PB.39284.4	PB.39284	Methylsterol monooxygenase 2-2
PB.39284.5	PB.39284	Methylsterol monooxygenase 2-2
PB.44839.13	PB.44839	Microtubule-associated protein 70-1
PB.44839.6	PB.44839	Microtubule-associated protein 70-1
PB.12989.13	PB.12989	Mitochondrial amidoxime reducing component 2
PB.12989.4	PB.12989	Mitochondrial amidoxime reducing component 2
PB.12989.8	PB.12989	Mitochondrial amidoxime reducing component 2
PB.12373.11	PB.12373	Mitogen-activated protein kinase 16
PB.12373.7	PB.12373	Mitogen-activated protein kinase 16
PB.30261.10	PB.30261	Mitogen-activated protein kinase kinase kinase 1
PB.30261.3	PB.30261	Mitogen-activated protein kinase kinase kinase 1
PB.48990.12	PB.48990	Mitogen-activated protein kinase kinase kinase 1
PB.48990.7	PB.48990	Mitogen-activated protein kinase kinase kinase 1
PB.28769.2	PB.28769	Mitogen-activated protein kinase kinase kinase YODA
PB.28769.3	PB.28769	Mitogen-activated protein kinase kinase kinase YODA
PB.38425.23	PB.38425	Monodehydroascorbate reductase 5, mitochondrial
PB.38425.24	PB.38425	Monodehydroascorbate reductase 5, mitochondrial
PB.38425.38	PB.38425	Monodehydroascorbate reductase 5, mitochondrial
PB.42119.21	PB.42119	MORC family CW-type zinc finger protein 3
PB.42119.25	PB.42119	MORC family CW-type zinc finger protein 3
PB.42119.8	PB.42119	MORC family CW-type zinc finger protein 3
PB.45527.1	PB.45527	mRNA cap guanine-N7 methyltransferase 1
PB.45527.4	PB.45527	mRNA cap guanine-N7 methyltransferase 1
PB.30122.10	PB.30122	Myb-like transcription factor family protein
PB.30122.13	PB.30122	Myb-like transcription factor family protein
PB.6031.2	PB.6031	Myosin-6
PB.6031.5	PB.6031	Myosin-6
PB.5075.17	PB.5075	NADPH--cytochrome P450 reductase
PB.5075.21	PB.5075	NADPH--cytochrome P450 reductase
PB.25342.2	PB.25342	Naringenin 8-dimethylallyltransferase 2, chloroplastic
PB.25342.3	PB.25342	Naringenin 8-dimethylallyltransferase 2, chloroplastic
PB.50352.10	PB.50352	Naringenin 8-dimethylallyltransferase 2, chloroplastic
PB.50352.11	PB.50352	Naringenin 8-dimethylallyltransferase 2, chloroplastic
PB.50352.34	PB.50352	Naringenin 8-dimethylallyltransferase 2, chloroplastic
PB.50352.6	PB.50352	Naringenin 8-dimethylallyltransferase 2, chloroplastic
PB.50352.9	PB.50352	Naringenin 8-dimethylallyltransferase 2, chloroplastic
PB.15274.14	PB.15274	Nicotinate phosphoribosyltransferase 1
PB.15274.7	PB.15274	Nicotinate phosphoribosyltransferase 1
PB.27493.3	PB.27493	Notchless protein homolog
PB.27493.4	PB.27493	Notchless protein homolog
PB.26550.10	PB.26550	Nuclear export mediator factor Nemf
PB.26550.11	PB.26550	Nuclear export mediator factor NEMF
PB.26550.14	PB.26550	Nuclear export mediator factor NEMF
PB.17460.7	PB.17460	Nuclear polyadenylated RNA-binding protein 4
PB.17460.9	PB.17460	Nuclear polyadenylated RNA-binding protein 4
PB.31496.13	PB.31496	Nuclear transcription factor Y subunit A-1
PB.31496.24	PB.31496	Nuclear transcription factor Y subunit A-1
PB.31496.8	PB.31496	Nuclear transcription factor Y subunit A-1
PB.2030.4	PB.2030	Nuclear transcription factor Y subunit A-10
PB.2030.5	PB.2030	Nuclear transcription factor Y subunit A-10
PB.39785.12	PB.39785	Nuclear-interacting partner of ALK
PB.39785.14	PB.39785	Nuclear-interacting partner of ALK
PB.38745.2	PB.38745	Nuclear-pore anchor
PB.49487.23	PB.49487	Nucleosome assembly protein 1
PB.49487.7	PB.49487	Nucleosome assembly protein 1
PB.39901.14	PB.39901	Nudix hydrolase 3
PB.39901.19	PB.39901	Nudix hydrolase 3
PB.46558.12	PB.46558	O-acyltransferase WSD1
PB.46558.13	PB.46558	O-acyltransferase WSD1
PB.46558.15	PB.46558	O-acyltransferase WSD1
PB.32800.17	PB.32800	Oligouridylate-binding protein 1
PB.32800.22	PB.32800	Oligouridylate-binding protein 1
PB.32800.25	PB.32800	Oligouridylate-binding protein 1
PB.7652.10	PB.7652	OTU domain-containing protein DDB_G0284757
PB.7652.4	PB.7652	OTU domain-containing protein DDB_G0284757
PB.41038.13	PB.41038	Oxysterol-binding protein-related protein 3A
PB.41038.5	PB.41038	Oxysterol-binding protein-related protein 3A
PB.41038.7	PB.41038	Oxysterol-binding protein-related protein 3A
PB.32939.4	PB.32939	Oxysterol-binding protein-related protein 4B
PB.32939.5	PB.32939	Oxysterol-binding protein-related protein 4B
PB.11015.6	PB.11015	Paired amphipathic helix protein Sin3-like 4
PB.11015.9	PB.11015	Paired amphipathic helix protein Sin3-like 4
PB.31558.13	PB.31558	Peptidyl-prolyl cis-trans isomerase CYP19-4
PB.31558.16	PB.31558	Peptidyl-prolyl cis-trans isomerase CYP19-4
PB.19085.12	PB.19085	Peptidyl-prolyl cis-trans isomerase FKBP42
PB.19085.5	PB.19085	Peptidyl-prolyl cis-trans isomerase FKBP42
PB.19085.6	PB.19085	Peptidyl-prolyl cis-trans isomerase FKBP42
PB.19085.7	PB.19085	Peptidyl-prolyl cis-trans isomerase FKBP42
PB.19085.9	PB.19085	Peptidyl-prolyl cis-trans isomerase FKBP42
PB.37779.10	PB.37779	Peptidyl-tRNA hydrolase, chloroplastic
PB.37779.2	PB.37779	Peptidyl-tRNA hydrolase, chloroplastic
PB.26738.5	PB.26738	PHD finger protein ALFIN-LIKE 5
PB.26738.6	PB.26738	PHD finger protein ALFIN-LIKE 5
PB.10543.4	PB.10543	Phosphatidylinositol 4-phosphate 5-kinase 1
PB.10543.6	PB.10543	Phosphatidylinositol 4-phosphate 5-kinase 1
PB.47672.3	PB.47672	Phosphoinositide phospholipase C 4
PB.47672.4	PB.47672	Phosphoinositide phospholipase C 4
PB.762.12	PB.762	Phospholipid:diacylglycerol acyltransferase 1
PB.762.3	PB.762	Phospholipid:diacylglycerol acyltransferase 1
PB.38745.3	PB.38745	Phototropin-1
PB.29506.10	PB.29506	Pinin
PB.29506.4	PB.29506	Pinin
PB.23022.5	PB.23022	Polyadenylate-binding protein 8
PB.23022.9	PB.23022	Polyadenylate-binding protein 8
PB.15962.27	PB.15962	Polygalacturonase At1g48100
PB.15962.28	PB.15962	Polygalacturonase At1g48100
PB.19067.20	PB.19067	Pre-mRNA-processing factor 39
PB.19067.28	PB.19067	Pre-mRNA-processing factor 39
PB.33439.11	PB.33439	Primary amine oxidase
PB.33439.12	PB.33439	Primary amine oxidase
PB.33439.13	PB.33439	Primary amine oxidase
PB.33439.14	PB.33439	Primary amine oxidase
PB.33439.16	PB.33439	Primary amine oxidase
PB.33439.18	PB.33439	Primary amine oxidase
PB.33439.7	PB.33439	Primary amine oxidase
PB.34724.13	PB.34724	Probable 2-carboxy-D-arabinitol-1-phosphatase
PB.34724.17	PB.34724	Probable 2-carboxy-D-arabinitol-1-phosphatase
PB.44171.18	PB.44171	Probable beta-1,3-galactosyltransferase 19
PB.44171.5	PB.44171	Probable beta-1,3-galactosyltransferase 19
PB.19221.6	PB.19221	Probable catabolite repression protein creC
PB.19221.9	PB.19221	Probable catabolite repression protein creC
PB.10613.1	PB.10613	Probable cysteine desulfurase
PB.10613.2	PB.10613	Probable cysteine desulfurase
PB.10613.3	PB.10613	Probable cysteine desulfurase
PB.11033.22	PB.11033	Probable E3 ubiquitin ligase SUD1
PB.11033.25	PB.11033	Probable E3 ubiquitin ligase SUD1
PB.11033.26	PB.11033	Probable E3 ubiquitin ligase SUD1
PB.45690.10	PB.45690	Probable FAD synthase
PB.45690.13	PB.45690	Probable FAD synthase
PB.45690.8	PB.45690	Probable FAD synthase
PB.47464.13	PB.47464	Probable galacturonosyltransferase 3
PB.47464.5	PB.47464	Probable galacturonosyltransferase 3
PB.21230.3	PB.21230	Probable isoaspartyl peptidase/L-asparaginase 3
PB.21230.4	PB.21230	Probable isoaspartyl peptidase/L-asparaginase 3
PB.738.3	PB.738	Probable lactoylglutathione lyase, chloroplastic
PB.738.4	PB.738	Probable lactoylglutathione lyase, chloroplastic
PB.18780.4	PB.18780	Probable low-specificity L-threonine aldolase 1
PB.18780.6	PB.18780	Probable low-specificity L-threonine aldolase 1
PB.2080.8	PB.2080	Probable LRR receptor-like serine/threonine-protein kinase At1g51820
PB.45596.1	PB.45596	Probable LRR receptor-like serine/threonine-protein kinase At1g67720
PB.45596.6	PB.45596	Probable LRR receptor-like serine/threonine-protein kinase At1g67720
PB.20761.14	PB.20761	Probable LRR receptor-like serine/threonine-protein kinase At2g16250
PB.20761.21	PB.20761	Probable LRR receptor-like serine/threonine-protein kinase At2g16250
PB.20761.7	PB.20761	Probable LRR receptor-like serine/threonine-protein kinase At2g16250
PB.1525.15	PB.1525	Probable methyltransferase PMT26
PB.1525.19	PB.1525	Probable methyltransferase PMT26
PB.1525.20	PB.1525	Probable methyltransferase PMT26
PB.1525.6	PB.1525	Probable methyltransferase PMT26
PB.30582.19	PB.30582	Probable methyltransferase PMT26
PB.30582.22	PB.30582	Probable methyltransferase PMT26
PB.30582.8	PB.30582	Probable methyltransferase PMT26
PB.24347.7	PB.24347	Probable NAD(P)H dehydrogenase (quinone) FQR1-like 1
PB.24347.8	PB.24347	Probable NAD(P)H dehydrogenase (quinone) FQR1-like 1
PB.23103.10	PB.23103	probable phosphomevalonate kinase
PB.23103.9	PB.23103	probable phosphomevalonate kinase
PB.23097.10	PB.23097	Probable plastid-lipid-associated protein 14, chloroplastic
PB.23097.9	PB.23097	Probable plastid-lipid-associated protein 14, chloroplastic
PB.37736.2	PB.37736	Probable protein ABIL5
PB.37736.3	PB.37736	Probable protein ABIL5
PB.22668.10	PB.22668	Probable protein phosphatase 2C 27
PB.22668.11	PB.22668	Probable protein phosphatase 2C 27
PB.22668.13	PB.22668	Probable protein phosphatase 2C 27
PB.14851.5	PB.14851	Probable protein phosphatase 2C 33
PB.14851.6	PB.14851	Probable protein phosphatase 2C 33
PB.50922.10	PB.50922	Probable protein phosphatase 2C 60
PB.50922.11	PB.50922	Probable protein phosphatase 2C 60
PB.8732.6	PB.8732	Probable protein S-acyltransferase 19
PB.8732.8	PB.8732	Probable protein S-acyltransferase 19
PB.53226.17	PB.53226	Probable serine protease EDA2
PB.53226.5	PB.53226	Probable serine protease EDA2
PB.4310.5	PB.4310	Probable serine/threonine-protein kinase At1g09600
PB.4310.6	PB.4310	Probable serine/threonine-protein kinase At1g09600
PB.4310.7	PB.4310	Probable serine/threonine-protein kinase At1g09600
PB.49893.10	PB.49893	Probable serine/threonine-protein kinase At1g09600
PB.49893.6	PB.49893	Probable serine/threonine-protein kinase At1g09600
PB.17156.3	PB.17156	probable serine/threonine-protein kinase At1g18390 isoform X2
PB.17156.6	PB.17156	probable serine/threonine-protein kinase At1g18390 isoform X2
PB.38158.4	PB.38158	Probable serine/threonine-protein kinase At1g54610
PB.14036.5	PB.14036	Probable serine/threonine-protein kinase At5g41260
PB.14036.7	PB.14036	Probable serine/threonine-protein kinase At5g41260
PB.24312.10	PB.24312	Probable sesquiterpene synthase
PB.24312.17	PB.24312	Probable sesquiterpene synthase
PB.24312.18	PB.24312	Probable sesquiterpene synthase
PB.24312.19	PB.24312	Probable sesquiterpene synthase
PB.24312.6	PB.24312	Probable sesquiterpene synthase
PB.44382.4	PB.44382	Probable transcriptional regulator SLK2
PB.44382.8	PB.44382	Probable transcriptional regulator SLK2
PB.4428.3	PB.4428	Probable UDP-3-O-acylglucosamine N-acyltransferase 2, mitochondrial
PB.4428.5	PB.4428	Probable UDP-3-O-acylglucosamine N-acyltransferase 2, mitochondrial
PB.14607.15	PB.14607	Proline dehydrogenase 2, mitochondrial
PB.14607.20	PB.14607	Proline dehydrogenase 2, mitochondrial
PB.18470.13	PB.18470	Proline--tRNA ligase, cytoplasmic
PB.18470.7	PB.18470	Proline--tRNA ligase, cytoplasmic
PB.5232.8	PB.5232	Propionyl-CoA carboxylase, putative
PB.43333.5	PB.43333	Protease 2
PB.43333.8	PB.43333	Protease 2
PB.29833.10	PB.29833	Proteasome subunit beta type-5
PB.29833.22	PB.29833	Proteasome subunit beta type-5
PB.43694.5	PB.43694	Proteasome subunit beta type-7-B
PB.43694.7	PB.43694	Proteasome subunit beta type-7-B
PB.45044.4	PB.45044	Protein ALWAYS EARLY 3
PB.45044.5	PB.45044	Protein ALWAYS EARLY 3
PB.14275.3	PB.14275	Protein ARABIDILLO 1
PB.14275.8	PB.14275	Protein ARABIDILLO 1
PB.24781.3	PB.24781	Protein CLP1 homolog
PB.24781.7	PB.24781	Protein CLP1 homolog
PB.9632.3	PB.9632	Protein CONTINUOUS VASCULAR RING 1
PB.9632.4	PB.9632	Protein CONTINUOUS VASCULAR RING 1
PB.20812.19	PB.20812	Protein DA1
PB.20812.7	PB.20812	Protein DA1
PB.18364.13	PB.18364	Protein DEHYDRATION-INDUCED 19 homolog 3
PB.18364.6	PB.18364	Protein DEHYDRATION-INDUCED 19 homolog 3
PB.36608.6	PB.36608	Protein DETOXIFICATION 46, chloroplastic
PB.36608.8	PB.36608	Protein DETOXIFICATION 46, chloroplastic
PB.44163.14	PB.44163	Protein EDS1L
PB.44163.19	PB.44163	Protein EDS1L
PB.4240.17	PB.4240	Protein IQ-DOMAIN 31
PB.4240.9	PB.4240	Protein IQ-DOMAIN 31
PB.26928.228	PB.26928	Protein kinase and PP2C-like domain-containing protein
PB.26928.232	PB.26928	Protein kinase and PP2C-like domain-containing protein
PB.48078.1	PB.48078	Protein KINKY POLLEN
PB.48078.2	PB.48078	Protein KINKY POLLEN
PB.12020.16	PB.12020	Protein LAZ1
PB.12020.5	PB.12020	Protein LAZ1
PB.29770.3	PB.29770	Protein mak16
PB.29770.2	PB.29770	Protein MAK16 homolog A
PB.32618.16	PB.32618	Protein NBR1 homolog
PB.32618.8	PB.32618	Protein NBR1 homolog
PB.39700.13	PB.39700	Protein NRT1/ PTR FAMILY 8.3
PB.39700.37	PB.39700	Protein NRT1/ PTR FAMILY 8.3
PB.47618.18	PB.47618	Protein NTM1-like 9
PB.47618.27	PB.47618	Protein NTM1-like 9
PB.13121.5	PB.13121	Protein PELOTA 1
PB.13121.6	PB.13121	Protein PELOTA 1
PB.37971.11	PB.37971	Protein PELOTA 1
PB.37971.14	PB.37971	Protein PELOTA 1
PB.37971.17	PB.37971	Protein PELOTA 1
PB.37971.8	PB.37971	Protein PELOTA 1
PB.49720.5	PB.49720	Protein phosphatase 1 regulatory subunit 7
PB.49720.7	PB.49720	Protein phosphatase 1 regulatory subunit 7
PB.38073.10	PB.38073	Protein TIFY 10A
PB.38073.11	PB.38073	Protein TIFY 10A
PB.11068.21	PB.11068	Protein TIFY 6B
PB.11068.3	PB.11068	Protein TIFY 6B
PB.17033.12	PB.17033	Protein TIFY 6B
PB.17033.4	PB.17033	Protein TIFY 6B
PB.17033.8	PB.17033	Protein TIFY 6B
PB.30017.5	PB.30017	Protein yippee-like
PB.30017.6	PB.30017	Protein yippee-like
PB.50208.10	PB.50208	Protein yippee-like At5g53940
PB.50208.13	PB.50208	Protein yippee-like At5g53940
PB.50208.8	PB.50208	Protein yippee-like At5g53940
PB.24560.14	PB.24560	Proton pump-interactor 1
PB.24560.17	PB.24560	Proton pump-interactor 1
PB.24560.18	PB.24560	Proton pump-interactor 1
PB.33160.7	PB.33160	Putative clathrin assembly protein At5g35200
PB.33160.8	PB.33160	Putative clathrin assembly protein At5g35200
PB.7721.5	PB.7721	Putative disease resistance RPP13-like protein 1
PB.7721.6	PB.7721	Putative disease resistance RPP13-like protein 1
PB.2080.7	PB.2080	Putative leucine-rich repeat receptor-like protein kinase At2g19210
PB.14572.13	PB.14572	Putative leucine-rich repeat receptor-like serine/threonine-protein kinase
PB.14572.2	PB.14572	Putative leucine-rich repeat receptor-like serine/threonine-protein kinase
PB.12579.10	PB.12579	Putative metal ion-binding protein (Fragment)
PB.12579.8	PB.12579	Putative metal ion-binding protein (Fragment)
PB.12579.9	PB.12579	Putative metal ion-binding protein (Fragment)
PB.217.2	PB.217	Putative nuclear RNA export factor SDE5
PB.217.25	PB.217	Putative nuclear RNA export factor SDE5
PB.217.4	PB.217	Putative nuclear RNA export factor SDE5
PB.217.6	PB.217	Putative nuclear RNA export factor SDE5
PB.217.7	PB.217	Putative nuclear RNA export factor SDE5
PB.29204.4	PB.29204	Putative sel1-like repeat-containing protein L18
PB.29204.5	PB.29204	Putative sel1-like repeat-containing protein L18
PB.24116.1	PB.24116	Putative uncharacterized protein
PB.24116.2	PB.24116	Putative uncharacterized protein
PB.35668.12	PB.35668	Pyruvate decarboxylase 2
PB.35668.14	PB.35668	Pyruvate decarboxylase 2
PB.35668.4	PB.35668	Pyruvate decarboxylase 2
PB.35668.7	PB.35668	Pyruvate decarboxylase 2
PB.6971.10	PB.6971	Pyruvate decarboxylase 2
PB.6971.12	PB.6971	Pyruvate decarboxylase 2
PB.6971.15	PB.6971	Pyruvate decarboxylase 2
PB.6971.17	PB.6971	Pyruvate decarboxylase 2
PB.6971.3	PB.6971	Pyruvate decarboxylase 2
PB.2547.12	PB.2547	Rac-like GTP-binding protein RHO1
PB.2547.5	PB.2547	Rac-like GTP-binding protein RHO1
PB.2547.8	PB.2547	Rac-like GTP-binding protein RHO1
PB.14267.10	PB.14267	RanBP2-type zinc finger protein At1g67325
PB.14267.6	PB.14267	RanBP2-type zinc finger protein At1g67325
PB.14267.9	PB.14267	RanBP2-type zinc finger protein At1g67325
PB.28331.18	PB.28331	Ras-related protein RABE1a
PB.28331.22	PB.28331	Ras-related protein RABE1a
PB.28331.27	PB.28331	Ras-related protein RABE1a
PB.27547.4	PB.27547	Receptor-like kinase
PB.29667.12	PB.29667	Regulator of G-protein signaling 1
PB.29667.6	PB.29667	Regulator of G-protein signaling 1
PB.10530.11	PB.10530	Respiratory burst oxidase homolog protein C
PB.10530.13	PB.10530	Respiratory burst oxidase homolog protein C
PB.10530.14	PB.10530	Respiratory burst oxidase homolog protein C
PB.32742.1	PB.32742	Ribosomal RNA small subunit methyltransferase G
PB.32742.3	PB.32742	Ribosomal RNA small subunit methyltransferase G
PB.20611.5	PB.20611	Ribosomal RNA-processing protein 8
PB.20611.8	PB.20611	Ribosomal RNA-processing protein 8
PB.31426.5	PB.31426	Ribulose bisphosphate carboxylase/oxygenase activase, chloroplastic
PB.31426.7	PB.31426	Ribulose bisphosphate carboxylase/oxygenase activase, chloroplastic
PB.36154.120	PB.36154	RING finger and CHY zinc finger domain-containing protein 1
PB.36154.121	PB.36154	RING finger and CHY zinc finger domain-containing protein 1
PB.36154.130	PB.36154	RING finger and CHY zinc finger domain-containing protein 1
PB.24902.2	PB.24902	R-linalool synthase QH1, chloroplastic (Fragment)
PB.24902.3	PB.24902	R-linalool synthase QH1, chloroplastic (Fragment)
PB.7056.7	PB.7056	RRP12-like protein
PB.7056.8	PB.7056	RRP12-like protein
PB.6355.10	PB.6355	SEC14 cytosolic factor
PB.6355.13	PB.6355	SEC14 cytosolic factor
PB.6355.8	PB.6355	SEC14 cytosolic factor
PB.41979.10	PB.41979	Secretory carrier-associated membrane protein 4
PB.41979.9	PB.41979	Secretory carrier-associated membrane protein 4
PB.10483.2	PB.10483	Serine carboxypeptidase-like 45
PB.10483.3	PB.10483	Serine carboxypeptidase-like 45
PB.24519.6	PB.24519	Serine hydroxymethyltransferase 1, mitochondrial
PB.24519.7	PB.24519	Serine hydroxymethyltransferase 1, mitochondrial
PB.24519.5	PB.24519	Serine hydroxymethyltransferase, mitochondrial
PB.52109.10	PB.52109	Serine/threonine protein phosphatase 2A regulatory subunit B''beta
PB.52109.13	PB.52109	Serine/threonine protein phosphatase 2A regulatory subunit B''beta
PB.4037.5	PB.4037	Serine/threonine-protein kinase AtPK2/AtPK19
PB.4037.7	PB.4037	Serine/threonine-protein kinase AtPK2/AtPK19
PB.23453.18	PB.23453	Serine/threonine-protein kinase CBK1
PB.23453.7	PB.23453	Serine/threonine-protein kinase CBK1
PB.49192.2	PB.49192	Serine/threonine-protein kinase CBK1
PB.49192.6	PB.49192	Serine/threonine-protein kinase CBK1
PB.6401.11	PB.6401	Serine/threonine-protein kinase CTR1
PB.6401.14	PB.6401	Serine/threonine-protein kinase CTR1
PB.6401.4	PB.6401	Serine/threonine-protein kinase CTR1
PB.7572.11	PB.7572	Serine/threonine-protein kinase CTR1
PB.7572.20	PB.7572	Serine/threonine-protein kinase CTR1
PB.7572.26	PB.7572	Serine/threonine-protein kinase CTR1
PB.7572.27	PB.7572	Serine/threonine-protein kinase CTR1
PB.52227.11	PB.52227	Serine/threonine-protein kinase fray2
PB.52227.14	PB.52227	Serine/threonine-protein kinase fray2
PB.27326.4	PB.27326	Serine/threonine-protein kinase Nek2
PB.27326.6	PB.27326	Serine/threonine-protein kinase Nek2
PB.39964.3	PB.39964	Serine/threonine-protein kinase rio2
PB.39964.5	PB.39964	Serine/threonine-protein kinase rio2
PB.50656.4	PB.50656	Serine/threonine-protein kinase SAPK7
PB.50656.7	PB.50656	Serine/threonine-protein kinase SAPK7
PB.2496.10	PB.2496	Serine/threonine-protein kinase SRK2E
PB.2496.7	PB.2496	Serine/threonine-protein kinase SRK2E
PB.28390.4	PB.28390	Serine/threonine-protein kinase STY46
PB.28390.5	PB.28390	Serine/threonine-protein kinase STY46
PB.28486.4	PB.28486	Serine/threonine-protein phosphatase 2A 65 kDa regulatory subunit A beta isoform
PB.28486.7	PB.28486	Serine/threonine-protein phosphatase 2A 65 kDa regulatory subunit A beta isoform
PB.2678.10	PB.2678	Serine/threonine-protein phosphatase 5
PB.2678.8	PB.2678	Serine/threonine-protein phosphatase 5
PB.18641.11	PB.18641	Serine--tRNA ligase
PB.18641.12	PB.18641	Serine--tRNA ligase
PB.19929.1	PB.19929	Serine--tRNA ligase, cytoplasmic
PB.19929.5	PB.19929	Serine--tRNA ligase, cytoplasmic
PB.39914.3	PB.39914	Signal transducer and activator of transcription C
PB.39914.5	PB.39914	Signal transducer and activator of transcription C
PB.2749.14	PB.2749	Single myb histone 4
PB.2749.15	PB.2749	Single myb histone 4
PB.45206.72	PB.45206	Single-stranded DNA-bindig protein WHY2, mitochondrial
PB.45206.75	PB.45206	Single-stranded DNA-bindig protein WHY2, mitochondrial
PB.45206.78	PB.45206	Single-stranded DNA-bindig protein WHY2, mitochondrial
PB.44217.5	PB.44217	Small RNA degrading nuclease 5
PB.44217.6	PB.44217	Small RNA degrading nuclease 5
PB.33323.18	PB.33323	Sn1-specific diacylglycerol lipase alpha
PB.33323.5	PB.33323	Sn1-specific diacylglycerol lipase alpha
PB.15605.15	PB.15605	SNARE-interacting protein KEULE
PB.15605.25	PB.15605	SNARE-interacting protein KEULE
PB.15605.28	PB.15605	SNARE-interacting protein KEULE
PB.32443.12	PB.32443	SNARE-interacting protein KEULE
PB.32443.13	PB.32443	SNARE-interacting protein KEULE
PB.32443.8	PB.32443	SNARE-interacting protein KEULE
PB.3799.10	PB.3799	SNARE-interacting protein KEULE
PB.3799.11	PB.3799	SNARE-interacting protein KEULE
PB.3799.4	PB.3799	SNARE-interacting protein KEULE
PB.33574.1	PB.33574	SNF1-related protein kinase regulatory subunit beta-2
PB.33574.4	PB.33574	SNF1-related protein kinase regulatory subunit beta-2
PB.39235.3	PB.39235	Spermidine synthase 2
PB.39235.4	PB.39235	Spermidine synthase 2
PB.39235.5	PB.39235	Spermidine synthase 2
PB.39235.7	PB.39235	Spermidine synthase 2
PB.29269.6	PB.29269	Sphingosine kinase 1
PB.29269.7	PB.29269	Sphingosine kinase 1
PB.12826.4	PB.12826	SPX and EXS domain-containing protein 1
PB.12826.5	PB.12826	SPX and EXS domain-containing protein 1
PB.5109.11	PB.5109	Subtilisin-like protease
PB.5109.8	PB.5109	Subtilisin-like protease
PB.25080.11	PB.25080	Succinate-semialdehyde dehydrogenase, mitochondrial
PB.25080.16	PB.25080	Succinate-semialdehyde dehydrogenase, mitochondrial
PB.8556.8	PB.8556	Synaptotagmin-2
PB.8556.9	PB.8556	Synaptotagmin-2
PB.18383.4	PB.18383	TBC1 domain family member 2A
PB.18383.5	PB.18383	TBC1 domain family member 2A
PB.28268.11	PB.28268	TBC1 domain family member 9B
PB.28268.19	PB.28268	TBC1 domain family member 9B
PB.28268.6	PB.28268	TBC1 domain family member 9B
PB.27459.11	PB.27459	Testis-expressed sequence 2 protein
PB.27459.4	PB.27459	Testis-expressed sequence 2 protein
PB.27459.9	PB.27459	Testis-expressed sequence 2 protein
PB.16152.6	PB.16152	Tetratricopeptide repeat protein 38
PB.16152.8	PB.16152	Tetratricopeptide repeat protein 38
PB.48673.2	PB.48673	Thioredoxin O1, mitochondrial
PB.48673.5	PB.48673	Thioredoxin O1, mitochondrial
PB.3736.6	PB.3736	THO complex subunit 1
PB.3736.7	PB.3736	THO complex subunit 1
PB.3736.8	PB.3736	THO complex subunit 1
PB.10872.12	PB.10872	THO complex subunit 4D
PB.10872.15	PB.10872	THO complex subunit 4D
PB.10872.6	PB.10872	THO complex subunit 4D
PB.10872.9	PB.10872	THO complex subunit 4D
PB.39697.10	PB.39697	Tobamovirus multiplication protein 3
PB.39697.15	PB.39697	Tobamovirus multiplication protein 3
PB.41690.4	PB.41690	TOM1-like protein 2
PB.33175.3	PB.33175	Topless-related protein 4
PB.33175.5	PB.33175	Topless-related protein 4
PB.33175.6	PB.33175	Topless-related protein 4
PB.3739.14	PB.3739	Transaldolase
PB.3739.3	PB.3739	Transaldolase
PB.3739.4	PB.3739	Transaldolase
PB.21995.11	PB.21995	Trans-cinnamate 4-monooxygenase
PB.21995.14	PB.21995	Trans-cinnamate 4-monooxygenase
PB.21995.9	PB.21995	Trans-cinnamate 4-monooxygenase
PB.25494.2	PB.25494	Transcription factor bHLH130
PB.25494.3	PB.25494	Transcription factor bHLH130
PB.50749.6	PB.50749	Transcription factor bHLH137
PB.50749.7	PB.50749	Transcription factor bHLH137
PB.1845.17	PB.1845	Transcription factor EGL1
PB.1845.23	PB.1845	Transcription factor EGL1
PB.27547.3	PB.27547	Transcription factor GLABRA 3
PB.71.16	PB.71	Transcription factor GTE12
PB.71.6	PB.71	Transcription factor GTE12
PB.372.13	PB.372	Transcription factor GTE3, chloroplastic
PB.372.14	PB.372	Transcription factor GTE3, chloroplastic
PB.372.15	PB.372	Transcription factor GTE3, chloroplastic
PB.18203.36	PB.18203	Transcription initiation factor IIB
PB.18203.37	PB.18203	Transcription initiation factor IIB
PB.44768.17	PB.44768	Transcription initiation factor IIB
PB.44768.32	PB.44768	Transcription initiation factor IIB
PB.27960.3	PB.27960	Transcriptional activator DEMETER
PB.27960.4	PB.27960	Transcriptional activator DEMETER
PB.15531.4	PB.15531	Transcription-associated protein 1
PB.15531.5	PB.15531	Transcription-associated protein 1
PB.19936.11	PB.19936	Translocon-associated protein subunit beta
PB.19936.8	PB.19936	Translocon-associated protein subunit beta
PB.13058.12	PB.13058	Transmembrane 9 superfamily member 8
PB.13058.14	PB.13058	Transmembrane 9 superfamily member 8
PB.15505.12	PB.15505	Transmembrane and coiled-coil domain-containing protein 4
PB.15505.16	PB.15505	Transmembrane and coiled-coil domain-containing protein 4
PB.15505.2	PB.15505	Transmembrane and coiled-coil domain-containing protein 4
PB.15505.21	PB.15505	Transmembrane and coiled-coil domain-containing protein 4
PB.15505.22	PB.15505	Transmembrane and coiled-coil domain-containing protein 4
PB.42376.13	PB.42376	Transmembrane and coiled-coil domain-containing protein 4
PB.42376.18	PB.42376	Transmembrane and coiled-coil domain-containing protein 4
PB.42376.19	PB.42376	Transmembrane and coiled-coil domain-containing protein 4
PB.42376.23	PB.42376	Transmembrane and coiled-coil domain-containing protein 4
PB.42376.24	PB.42376	Transmembrane and coiled-coil domain-containing protein 4
PB.8124.6	PB.8124	Transmembrane protein 18
PB.8124.8	PB.8124	Transmembrane protein 18
PB.45723.10	PB.45723	Triosephosphate isomerase, chloroplastic
PB.45723.17	PB.45723	Triosephosphate isomerase, chloroplastic
PB.49424.14	PB.49424	Triosephosphate isomerase, cytosolic
PB.49424.7	PB.49424	Triosephosphate isomerase, cytosolic
PB.1356.2	PB.1356	tRNA (guanine(26)-N(2))-dimethyltransferase
PB.1356.3	PB.1356	tRNA (guanine(26)-N(2))-dimethyltransferase
PB.27419.12	PB.27419	Type II inositol polyphosphate 5-phosphatase 15
PB.27419.6	PB.27419	Type II inositol polyphosphate 5-phosphatase 15
PB.27419.8	PB.27419	Type II inositol polyphosphate 5-phosphatase 15
PB.27415.10	PB.27415	Type IV inositol polyphosphate 5-phosphatase 7
PB.27415.9	PB.27415	Type IV inositol polyphosphate 5-phosphatase 7
PB.34617.19	PB.34617	U3 small nucleolar RNA-associated protein 25
PB.21608.18	PB.21608	Ubiquitin carboxyl-terminal hydrolase 12
PB.21608.28	PB.21608	Ubiquitin carboxyl-terminal hydrolase 12
PB.24423.3	PB.24423	Ubiquitin carboxyl-terminal hydrolase 14
PB.24423.8	PB.24423	Ubiquitin carboxyl-terminal hydrolase 14
PB.33064.10	PB.33064	Ubiquitin carboxyl-terminal hydrolase 23
PB.33064.20	PB.33064	Ubiquitin carboxyl-terminal hydrolase 23
PB.51193.10	PB.51193	Ubiquitin carboxyl-terminal hydrolase 6
PB.51193.5	PB.51193	Ubiquitin carboxyl-terminal hydrolase 6
PB.12040.3	PB.12040	Ubiquitin receptor RAD23b
PB.12040.6	PB.12040	Ubiquitin receptor RAD23b
PB.30371.8	PB.30371	Ubiquitin-conjugating enzyme E2 5A
PB.30371.11	PB.30371	Ubiquitin-conjugating enzyme E2-17 kDa
PB.53498.2	PB.53498	Ubiquitin-conjugating enzyme E2-17 kDa
PB.53498.3	PB.53498	Ubiquitin-conjugating enzyme E2-17 kDa
PB.36165.13	PB.36165	UDP-D-apiose/UDP-D-xylose synthase 2
PB.36165.22	PB.36165	UDP-D-apiose/UDP-D-xylose synthase 2
PB.41107.13	PB.41107	Ultraviolet-B receptor UVR8
PB.41107.14	PB.41107	Ultraviolet-B receptor UVR8
PB.23312.1	PB.23312	Uncharacterized methyltransferase At1g78140, chloroplastic
PB.23312.3	PB.23312	Uncharacterized methyltransferase At1g78140, chloroplastic
PB.10166.5	PB.10166	Uncharacterized protein
PB.10166.7	PB.10166	Uncharacterized protein
PB.10329.2	PB.10329	Uncharacterized protein
PB.10329.6	PB.10329	Uncharacterized protein
PB.10690.3	PB.10690	Uncharacterized protein
PB.10690.5	PB.10690	Uncharacterized protein
PB.12426.2	PB.12426	Uncharacterized protein
PB.12426.4	PB.12426	Uncharacterized protein
PB.14576.12	PB.14576	Uncharacterized protein
PB.15180.2	PB.15180	Uncharacterized protein
PB.15180.3	PB.15180	Uncharacterized protein
PB.15562.1	PB.15562	Uncharacterized protein
PB.15562.9	PB.15562	Uncharacterized protein
PB.16129.17	PB.16129	Uncharacterized protein
PB.16129.9	PB.16129	Uncharacterized protein
PB.17565.11	PB.17565	Uncharacterized protein
PB.17565.8	PB.17565	Uncharacterized protein
PB.17565.9	PB.17565	Uncharacterized protein
PB.17720.2	PB.17720	Uncharacterized protein
PB.17720.3	PB.17720	Uncharacterized protein
PB.18309.10	PB.18309	Uncharacterized protein
PB.18309.16	PB.18309	Uncharacterized protein
PB.18309.19	PB.18309	Uncharacterized protein
PB.18309.20	PB.18309	Uncharacterized protein
PB.18309.21	PB.18309	Uncharacterized protein
PB.1845.4	PB.1845	Uncharacterized protein
PB.18971.7	PB.18971	Uncharacterized protein
PB.18971.8	PB.18971	Uncharacterized protein
PB.19956.7	PB.19956	Uncharacterized protein
PB.19956.9	PB.19956	Uncharacterized protein
PB.2129.11	PB.2129	Uncharacterized protein
PB.2129.18	PB.2129	Uncharacterized protein
PB.2129.19	PB.2129	Uncharacterized protein
PB.22519.10	PB.22519	Uncharacterized protein
PB.22519.11	PB.22519	Uncharacterized protein
PB.22519.5	PB.22519	Uncharacterized protein
PB.22519.6	PB.22519	Uncharacterized protein
PB.22519.8	PB.22519	Uncharacterized protein
PB.23616.6	PB.23616	Uncharacterized protein
PB.23616.7	PB.23616	Uncharacterized protein
PB.24613.14	PB.24613	Uncharacterized protein
PB.24613.15	PB.24613	Uncharacterized protein
PB.25096.5	PB.25096	Uncharacterized protein
PB.25096.7	PB.25096	Uncharacterized protein
PB.25930.18	PB.25930	Uncharacterized protein
PB.25930.21	PB.25930	Uncharacterized protein
PB.26071.73	PB.26071	Uncharacterized protein
PB.26071.84	PB.26071	Uncharacterized protein
PB.28977.10	PB.28977	Uncharacterized protein
PB.28977.12	PB.28977	Uncharacterized protein
PB.28977.3	PB.28977	Uncharacterized protein
PB.29410.3	PB.29410	Uncharacterized protein
PB.29410.5	PB.29410	Uncharacterized protein
PB.30777.23	PB.30777	Uncharacterized protein
PB.30777.27	PB.30777	Uncharacterized protein
PB.30777.7	PB.30777	Uncharacterized protein
PB.31005.10	PB.31005	Uncharacterized protein
PB.31005.16	PB.31005	Uncharacterized protein
PB.31005.17	PB.31005	Uncharacterized protein
PB.32203.2	PB.32203	Uncharacterized protein
PB.32203.6	PB.32203	Uncharacterized protein
PB.32665.1	PB.32665	Uncharacterized protein
PB.32665.8	PB.32665	Uncharacterized protein
PB.35847.6	PB.35847	Uncharacterized protein
PB.35847.7	PB.35847	Uncharacterized protein
PB.36397.2	PB.36397	Uncharacterized protein
PB.36397.4	PB.36397	Uncharacterized protein
PB.41659.11	PB.41659	Uncharacterized protein
PB.41659.12	PB.41659	Uncharacterized protein
PB.41659.2	PB.41659	Uncharacterized protein
PB.41687.14	PB.41687	Uncharacterized protein
PB.41687.15	PB.41687	Uncharacterized protein
PB.42264.5	PB.42264	Uncharacterized protein
PB.42264.8	PB.42264	Uncharacterized protein
PB.43420.6	PB.43420	Uncharacterized protein
PB.43420.9	PB.43420	Uncharacterized protein
PB.43588.2	PB.43588	Uncharacterized protein
PB.43588.8	PB.43588	Uncharacterized protein
PB.44650.10	PB.44650	Uncharacterized protein
PB.44650.19	PB.44650	Uncharacterized protein
PB.48001.2	PB.48001	Uncharacterized protein
PB.48001.6	PB.48001	Uncharacterized protein
PB.48744.4	PB.48744	Uncharacterized protein
PB.48744.6	PB.48744	Uncharacterized protein
PB.50517.2	PB.50517	Uncharacterized protein
PB.50517.5	PB.50517	Uncharacterized protein
PB.50706.3	PB.50706	Uncharacterized protein
PB.50706.6	PB.50706	Uncharacterized protein
PB.50891.1	PB.50891	Uncharacterized protein
PB.50891.3	PB.50891	Uncharacterized protein
PB.5232.10	PB.5232	Uncharacterized protein
PB.52379.10	PB.52379	Uncharacterized protein
PB.52379.12	PB.52379	Uncharacterized protein
PB.53202.3	PB.53202	Uncharacterized protein
PB.53202.4	PB.53202	Uncharacterized protein
PB.8544.5	PB.8544	Uncharacterized protein
PB.8544.6	PB.8544	Uncharacterized protein
PB.6355.3	PB.6355	Uncharacterized protein At2g24330
PB.7947.2	PB.7947	Uncharacterized protein At2g27730, mitochondrial
PB.7947.6	PB.7947	Uncharacterized protein At2g27730, mitochondrial
PB.21683.2	PB.21683	Uncharacterized protein At2g40430 family
PB.21683.6	PB.21683	Uncharacterized protein At2g40430 family
PB.45206.3	PB.45206	Uncharacterized protein At5g08430
PB.45206.4	PB.45206	Uncharacterized protein At5g08430
PB.4929.13	PB.4929	Uncharacterized protein C1450.15
PB.4929.9	PB.4929	Uncharacterized protein C1450.15
PB.20213.5	PB.20213	uncharacterized protein LOC101489918
PB.20213.6	PB.20213	uncharacterized protein LOC101489918
PB.37137.1	PB.37137	uncharacterized protein LOC101495451
PB.37137.4	PB.37137	uncharacterized protein LOC101495451
PB.53095.10	PB.53095	uncharacterized protein LOC101500430
PB.53095.30	PB.53095	uncharacterized protein LOC101500430
PB.4850.3	PB.4850	uncharacterized protein LOC101503987
PB.4850.4	PB.4850	uncharacterized protein LOC101503987
PB.15999.5	PB.15999	uncharacterized protein LOC101507460
PB.15999.7	PB.15999	uncharacterized protein LOC101507460
PB.8548.12	PB.8548	uncharacterized protein LOC106756527
PB.8548.17	PB.8548	uncharacterized protein LOC106756527
PB.10670.4	PB.10670	uncharacterized protein LOC107766243
PB.27389.6	PB.27389	Uncharacterized WD repeat-containing protein C18H10.05
PB.27389.8	PB.27389	Uncharacterized WD repeat-containing protein C18H10.05
PB.49019.40	PB.49019	Uncharacterized WD repeat-containing protein C2A9.03
PB.49019.68	PB.49019	Uncharacterized WD repeat-containing protein C2A9.03
PB.1041.4	PB.1041	Unknown function
PB.1041.6	PB.1041	Unknown function
PB.13058.8	PB.13058	Unknown function
PB.1801.22	PB.1801	Unknown function
PB.1801.24	PB.1801	Unknown function
PB.22134.2	PB.22134	Unknown function
PB.22134.5	PB.22134	Unknown function
PB.41237.1	PB.41237	Unknown function
PB.41237.7	PB.41237	Unknown function
PB.42502.1	PB.42502	Unknown function
PB.42502.2	PB.42502	Unknown function
PB.44274.10	PB.44274	Unknown function
PB.44274.11	PB.44274	Unknown function
PB.44274.4	PB.44274	Unknown function
PB.47131.5	PB.47131	Unknown function
PB.47131.9	PB.47131	Unknown function
PB.738.5	PB.738	Unknown function
PB.7456.20	PB.7456	Vesicle-associated protein 4-2
PB.7456.21	PB.7456	Vesicle-associated protein 4-2
PB.47840.22	PB.47840	Vicianin hydrolase (Fragment)
PB.47840.9	PB.47840	Vicianin hydrolase (Fragment)
PB.20281.6	PB.20281	WD repeat-containing protein 44
PB.20281.7	PB.20281	WD repeat-containing protein 44
PB.32174.7	PB.32174	WRKY transcription factor 6
PB.33905.10	PB.33905	YLP motif-containing protein 1
PB.33905.9	PB.33905	YLP motif-containing protein 1
PB.52115.6	PB.52115	Zeta-carotene desaturase, chloroplastic/chromoplastic
PB.52115.7	PB.52115	Zeta-carotene desaturase, chloroplastic/chromoplastic
PB.7932.11	PB.7932	Zinc finger CCCH domain-containing protein 43
PB.7932.7	PB.7932	Zinc finger CCCH domain-containing protein 67
PB.18154.3	PB.18154	#N/A
PB.48375.3	PB.48375	#N/A
PB.48375.4	PB.48375	#N/A
PB.7899.10	PB.7899	#N/A
PB.7899.6	PB.7899	#N/A

## Sheet: S3
TranscriptID	GeneID	Gene description
PB.9201.10	PB.9201	26S proteasome non-ATPase regulatory subunit 2 homolog A
PB.9201.13	PB.9201	26S proteasome non-ATPase regulatory subunit 2 homolog A
PB.27267.2	PB.27267	Actin-related protein 6
PB.27267.4	PB.27267	Actin-related protein 6
PB.27267.7	PB.27267	Actin-related protein 6
PB.36204.11	PB.36204	Auxin response factor 4(ARF4); Auxin response factors (ARFs) are transcriptional factors that bind specifically to the DNA sequence 5'-TGTCTC-3' found in the auxin-responsive promoter elements (AuxREs). Could act as transcriptional activator or repressor. Formation of heterodimers with Aux/IAA proteins may alter their ability to modulate early auxin response genes expression.
PB.36204.13	PB.36204	Auxin response factor 4(ARF4); Auxin response factors (ARFs) are transcriptional factors that bind specifically to the DNA sequence 5'-TGTCTC-3' found in the auxin-responsive promoter elements (AuxREs). Could act as transcriptional activator or repressor.
PB.36204.7	PB.36204	Auxin response factor 4(ARF4); Auxin response factors (ARFs) are transcriptional factors that bind specifically to the DNA sequence 5'-TGTCTC-3' found in the auxin-responsive promoter elements (AuxREs). Could act as transcriptional activator or repressor.
PB.23440.12	PB.23440	Auxin-responsive protein IAA9; Indoleacetic acid-induced protein 9; Aux/IAA proteins are short-lived transcriptional factors that function as repressors of early auxin response genes at low auxin concentrations. Repression is thought to result from the interaction with auxin response factors (ARFs), proteins that bind to the auxin-responsive promoter element (AuxRE). Formation of heterodimers wit…
PB.23440.22	PB.23440	Auxin-responsive protein IAA9; Indoleacetic acid-induced protein 9; Aux/IAA proteins are short-lived transcriptional factors that function as repressors of early auxin response genes at low auxin concentrations. Repression is thought to result from the in
PB.49148.11	PB.49148	Auxin-responsive protein IAA9; Indoleacetic acid-induced protein 9; Aux/IAA proteins are short-lived transcriptional factors that function as repressors of early auxin response genes at low auxin concentrations. Repression is thought to result from the in
PB.49148.13	PB.49148	Auxin-responsive protein IAA9; Indoleacetic acid-induced protein 9; Aux/IAA proteins are short-lived transcriptional factors that function as repressors of early auxin response genes at low auxin concentrations. Repression is thought to result from the in
PB.49148.14	PB.49148	Auxin-responsive protein IAA9; Indoleacetic acid-induced protein 9; Aux/IAA proteins are short-lived transcriptional factors that function as repressors of early auxin response genes at low auxin concentrations. Repression is thought to result from the in
PB.3887.3	PB.3887	Calcium sensing receptor, chloroplastic
PB.3887.7	PB.3887	Calcium sensing receptor, chloroplastic
PB.25063.5	PB.25063	Calcium-dependent protein kinase
PB.7796.3	PB.7796	DnaJ homolog subfamily C member 10
PB.7796.5	PB.7796	DnaJ homolog subfamily C member 10
PB.36997.19	PB.36997	DnaJ protein homolog ANJ1(DNAJ1)
PB.36997.4	PB.36997	DnaJ protein homolog ANJ1(DNAJ1)
PB.6970.16	PB.6970	ERBB-3 BINDING PROTEIN 1
PB.6970.8	PB.6970	ERBB-3 BINDING PROTEIN 1
PB.41289.2	PB.41289	Ethylene-overproduction protein 1
PB.41289.3	PB.41289	Ethylene-overproduction protein 1
PB.51229.6	PB.51229	GDSL esterase/lipase 5
PB.18797.4	PB.18797	High affinity nitrate transporter 2.5
PB.18797.5	PB.18797	High affinity nitrate transporter 2.5
PB.18797.6	PB.18797	High affinity nitrate transporter 2.5
PB.18797.8	PB.18797	High affinity nitrate transporter 2.5
PB.18797.9	PB.18797	High affinity nitrate transporter 2.5
PB.42255.4	PB.42255	High affinity nitrate transporter 2.5
PB.42255.5	PB.42255	High affinity nitrate transporter 2.5
PB.8144.23	PB.8144	L-ascorbate peroxidase, cytosolic
PB.8144.41	PB.8144	L-ascorbate peroxidase, cytosolic
PB.8144.44	PB.8144	L-ascorbate peroxidase, cytosolic
PB.8144.54	PB.8144	L-ascorbate peroxidase, cytosolic
PB.8144.62	PB.8144	L-ascorbate peroxidase, cytosolic
PB.42880.2	PB.42880	Long chain acyl-CoA synthetase 7, peroxisomal
PB.42880.3	PB.42880	Long chain acyl-CoA synthetase 7, peroxisomal
PB.30380.11	PB.30380	Methylesterase 17
PB.30380.6	PB.30380	Methylesterase 17
PB.32723.13	PB.32723	Nucleobase-ascorbate transporter 6
PB.32723.5	PB.32723	Nucleobase-ascorbate transporter 6
PB.32723.8	PB.32723	Nucleobase-ascorbate transporter 6
PB.32723.9	PB.32723	Nucleobase-ascorbate transporter 6
PB.48960.8	PB.48960	Pectin acetylesterase 11
PB.14256.10	PB.14256	Pectin acetylesterase 8
PB.14256.8	PB.14256	Pectin acetylesterase 8
PB.48960.16	PB.48960	Pectin acetylesterase 8
PB.4729.40	PB.4729	Peroxidase 42
PB.4729.55	PB.4729	Peroxidase 42
PB.24142.11	PB.24142	Phospholipid-transporting ATPase 2
PB.24142.19	PB.24142	Phospholipid-transporting ATPase 2
PB.14787.2	PB.14787	Plastidic glucose transporter 4
PB.14787.5	PB.14787	Plastidic glucose transporter 4
PB.14787.7	PB.14787	Plastidic glucose transporter 4
PB.24772.2	PB.24772	Probable sodium/metabolite cotransporter BASS1, chloroplastic
PB.24772.3	PB.24772	Probable sodium/metabolite cotransporter BASS1, chloroplastic
PB.24772.4	PB.24772	Probable sodium/metabolite cotransporter BASS1, chloroplastic
PB.30120.3	PB.30120	Protein EMBRYO DEFECTIVE 1674
PB.30120.7	PB.30120	Protein EMBRYO DEFECTIVE 1674
PB.49342.3	PB.49342	Protein FAR1-RELATED SEQUENCE 5
PB.49342.4	PB.49342	Protein FAR1-RELATED SEQUENCE 5
PB.49342.6	PB.49342	Protein FAR1-RELATED SEQUENCE 5
PB.45722.4	PB.45722	Protein SHOOT GRAVITROPISM 6
PB.45722.7	PB.45722	Protein SHOOT GRAVITROPISM 6
PB.23931.131	PB.23931	Protein SUPPRESSOR OF K(+) TRANSPORT GROWTH DEFECT 1
PB.23931.138	PB.23931	Protein SUPPRESSOR OF K(+) TRANSPORT GROWTH DEFECT 1
PB.23979.16	PB.23979	Serine/arginine-rich splicing factor SR45a
PB.23979.23	PB.23979	Serine/arginine-rich splicing factor SR45a
PB.18335.13	PB.18335	Serine/arginine-rich-splicing factor SR34
PB.18335.19	PB.18335	Serine/arginine-rich-splicing factor SR34
PB.12302.13	PB.12302	Stromal 70 kDa heat shock-related protein, chloroplastic
PB.12302.18	PB.12302	Stromal 70 kDa heat shock-related protein, chloroplastic
PB.12302.21	PB.12302	Stromal 70 kDa heat shock-related protein, chloroplastic
PB.20756.15	PB.20756	Sugar transporter ERD6-like 6
PB.20756.16	PB.20756	Sugar transporter ERD6-like 6
PB.20756.9	PB.20756	Sugar transporter ERD6-like 6
PB.49886.4	PB.49886	Two pore calcium channel protein 1
PB.49886.8	PB.49886	Two pore calcium channel protein 1
PB.13511.4	PB.13511	vacuolar amino acid transporter 1-like
PB.13511.9	PB.13511	vacuolar amino acid transporter 1-like
PB.40634.13	PB.40634	Vacuolar-sorting receptor 6
PB.40634.4	PB.40634	Vacuolar-sorting receptor 6
PB.53197.12	PB.53197	V-type proton ATPase subunit B2
PB.53197.4	PB.53197	V-type proton ATPase subunit B2
PB.46265.11	PB.46265	V-type proton ATPase subunit C
PB.46265.9	PB.46265	V-type proton ATPase subunit C
PB.4134.12	PB.4134	1-deoxy-D-xylulose 5-phosphate reductoisomerase, chloroplastic
PB.4134.4	PB.4134	1-deoxy-D-xylulose 5-phosphate reductoisomerase, chloroplastic
PB.4134.9	PB.4134	1-deoxy-D-xylulose 5-phosphate reductoisomerase, chloroplastic
PB.31366.2	PB.31366	1-phosphatidylinositol-3-phosphate 5-kinase FAB1B
PB.31366.3	PB.31366	1-phosphatidylinositol-3-phosphate 5-kinase FAB1B
PB.4348.25	PB.4348	2-dehydro-3-deoxyphosphooctonate aldolase
PB.4348.30	PB.4348	2-dehydro-3-deoxyphosphooctonate aldolase
PB.11530.6	PB.11530	3-oxoacyl-[acyl-carrier-protein] reductase, chloroplastic
PB.11530.9	PB.11530	3-oxoacyl-[acyl-carrier-protein] reductase, chloroplastic
PB.27566.6	PB.27566	50S ribosomal protein L24
PB.27566.7	PB.27566	50S ribosomal protein L24
PB.19523.10	PB.19523	Aberrant root formation protein 4
PB.19523.15	PB.19523	Aberrant root formation protein 4
PB.19523.6	PB.19523	Aberrant root formation protein 4
PB.19523.7	PB.19523	Aberrant root formation protein 4
PB.43577.16	PB.43577	ADP-ribosylation factor 1
PB.43577.18	PB.43577	ADP-ribosylation factor 1
PB.43577.28	PB.43577	ADP-ribosylation factor 1
PB.5076.11	PB.5076	Afadin- and alpha-actinin-binding protein A
PB.5076.6	PB.5076	Afadin- and alpha-actinin-binding protein A
PB.29333.10	PB.29333	Allantoinase
PB.29333.2	PB.29333	Allantoinase
PB.48668.13	PB.48668	Alpha/beta-hydrolase domain protein
PB.48668.5	PB.48668	Alpha/beta-hydrolase domain protein
PB.10962.59	PB.10962	Alpha-glucan water dikinase, chloroplastic
PB.10962.62	PB.10962	Alpha-glucan water dikinase, chloroplastic
PB.19666.4	PB.19666	Anoctamin-like protein At1g73020
PB.48050.1	PB.48050	AP-4 complex subunit mu
PB.48050.6	PB.48050	AP-4 complex subunit mu
PB.4062.2	PB.4062	Aspartic proteinase-like protein 2
PB.35905.3	PB.35905	AT-hook motif nuclear-localized protein 1
PB.35905.8	PB.35905	AT-hook motif nuclear-localized protein 1
PB.52253.3	PB.52253	AT-hook motif nuclear-localized protein 13
PB.52253.4	PB.52253	AT-hook motif nuclear-localized protein 13
PB.42920.4	PB.42920	ATP-dependent RNA helicase SUV3, mitochondrial
PB.42920.6	PB.42920	ATP-dependent RNA helicase SUV3, mitochondrial
PB.30298.19	PB.30298	AUGMIN subunit 1
PB.35822.7	PB.35822	AUGMIN subunit 7
PB.35822.9	PB.35822	AUGMIN subunit 7
PB.3450.2	PB.3450	AUGMIN subunit 8
PB.3450.6	PB.3450	AUGMIN subunit 8
PB.49743.5	PB.49743	BEL1-like homeodomain protein 1
PB.49743.7	PB.49743	BEL1-like homeodomain protein 1
PB.22341.18	PB.22341	Beta carbonic anhydrase 5, chloroplastic
PB.22341.8	PB.22341	Beta carbonic anhydrase 5, chloroplastic
PB.49202.12	PB.49202	Beta-fructofuranosidase, insoluble isoenzyme CWINV6
PB.49202.14	PB.49202	Beta-fructofuranosidase, insoluble isoenzyme CWINV6
PB.49202.6	PB.49202	Beta-fructofuranosidase, insoluble isoenzyme CWINV6
PB.40910.5	PB.40910	Beta-galactosidase
PB.14051.11	PB.14051	Beta-galactosidase 15
PB.14051.19	PB.14051	Beta-galactosidase 15
PB.23680.3	PB.23680	Beta-glucosidase 12
PB.23680.4	PB.23680	Beta-glucosidase 12
PB.4742.12	PB.4742	Beta-glucosidase 46
PB.4742.4	PB.4742	Beta-glucosidase 46
PB.30074.5	PB.30074	BHLH transcription factor
PB.30074.9	PB.30074	BHLH transcription factor
PB.22841.10	PB.22841	Bifunctional dihydrofolate reductase-thymidylate synthase
PB.22841.9	PB.22841	Bifunctional dihydrofolate reductase-thymidylate synthase
PB.24605.10	PB.24605	Bifunctional phosphatase IMPL2, chloroplastic
PB.24605.9	PB.24605	Bifunctional phosphatase IMPL2, chloroplastic
PB.32925.12	PB.32925	BRCA1-associated protein
PB.32925.14	PB.32925	BRCA1-associated protein
PB.20906.15	PB.20906	BTB/POZ domain-containing protein At2g30600
PB.20906.21	PB.20906	BTB/POZ domain-containing protein At2g30600
PB.20906.29	PB.20906	BTB/POZ domain-containing protein At2g30600
PB.23082.3	PB.23082	Calcineurin B-like protein 4
PB.23082.4	PB.23082	Calcineurin B-like protein 4
PB.53434.8	PB.53434	Carboxypeptidase SOL1
PB.53434.9	PB.53434	Carboxypeptidase SOL1
PB.30718.10	PB.30718	Casein kinase II subunit alpha
PB.30718.4	PB.30718	Casein kinase II subunit alpha
PB.30718.7	PB.30718	Casein kinase II subunit alpha
PB.30718.9	PB.30718	Casein kinase II subunit alpha
PB.12511.13	PB.12511	CASP-like protein 2B1
PB.12511.24	PB.12511	CASP-like protein 2B1
PB.12511.6	PB.12511	CASP-like protein 2B1
PB.17293.10	PB.17293	Cell division protein FtsY homolog, chloroplastic
PB.17293.12	PB.17293	Cell division protein FtsY homolog, chloroplastic
PB.44558.18	PB.44558	Cellulose synthase-like protein G1
PB.44558.19	PB.44558	Cellulose synthase-like protein G1
PB.52525.5	PB.52525	Cellulose synthase-like protein G2
PB.52525.9	PB.52525	Cellulose synthase-like protein G2
PB.2292.2	PB.2292	Ceramide kinase
PB.2292.4	PB.2292	Ceramide kinase
PB.13794.15	PB.13794	Chaperonin CPN60-like 2, mitochondrial
PB.15798.10	PB.15798	CHD3-type chromatin-remodeling factor PICKLE
PB.13911.13	PB.13911	Chitin elicitor receptor kinase 1
PB.38565.2	PB.38565	Coiled-coil domain-containing protein SCD2
PB.38565.6	PB.38565	Coiled-coil domain-containing protein SCD2
PB.42924.10	PB.42924	Cold-regulated 413 inner membrane protein 2, chloroplastic
PB.42924.9	PB.42924	Cold-regulated 413 inner membrane protein 2, chloroplastic
PB.3303.12	PB.3303	Common plant regulatory factor 1
PB.3303.20	PB.3303	Common plant regulatory factor 1
PB.3303.22	PB.3303	Common plant regulatory factor 1
PB.3303.9	PB.3303	Common plant regulatory factor 1
PB.29760.4	PB.29760	Conserved oligomeric Golgi complex subunit 8
PB.29760.5	PB.29760	Conserved oligomeric Golgi complex subunit 8
PB.42800.10	PB.42800	Copper methylamine oxidase
PB.42800.9	PB.42800	Copper methylamine oxidase
PB.5983.6	PB.5983	CSC1-like protein ERD4
PB.13911.7	PB.13911	Cycloartenol Synthase
PB.49929.2	PB.49929	Cycloartenol synthase
PB.18251.6	PB.18251	Cystathionine beta-lyase, chloroplastic
PB.18251.7	PB.18251	Cystathionine beta-lyase, chloroplastic
PB.4346.12	PB.4346	Cysteine protease ATG4
PB.4346.5	PB.4346	Cysteine protease ATG4
PB.46766.12	PB.46766	Cytosolic enolase 3
PB.46766.15	PB.46766	Cytosolic enolase 3
PB.46766.7	PB.46766	Cytosolic enolase 3
PB.44392.13	PB.44392	Deacetoxyvindoline 4-hydroxylase
PB.44392.8	PB.44392	Deacetoxyvindoline 4-hydroxylase
PB.45830.3	PB.45830	DEAD-box ATP-dependent RNA helicase 28
PB.42361.19	PB.42361	DEAD-box ATP-dependent RNA helicase 31
PB.42361.22	PB.42361	DEAD-box ATP-dependent RNA helicase 31
PB.14027.16	PB.14027	DEAD-box ATP-dependent RNA helicase 50
PB.14027.5	PB.14027	DEAD-box ATP-dependent RNA helicase 50
PB.33825.8	PB.33825	Diacylglycerol kinase 1
PB.33825.9	PB.33825	Diacylglycerol kinase 1
PB.34796.6	PB.34796	Dihydroorotase, mitochondrial
PB.34796.7	PB.34796	Dihydroorotase, mitochondrial
PB.50358.13	PB.50358	Dihydroorotase, mitochondrial
PB.50358.17	PB.50358	Dihydroorotase, mitochondrial
PB.19725.12	PB.19725	Diphthine--ammonia ligase
PB.19725.2	PB.19725	Diphthine--ammonia ligase
PB.19725.7	PB.19725	Diphthine--ammonia ligase
PB.17316.5	PB.17316	DNA (cytosine-5)-methyltransferase CMT3
PB.17316.6	PB.17316	DNA (cytosine-5)-methyltransferase CMT3
PB.49711.3	PB.49711	DNA primase small subunit
PB.49711.5	PB.49711	DNA primase small subunit
PB.28056.10	PB.28056	DNA repair protein RAD51 homolog B
PB.28056.11	PB.28056	DNA repair protein RAD51 homolog B
PB.28056.23	PB.28056	DNA repair protein RAD51 homolog B
PB.28056.24	PB.28056	DNA repair protein RAD51 homolog B
PB.27616.3	PB.27616	DNA-directed RNA polymerase III subunit RPC3
PB.27616.5	PB.27616	DNA-directed RNA polymerase III subunit RPC3
PB.25063.6	PB.25063	Dolichol-phosphate mannosyltransferase-like protein
PB.48493.3	PB.48493	DUF21 domain-containing protein At1g47330
PB.48493.8	PB.48493	DUF21 domain-containing protein At1g47330
PB.6216.10	PB.6216	Dynamin-related protein 4C
PB.6216.11	PB.6216	Dynamin-related protein 4C
PB.5226.7	PB.5226	E3 ubiquitin ligase BIG BROTHER
PB.20354.1	PB.20354	E3 ubiquitin-protein ligase At4g11680
PB.20354.8	PB.20354	E3 ubiquitin-protein ligase At4g11680
PB.43858.6	PB.43858	E3 ubiquitin-protein ligase MBR1
PB.43858.7	PB.43858	E3 ubiquitin-protein ligase MBR1
PB.36563.10	PB.36563	E3 ubiquitin-protein ligase UPL3
PB.36563.5	PB.36563	E3 ubiquitin-protein ligase UPL3
PB.45830.4	PB.45830	EID1-like F-box protein 2
PB.21321.12	PB.21321	Endoplasmic reticulum-Golgi intermediate compartment protein 3
PB.21321.3	PB.21321	Endoplasmic reticulum-Golgi intermediate compartment protein 3
PB.162.4	PB.162	Endoribonuclease Dicer homolog 4
PB.162.5	PB.162	Endoribonuclease Dicer homolog 4
PB.32244.2	PB.32244	Enhancer of mRNA-decapping protein 4
PB.17951.1	PB.17951	ESCRT-related protein CHMP1A
PB.39505.24	PB.39505	Eukaryotic peptide chain release factor GTP-binding subunit ERF3A
PB.39505.6	PB.39505	Eukaryotic peptide chain release factor GTP-binding subunit ERF3A
PB.19140.13	PB.19140	Eukaryotic translation initiation factor 3 subunit A
PB.19140.14	PB.19140	Eukaryotic translation initiation factor 3 subunit A
PB.19140.22	PB.19140	Eukaryotic translation initiation factor 3 subunit A
PB.19140.8	PB.19140	Eukaryotic translation initiation factor 3 subunit A
PB.14720.17	PB.14720	Eukaryotic translation initiation factor 3 subunit H
PB.14720.24	PB.14720	Eukaryotic translation initiation factor 3 subunit H
PB.50816.16	PB.50816	Eukaryotic translation initiation factor 5A-2
PB.50816.18	PB.50816	Eukaryotic translation initiation factor 5A-2
PB.50816.21	PB.50816	Eukaryotic translation initiation factor 5A-2
PB.50816.25	PB.50816	Eukaryotic translation initiation factor 5A-2
PB.27860.13	PB.27860	Exocyst complex component EXO70A1
PB.27860.7	PB.27860	Exocyst complex component EXO70A1
PB.31880.11	PB.31880	Exocyst complex component EXO70B1
PB.31880.12	PB.31880	Exocyst complex component EXO70B1
PB.31880.14	PB.31880	Exocyst complex component EXO70B1
PB.31880.8	PB.31880	Exocyst complex component EXO70B1
PB.48674.11	PB.48674	Exportin-7-B
PB.48674.15	PB.48674	Exportin-7-B
PB.48674.9	PB.48674	Exportin-7-B
PB.9546.6	PB.9546	External alternative NAD(P)H-ubiquinone oxidoreductase B1, mitochondrial
PB.49577.171	PB.49577	Fasciclin-like arabinogalactan protein 11
PB.25779.5	PB.25779	Flotillin-like protein 1
PB.25779.6	PB.25779	Flotillin-like protein 1
PB.5805.4	PB.5805	Flowering locus K homology domain
PB.5805.6	PB.5805	Flowering locus K homology domain
PB.8529.38	PB.8529	Glucose-1-phosphate adenylyltransferase large subunit 1 (Fragment)
PB.8529.41	PB.8529	Glucose-1-phosphate adenylyltransferase large subunit 1 (Fragment)
PB.43514.10	PB.43514	Glucose-1-phosphate adenylyltransferase large subunit 1, chloroplastic
PB.43514.5	PB.43514	Glucose-1-phosphate adenylyltransferase large subunit 1, chloroplastic
PB.43514.7	PB.43514	Glucose-1-phosphate adenylyltransferase large subunit 1, chloroplastic
PB.25978.14	PB.25978	Glycerophosphodiester phosphodiesterase GDPD4
PB.25978.9	PB.25978	Glycerophosphodiester phosphodiesterase GDPD4
PB.29431.14	PB.29431	Glyoxysomal processing protease, glyoxysomal
PB.29431.26	PB.29431	Glyoxysomal processing protease, glyoxysomal
PB.4673.2	PB.4673	Golgi to ER traffic protein 4 homolog
PB.4673.6	PB.4673	Golgi to ER traffic protein 4 homolog
PB.23534.4	PB.23534	GPN-loop GTPase 2
PB.23534.6	PB.23534	GPN-loop GTPase 2
PB.43118.1	PB.43118	GTPase Der
PB.43118.2	PB.43118	GTPase Der
PB.43118.7	PB.43118	GTPase Der
PB.13794.12	PB.13794	G-type lectin S-receptor-like serine/threonine-protein kinase At4g27290
PB.30696.10	PB.30696	Guanine nucleotide-binding protein alpha-1 subunit
PB.30696.12	PB.30696	Guanine nucleotide-binding protein alpha-1 subunit
PB.45648.10	PB.45648	Helicase protein MOM1
PB.45648.8	PB.45648	Helicase protein MOM1
PB.26760.4	PB.26760	Heparan-alpha-glucosaminide N-acetyltransferase
PB.26760.9	PB.26760	Heparan-alpha-glucosaminide N-acetyltransferase
PB.43685.5	PB.43685	Hexokinase-1
PB.43685.7	PB.43685	Hexokinase-1
PB.49663.8	PB.49663	Histone deacetylase HDT1
PB.49663.9	PB.49663	Histone deacetylase HDT1
PB.47862.12	PB.47862	IAA-amino acid hydrolase ILR1-like 4
PB.47862.14	PB.47862	IAA-amino acid hydrolase ILR1-like 4
PB.7608.12	PB.7608	Increased DNA methylation 1
PB.7608.13	PB.7608	Increased DNA methylation 1
PB.30758.3	PB.30758	IQ domain-containing protein IQM3
PB.30758.4	PB.30758	IQ domain-containing protein IQM3
PB.15122.18	PB.15122	KH domain-containing protein At4g18375
PB.15122.4	PB.15122	KH domain-containing protein At4g18375
PB.14051.26	PB.14051	kinesin-4-like
PB.20624.6	PB.20624	Kinesin-like protein
PB.20624.7	PB.20624	Kinesin-like protein
PB.19666.8	PB.19666	L-Ala-D/L-amino acid epimerase
PB.42873.1	PB.42873	L-Ala-D/L-amino acid epimerase
PB.42873.4	PB.42873	L-Ala-D/L-amino acid epimerase
PB.53301.12	PB.53301	Leukocyte receptor cluster member 8 isogeny
PB.53301.8	PB.53301	Leukocyte receptor cluster member 8 isogeny
PB.53135.2	PB.53135	Lipoyl synthase, chloroplastic
PB.53135.3	PB.53135	Lipoyl synthase, chloroplastic
PB.27130.6	PB.27130	Lysine-specific demethylase JMJ25
PB.27130.8	PB.27130	Lysine-specific demethylase JMJ25
PB.39114.11	PB.39114	Magnesium-chelatase subunit ChlI, chloroplastic
PB.39114.7	PB.39114	Magnesium-chelatase subunit ChlI, chloroplastic
PB.50760.23	PB.50760	Membrane-anchored ubiquitin-fold protein 3
PB.50760.30	PB.50760	Membrane-anchored ubiquitin-fold protein 3
PB.52231.5	PB.52231	Methylthioribose kinase
PB.52231.6	PB.52231	Methylthioribose kinase
PB.3181.37	PB.3181	Microspherule protein 1
PB.3181.38	PB.3181	Microspherule protein 1
PB.46417.3	PB.46417	Mitochondrial inner membrane protease ATP23
PB.46417.4	PB.46417	Mitochondrial inner membrane protease ATP23
PB.32857.8	PB.32857	Mitogen-activated protein kinase kinase 2
PB.32857.9	PB.32857	Mitogen-activated protein kinase kinase 2
PB.21663.170	PB.21663	MLP-like protein 31
PB.21663.171	PB.21663	MLP-like protein 31
PB.3743.3	PB.3743	Monocopper oxidase-like protein SKU5
PB.3743.5	PB.3743	Monocopper oxidase-like protein SKU5
PB.32635.2	PB.32635	MORC family CW-type zinc finger protein 3
PB.32635.3	PB.32635	MORC family CW-type zinc finger protein 3
PB.36355.4	PB.36355	mRNA cap guanine-N7 methyltransferase 1
PB.36355.6	PB.36355	mRNA cap guanine-N7 methyltransferase 1
PB.36355.8	PB.36355	mRNA cap guanine-N7 methyltransferase 1
PB.19077.8	PB.19077	mRNA-decapping enzyme-like protein
PB.19077.9	PB.19077	mRNA-decapping enzyme-like protein
PB.22952.5	PB.22952	Multiple C2 and transmembrane domain-containing protein 1
PB.1940.5	PB.1940	Multiple inositol polyphosphate phosphatase 1
PB.1940.6	PB.1940	Multiple inositol polyphosphate phosphatase 1
PB.22395.10	PB.22395	Myosin heavy chain kinase B
PB.22395.11	PB.22395	Myosin heavy chain kinase B
PB.22395.8	PB.22395	Myosin heavy chain kinase B
PB.33638.2	PB.33638	NADH-cytochrome b5 reductase-like protein
PB.33638.5	PB.33638	NADH-cytochrome b5 reductase-like protein
PB.24224.5	PB.24224	NADP-dependent malic enzyme 3
PB.32254.6	PB.32254	Nephrocystin-3
PB.32254.8	PB.32254	Nephrocystin-3
PB.40327.10	PB.40327	Nicotinate phosphoribosyltransferase 2
PB.40327.13	PB.40327	Nicotinate phosphoribosyltransferase 2
PB.40327.9	PB.40327	Nicotinate phosphoribosyltransferase 2
PB.21310.6	PB.21310	Niemann-Pick C1 protein
PB.21310.7	PB.21310	Niemann-Pick C1 protein
PB.40426.10	PB.40426	Nuclear poly(A) polymerase 3
PB.40426.9	PB.40426	Nuclear poly(A) polymerase 3
PB.25595.3	PB.25595	Nuclear pore complex protein NUP205
PB.25595.4	PB.25595	Nuclear pore complex protein NUP205
PB.888.5	PB.888	Nuclear pore complex protein NUP88
PB.888.7	PB.888	Nuclear pore complex protein NUP88
PB.5197.7	PB.5197	Nuclear transcription factor Y subunit A-3
PB.5197.8	PB.5197	Nuclear transcription factor Y subunit A-3
PB.49378.11	PB.49378	Nuclear transcription factor Y subunit A-8
PB.49378.3	PB.49378	Nuclear transcription factor Y subunit A-8
PB.49378.4	PB.49378	Nuclear transcription factor Y subunit A-8
PB.49378.6	PB.49378	Nuclear transcription factor Y subunit A-8
PB.17040.73	PB.17040	Nucleolar protein 56
PB.17040.77	PB.17040	Nucleolar protein 56
PB.8637.13	PB.8637	Nucleolin 2
PB.8637.31	PB.8637	Nucleolin 2
PB.19834.19	PB.19834	Nucleoside-triphosphatase
PB.19834.24	PB.19834	Nucleoside-triphosphatase
PB.162.2	PB.162	O-acyltransferase WSD1
PB.46909.4	PB.46909	Oligoribonuclease
PB.46909.5	PB.46909	Oligoribonuclease
PB.16467.4	PB.16467	Outer envelope pore protein 21, chloroplastic
PB.16467.9	PB.16467	Outer envelope pore protein 21, chloroplastic
PB.3729.12	PB.3729	Oxysterol-binding protein-related protein 2A
PB.3729.8	PB.3729	Oxysterol-binding protein-related protein 2A
PB.30967.12	PB.30967	Pantothenate kinase 2
PB.30967.4	PB.30967	Pantothenate kinase 2
PB.30967.5	PB.30967	Pantothenate kinase 2
PB.29518.5	PB.29518	Patatin-like phospholipase domain-containing protein 2
PB.29518.7	PB.29518	Patatin-like phospholipase domain-containing protein 2
PB.44625.1	PB.44625	Patatin-like protein 2
PB.44625.10	PB.44625	Patatin-like protein 2
PB.44625.30	PB.44625	Patatin-like protein 2
PB.44625.31	PB.44625	Patatin-like protein 2
PB.33359.6	PB.33359	Pentatricopeptide repeat-containing protein At4g13650
PB.33359.9	PB.33359	Pentatricopeptide repeat-containing protein At4g13650
PB.8916.10	PB.8916	Pentatricopeptide repeat-containing protein At4g25270, chloroplastic
PB.8916.3	PB.8916	Pentatricopeptide repeat-containing protein At4g25270, chloroplastic
PB.5749.8	PB.5749	Pentatricopeptide repeat-containing protein At5g03800
PB.32089.5	PB.32089	Pentatricopeptide repeat-containing protein At5g48730, chloroplastic
PB.32089.6	PB.32089	Pentatricopeptide repeat-containing protein At5g48730, chloroplastic
PB.22299.4	PB.22299	Pentatricopeptide repeat-containing protein At5g55840
PB.22299.5	PB.22299	Pentatricopeptide repeat-containing protein At5g55840
PB.37491.13	PB.37491	Peptide chain release factor 1
PB.37501.13	PB.37501	Peptide chain release factor 1
PB.37501.15	PB.37501	Peptide chain release factor 1
PB.37501.27	PB.37501	Peptide chain release factor 1
PB.46411.4	PB.46411	Peptidyl-prolyl cis-trans isomerase E
PB.46411.8	PB.46411	Peptidyl-prolyl cis-trans isomerase E
PB.3505.3	PB.3505	Peptidyl-prolyl cis-trans isomerase PASTICCINO1
PB.3505.5	PB.3505	Peptidyl-prolyl cis-trans isomerase PASTICCINO1
PB.3505.8	PB.3505	Peptidyl-prolyl cis-trans isomerase PASTICCINO1
PB.38584.10	PB.38584	PHD finger protein ING1
PB.38584.12	PB.38584	PHD finger protein ING1
PB.12363.5	PB.12363	PHD finger-like domain-containing protein 5B
PB.12363.6	PB.12363	PHD finger-like domain-containing protein 5B
PB.12363.9	PB.12363	PHD finger-like domain-containing protein 5B
PB.4446.11	PB.4446	Phenylalanine--tRNA ligase beta subunit, cytoplasmic
PB.4446.5	PB.4446	Phenylalanine--tRNA ligase beta subunit, cytoplasmic
PB.4446.7	PB.4446	Phenylalanine--tRNA ligase beta subunit, cytoplasmic
PB.43398.2	PB.43398	Phosphatidylinositol 4-kinase beta 2
PB.43398.3	PB.43398	Phosphatidylinositol 4-kinase beta 2
PB.43398.4	PB.43398	Phosphatidylinositol 4-kinase beta 2
PB.7615.11	PB.7615	Phosphatidylinositol 4-phosphate 5-kinase 9
PB.7615.15	PB.7615	Phosphatidylinositol 4-phosphate 5-kinase 9
PB.7615.22	PB.7615	Phosphatidylinositol 4-phosphate 5-kinase 9
PB.672.11	PB.672	Phospho-2-dehydro-3-deoxyheptonate aldolase 1, chloroplastic
PB.672.6	PB.672	Phospho-2-dehydro-3-deoxyheptonate aldolase 1, chloroplastic
PB.708.4	PB.708	Phosphoenolpyruvate carboxylase 2
PB.708.8	PB.708	Phosphoenolpyruvate carboxylase 2
PB.32244.5	PB.32244	Phospholipase A(1) LCAT3
PB.16830.2	PB.16830	Phosphoribosylglycinamide formyltransferase, chloroplastic
PB.16830.8	PB.16830	Phosphoribosylglycinamide formyltransferase, chloroplastic
PB.11612.13	PB.11612	Phytochrome-associated serine/threonine-protein phosphatase
PB.11612.14	PB.11612	Phytochrome-associated serine/threonine-protein phosphatase
PB.9546.5	PB.9546	Plant intracellular Ras-group-related LRR protein 6
PB.2616.12	PB.2616	Plant UBX domain-containing protein 7
PB.2616.4	PB.2616	Plant UBX domain-containing protein 7
PB.2616.9	PB.2616	Plant UBX domain-containing protein 7
PB.50525.14	PB.50525	Polyprenol reductase 2
PB.50525.16	PB.50525	Polyprenol reductase 2
PB.13454.10	PB.13454	Potassium channel AKT1
PB.13454.6	PB.13454	Potassium channel AKT1
PB.13470.3	PB.13470	Preprotein translocase subunit SCY2, chloroplastic
PB.13470.5	PB.13470	Preprotein translocase subunit SCY2, chloroplastic
PB.46025.12	PB.46025	Probable ADP-ribosylation factor GTPase-activating protein AGD14
PB.46025.6	PB.46025	Probable ADP-ribosylation factor GTPase-activating protein AGD14
PB.46025.7	PB.46025	Probable ADP-ribosylation factor GTPase-activating protein AGD14
PB.46025.8	PB.46025	Probable ADP-ribosylation factor GTPase-activating protein AGD14
PB.43250.11	PB.43250	Probable apyrase 6
PB.43250.19	PB.43250	Probable apyrase 6
PB.43250.2	PB.43250	Probable apyrase 6
PB.43250.7	PB.43250	Probable apyrase 6
PB.24567.13	PB.24567	Probable bifunctional methylthioribulose-1-phosphate dehydratase/enolase-phosphatase E1
PB.24567.14	PB.24567	Probable bifunctional methylthioribulose-1-phosphate dehydratase/enolase-phosphatase E1
PB.24224.8	PB.24224	Probable galacturonosyltransferase 4
PB.21064.1	PB.21064	Probable glutamate carboxypeptidase 2
PB.21064.4	PB.21064	Probable glutamate carboxypeptidase 2
PB.3450.9	PB.3450	Probable glutathione S-transferase
PB.48376.6	PB.48376	Probable leucine-rich repeat receptor-like serine/threonine-protein kinase At3g14840
PB.48376.7	PB.48376	Probable leucine-rich repeat receptor-like serine/threonine-protein kinase At3g14840
PB.46278.10	PB.46278	Probable LRR receptor-like serine/threonine-protein kinase At2g23950
PB.46278.3	PB.46278	Probable LRR receptor-like serine/threonine-protein kinase At2g23950
PB.46278.7	PB.46278	Probable LRR receptor-like serine/threonine-protein kinase At2g23950
PB.46278.8	PB.46278	Probable LRR receptor-like serine/threonine-protein kinase At2g23950
PB.46278.9	PB.46278	Probable LRR receptor-like serine/threonine-protein kinase At2g23950
PB.45488.3	PB.45488	Probable LRR receptor-like serine/threonine-protein kinase At5g45780
PB.45488.6	PB.45488	Probable LRR receptor-like serine/threonine-protein kinase At5g45780
PB.45488.8	PB.45488	Probable LRR receptor-like serine/threonine-protein kinase At5g45780
PB.6609.1	PB.6609	Probable LRR receptor-like serine/threonine-protein kinase At5g48740
PB.6609.6	PB.6609	Probable LRR receptor-like serine/threonine-protein kinase At5g48740
PB.30114.10	PB.30114	Probable N-acetyl-gamma-glutamyl-phosphate reductase, chloroplastic
PB.30114.4	PB.30114	Probable N-acetyl-gamma-glutamyl-phosphate reductase, chloroplastic
PB.30114.5	PB.30114	Probable N-acetyl-gamma-glutamyl-phosphate reductase, chloroplastic
PB.992.11	PB.992	Probable plastid-lipid-associated protein 7, chloroplastic
PB.958.5	PB.958	Probable proteasome inhibitor
PB.14705.27	PB.14705	Probable protein phosphatase 2C 33
PB.14705.5	PB.14705	Probable protein phosphatase 2C 33
PB.24087.11	PB.24087	Probable protein phosphatase 2C 52
PB.24087.14	PB.24087	Probable protein phosphatase 2C 52
PB.32319.12	PB.32319	Probable transcriptional regulator SLK2
PB.5804.5	PB.5804	Probable transcriptional regulatory protein At2g25830
PB.45123.7	PB.45123	Probable translation initiation factor eIF-2B subunit epsilon
PB.45123.9	PB.45123	Probable translation initiation factor eIF-2B subunit epsilon
PB.30141.3	PB.30141	Probable Ufm1-specific protease
PB.29030.11	PB.29030	Proline iminopeptidase
PB.29030.8	PB.29030	Proline iminopeptidase
PB.53253.5	PB.53253	Protease 2
PB.53253.6	PB.53253	Protease 2
PB.10472.3	PB.10472	Protein BASIC PENTACYSTEINE4
PB.10472.4	PB.10472	Protein BASIC PENTACYSTEINE4
PB.6470.4	PB.6470	Protein BREAST CANCER SUSCEPTIBILITY 1 homolog
PB.38216.14	PB.38216	Protein CROWDED NUCLEI 4
PB.38216.23	PB.38216	Protein CROWDED NUCLEI 4
PB.30162.5	PB.30162	Protein DJ-1 homolog C
PB.30162.6	PB.30162	Protein DJ-1 homolog C
PB.4924.12	PB.4924	Protein ENHANCED DISEASE RESISTANCE 2-like
PB.4924.7	PB.4924	Protein ENHANCED DISEASE RESISTANCE 2-like
PB.39139.3	PB.39139	Protein GUCD1
PB.39139.8	PB.39139	Protein GUCD1
PB.50697.3	PB.50697	Protein HIRA
PB.50697.4	PB.50697	Protein HIRA
PB.20113.3	PB.20113	Protein kinase PVPK-1
PB.20113.5	PB.20113	Protein kinase PVPK-1
PB.38184.10	PB.38184	Protein OS-9 homolog
PB.38184.9	PB.38184	Protein OS-9 homolog
PB.7576.18	PB.7576	Protein ROS1
PB.7576.3	PB.7576	Protein ROS1
PB.48229.5	PB.48229	Protein RRNAD1
PB.48229.6	PB.48229	Protein RRNAD1
PB.34756.12	PB.34756	Protein TIC 62, chloroplastic
PB.34756.8	PB.34756	Protein TIC 62, chloroplastic
PB.26769.20	PB.26769	Protein TIFY 11B
PB.26769.22	PB.26769	Protein TIFY 11B
PB.49396.6	PB.49396	Protein TOC75, chloroplastic
PB.49396.7	PB.49396	Protein TOC75, chloroplastic
PB.10618.6	PB.10618	Protein trichome berefringence-like 7
PB.10618.7	PB.10618	Protein trichome berefringence-like 7
PB.18265.7	PB.18265	Protein XAP5 CIRCADIAN TIMEKEEPER
PB.18265.9	PB.18265	Protein XAP5 CIRCADIAN TIMEKEEPER
PB.28279.3	PB.28279	Protoheme IX farnesyltransferase, mitochondrial
PB.28279.4	PB.28279	Protoheme IX farnesyltransferase, mitochondrial
PB.17417.4	PB.17417	Proton extrusion protein PcxA
PB.17417.5	PB.17417	Proton extrusion protein PcxA
PB.43978.10	PB.43978	Putative 3,4-dihydroxy-2-butanone kinase
PB.43978.11	PB.43978	Putative 3,4-dihydroxy-2-butanone kinase
PB.25384.5	PB.25384	Putative amidohydrolase YtcJ
PB.25384.8	PB.25384	Putative amidohydrolase YtcJ
PB.39756.19	PB.39756	Putative clathrin assembly protein At2g01600
PB.39756.25	PB.39756	Putative clathrin assembly protein At2g01600
PB.6047.1	PB.6047	Putative DEAD-box ATP-dependent RNA helicase 33
PB.23784.18	PB.23784	Putative E3 ubiquitin-protein ligase XBAT31
PB.23784.6	PB.23784	Putative E3 ubiquitin-protein ligase XBAT31
PB.49430.13	PB.49430	Putative E3 ubiquitin-protein ligase XBAT31
PB.49430.2	PB.49430	Putative E3 ubiquitin-protein ligase XBAT31
PB.49178.3	PB.49178	Putative lipase YOR059C
PB.49178.5	PB.49178	Putative lipase YOR059C
PB.53117.158	PB.53117	Putative lipid phosphate phosphatase 3, chloroplastic
PB.53117.159	PB.53117	Putative lipid phosphate phosphatase 3, chloroplastic
PB.37381.4	PB.37381	Putative membrane-bound O-acyltransferase C24H6.01c
PB.37381.5	PB.37381	Putative membrane-bound O-acyltransferase C24H6.01c
PB.36003.7	PB.36003	Putative pentatricopeptide repeat-containing protein At4g17915
PB.15673.2	PB.15673	Putative pre-16S rRNA nuclease
PB.15673.8	PB.15673	Putative pre-16S rRNA nuclease
PB.48462.3	PB.48462	Putative threonine aspartase
PB.48462.5	PB.48462	Putative threonine aspartase
PB.992.16	PB.992	Putative uncharacterized protein
PB.42838.2	PB.42838	Pyruvate kinase isozyme A, chloroplastic
PB.42838.7	PB.42838	Pyruvate kinase isozyme A, chloroplastic
PB.28663.2	PB.28663	QWRF motif-containing protein 2
PB.28663.3	PB.28663	QWRF motif-containing protein 2
PB.22991.6	PB.22991	Ras-related protein Rab7
PB.22991.8	PB.22991	Ras-related protein Rab7
PB.1602.3	PB.1602	Replication factor C subunit 2
PB.1602.4	PB.1602	Replication factor C subunit 2
PB.43281.3	PB.43281	Replication factor C subunit 3
PB.43281.5	PB.43281	Replication factor C subunit 3
PB.9084.12	PB.9084	Replication factor-A carboxy-terminal domain protein
PB.9084.13	PB.9084	Replication protein A 70 kDa DNA-binding subunit B
PB.9084.4	PB.9084	Replication protein A 70 kDa DNA-binding subunit B
PB.9084.18	PB.9084	Replication protein A 70 kDa DNA-binding subunit C
PB.1864.19	PB.1864	Replication protein A 70 kDa DNA-binding subunit D
PB.37491.18	PB.37491	Rho GTPase-activating protein 7
PB.37501.30	PB.37501	Rho GTPase-activating protein 7
PB.30588.19	PB.30588	Ribosomal protein L11 methyltransferase
PB.30588.25	PB.30588	Ribosomal protein L11 methyltransferase
PB.34665.4	PB.34665	Ribosomal RNA small subunit methyltransferase NEP1
PB.34665.5	PB.34665	Ribosomal RNA small subunit methyltransferase NEP1
PB.9850.2	PB.9850	RING finger protein B
PB.9850.4	PB.9850	RING finger protein B
PB.31879.6	PB.31879	RNA polymerase I-specific transcription initiation factor RRN3
PB.31879.7	PB.31879	RNA polymerase I-specific transcription initiation factor RRN3
PB.21032.10	PB.21032	RNA pseudouridine synthase 3, mitochondrial
PB.21032.11	PB.21032	RNA pseudouridine synthase 3, mitochondrial
PB.21032.8	PB.21032	RNA pseudouridine synthase 3, mitochondrial
PB.32796.7	PB.32796	RRP12-like protein
PB.32796.8	PB.32796	RRP12-like protein
PB.32796.9	PB.32796	RRP12-like protein
PB.7058.2	PB.7058	RRP12-like protein
PB.7058.5	PB.7058	RRP12-like protein
PB.41152.13	PB.41152	Serine hydroxymethyltransferase 3, chloroplastic
PB.41152.14	PB.41152	Serine hydroxymethyltransferase 3, chloroplastic
PB.22559.11	PB.22559	Serine hydroxymethyltransferase, mitochondrial
PB.22559.3	PB.22559	Serine hydroxymethyltransferase, mitochondrial
PB.18692.13	PB.18692	Serine/threonine-protein kinase EDR1
PB.18692.3	PB.18692	Serine/threonine-protein kinase EDR1
PB.18692.8	PB.18692	Serine/threonine-protein kinase EDR1
PB.18692.9	PB.18692	Serine/threonine-protein kinase EDR1
PB.8104.13	PB.8104	Serine/threonine-protein kinase GRIK2
PB.8104.9	PB.8104	Serine/threonine-protein kinase GRIK2
PB.13806.14	PB.13806	Serine/threonine-protein kinase HT1
PB.13806.21	PB.13806	Serine/threonine-protein kinase HT1
PB.45156.2	PB.45156	Serine/threonine-protein kinase Nek2
PB.45156.4	PB.45156	Serine/threonine-protein kinase Nek2
PB.18532.13	PB.18532	Shaggy-related protein kinase alpha
PB.18532.18	PB.18532	Shaggy-related protein kinase alpha
PB.28864.3	PB.28864	Short-chain dehydrogenase TIC 32, chloroplastic
PB.28864.6	PB.28864	Short-chain dehydrogenase TIC 32, chloroplastic
PB.31665.3	PB.31665	Single myb histone 4
PB.31665.6	PB.31665	Single myb histone 4
PB.6637.4	PB.6637	Single-stranded DNA-binding protein, mitochondrial
PB.6637.5	PB.6637	Single-stranded DNA-binding protein, mitochondrial
PB.4092.16	PB.4092	SNF1-related protein kinase catalytic subunit alpha KIN10
PB.4092.17	PB.4092	SNF1-related protein kinase catalytic subunit alpha KIN10
PB.4092.2	PB.4092	SNF1-related protein kinase catalytic subunit alpha KIN10
PB.4092.7	PB.4092	SNF1-related protein kinase catalytic subunit alpha KIN10
PB.36022.4	PB.36022	Sorcin
PB.36022.6	PB.36022	Sorcin
PB.53414.4	PB.53414	Sterol 3-beta-glucosyltransferase UGT80B1
PB.53414.5	PB.53414	Sterol 3-beta-glucosyltransferase UGT80B1
PB.49929.7	PB.49929	Structural maintenance of chromosomes protein 2-2
PB.35743.5	PB.35743	Suppressor of mec-8 and unc-52 protein homolog 1
PB.35743.6	PB.35743	Suppressor of mec-8 and unc-52 protein homolog 1
PB.8956.13	PB.8956	Threonylcarbamoyladenosine tRNA methylthiotransferase
PB.8956.4	PB.8956	Threonylcarbamoyladenosine tRNA methylthiotransferase
PB.19176.47	PB.19176	Thylakoid membrane protein TERC, chloroplastic
PB.19176.51	PB.19176	Thylakoid membrane protein TERC, chloroplastic
PB.34920.10	PB.34920	Thylakoid membrane protein TERC, chloroplastic
PB.34920.11	PB.34920	Thylakoid membrane protein TERC, chloroplastic
PB.34920.6	PB.34920	Thylakoid membrane protein TERC, chloroplastic
PB.27228.3	PB.27228	Tobamovirus multiplication protein 1
PB.37414.5	PB.37414	Trafficking protein particle complex subunit 3
PB.37414.6	PB.37414	Trafficking protein particle complex subunit 3
PB.4232.12	PB.4232	Transcription factor bHLH122
PB.4232.4	PB.4232	Transcription factor bHLH122
PB.37888.2	PB.37888	Transcription factor GTE10
PB.37888.3	PB.37888	Transcription factor GTE10
PB.37888.4	PB.37888	Transcription factor GTE10
PB.18505.5	PB.18505	Transcription factor PIF3
PB.18505.7	PB.18505	Transcription factor PIF3
PB.38284.1	PB.38284	Transcription factor RAX3
PB.38284.2	PB.38284	Transcription factor RAX3
PB.12514.1	PB.12514	Transcription initiation factor IIF subunit alpha
PB.12514.6	PB.12514	Transcription initiation factor IIF subunit alpha
PB.39254.4	PB.39254	Transcription repressor KAN1
PB.39254.6	PB.39254	Transcription repressor KAN1
PB.19243.3	PB.19243	Translin
PB.19243.6	PB.19243	Translin
PB.24137.4	PB.24137	Transmembrane E3 ubiquitin-protein ligase 1
PB.24137.7	PB.24137	Transmembrane E3 ubiquitin-protein ligase 1
PB.40910.11	PB.40910	Triacylglycerol lipase 1
PB.19343.11	PB.19343	Triosephosphate isomerase, chloroplastic
PB.19343.12	PB.19343	Triosephosphate isomerase, chloroplastic
PB.19343.3	PB.19343	Triosephosphate isomerase, chloroplastic
PB.19343.7	PB.19343	Triosephosphate isomerase, chloroplastic
PB.48427.3	PB.48427	tRNA dimethylallyltransferase 9
PB.48427.5	PB.48427	tRNA dimethylallyltransferase 9
PB.23979.28	PB.23979	Tyrosine decarboxylase 1
PB.34750.14	PB.34750	U11/U12 small nuclear ribonucleoprotein 59 kDa protein
PB.34750.8	PB.34750	U11/U12 small nuclear ribonucleoprotein 59 kDa protein
PB.32629.11	PB.32629	U3 small nucleolar ribonucleoprotein protein MPP10
PB.32629.9	PB.32629	U3 small nucleolar ribonucleoprotein protein MPP10
PB.32244.1	PB.32244	Ubiquinone biosynthesis protein COQ9, mitochondrial
PB.28975.6	PB.28975	Ubiquitin domain-containing protein DSK2b
PB.28975.9	PB.28975	Ubiquitin domain-containing protein DSK2b
PB.6471.10	PB.6471	UDP-glucose 4-epimerase GEPI48
PB.6471.11	PB.6471	UDP-glucose 4-epimerase GEPI48
PB.6471.12	PB.6471	UDP-glucose 4-epimerase GEPI48
PB.27577.4	PB.27577	Ulp1 protease family, carboxy-terminal domain protein
PB.27577.6	PB.27577	Ulp1 protease family, carboxy-terminal domain protein
PB.38408.14	PB.38408	Ulp1 protease family, carboxy-terminal domain protein
PB.38408.9	PB.38408	Ulp1 protease family, carboxy-terminal domain protein
PB.4298.1	PB.4298	Ulp1 protease family, carboxy-terminal domain protein
PB.4298.4	PB.4298	Ulp1 protease family, carboxy-terminal domain protein
PB.7362.6	PB.7362	Ulp1 protease family, carboxy-terminal domain protein
PB.7362.7	PB.7362	Ulp1 protease family, carboxy-terminal domain protein
PB.7362.9	PB.7362	Ulp1 protease family, carboxy-terminal domain protein
PB.30740.10	PB.30740	Ultraviolet-B receptor UVR8
PB.30740.12	PB.30740	Ultraviolet-B receptor UVR8
PB.30740.14	PB.30740	Ultraviolet-B receptor UVR8
PB.30740.3	PB.30740	Ultraviolet-B receptor UVR8
PB.47313.3	PB.47313	Uncharacterized aarF domain-containing protein kinase 1
PB.47313.5	PB.47313	Uncharacterized aarF domain-containing protein kinase 1
PB.13437.5	PB.13437	Uncharacterized protein
PB.13437.6	PB.13437	Uncharacterized protein
PB.14816.14	PB.14816	Uncharacterized protein
PB.14816.15	PB.14816	Uncharacterized protein
PB.22952.11	PB.22952	Uncharacterized protein
PB.22952.14	PB.22952	Uncharacterized protein
PB.23874.4	PB.23874	Uncharacterized protein
PB.23874.5	PB.23874	Uncharacterized protein
PB.28605.13	PB.28605	Uncharacterized protein
PB.28605.8	PB.28605	Uncharacterized protein
PB.28950.1	PB.28950	Uncharacterized protein
PB.28950.6	PB.28950	Uncharacterized protein
PB.30298.18	PB.30298	Uncharacterized protein
PB.31030.7	PB.31030	Uncharacterized protein
PB.32083.11	PB.32083	Uncharacterized protein
PB.32083.13	PB.32083	Uncharacterized protein
PB.32083.15	PB.32083	Uncharacterized protein
PB.32083.5	PB.32083	Uncharacterized protein
PB.32319.5	PB.32319	Uncharacterized protein
PB.3759.14	PB.3759	Uncharacterized protein
PB.3759.19	PB.3759	Uncharacterized protein
PB.3759.22	PB.3759	Uncharacterized protein
PB.41382.3	PB.41382	Uncharacterized protein
PB.41382.4	PB.41382	Uncharacterized protein
PB.41382.6	PB.41382	Uncharacterized protein
PB.41572.8	PB.41572	Uncharacterized protein
PB.43720.12	PB.43720	Uncharacterized protein
PB.43720.2	PB.43720	Uncharacterized protein
PB.44557.1	PB.44557	Uncharacterized protein
PB.44557.8	PB.44557	Uncharacterized protein
PB.44714.2	PB.44714	Uncharacterized protein
PB.44714.3	PB.44714	Uncharacterized protein
PB.47053.11	PB.47053	Uncharacterized protein
PB.47053.5	PB.47053	Uncharacterized protein
PB.47053.9	PB.47053	Uncharacterized protein
PB.48236.11	PB.48236	Uncharacterized protein
PB.48236.7	PB.48236	Uncharacterized protein
PB.48533.7	PB.48533	Uncharacterized protein
PB.48533.8	PB.48533	Uncharacterized protein
PB.49577.164	PB.49577	Uncharacterized protein
PB.50619.2	PB.50619	Uncharacterized protein
PB.50619.3	PB.50619	Uncharacterized protein
PB.51174.4	PB.51174	Uncharacterized protein
PB.51174.8	PB.51174	Uncharacterized protein
PB.5226.8	PB.5226	Uncharacterized protein
PB.53155.10	PB.53155	Uncharacterized protein
PB.53155.13	PB.53155	Uncharacterized protein
PB.53155.14	PB.53155	Uncharacterized protein
PB.53157.15	PB.53157	Uncharacterized protein
PB.53157.19	PB.53157	Uncharacterized protein
PB.53157.8	PB.53157	Uncharacterized protein
PB.6047.3	PB.6047	Uncharacterized protein
PB.6047.5	PB.6047	Uncharacterized protein
PB.7499.13	PB.7499	Uncharacterized protein
PB.7499.14	PB.7499	Uncharacterized protein
PB.7948.11	PB.7948	Uncharacterized protein
PB.7948.5	PB.7948	Uncharacterized protein
PB.9623.2	PB.9623	Uncharacterized protein
PB.9623.5	PB.9623	Uncharacterized protein
PB.4062.3	PB.4062	Uncharacterized protein (Fragment)
PB.4062.4	PB.4062	Uncharacterized protein (Fragment)
PB.30529.6	PB.30529	Uncharacterized protein At1g04910
PB.30529.7	PB.30529	Uncharacterized protein At1g04910
PB.33513.4	PB.33513	Uncharacterized protein At1g04910
PB.33513.5	PB.33513	Uncharacterized protein At1g04910
PB.29537.11	PB.29537	Uncharacterized protein At1g10890
PB.29537.6	PB.29537	Uncharacterized protein At1g10890
PB.30656.5	PB.30656	Uncharacterized protein At1g32220, chloroplastic
PB.30656.6	PB.30656	Uncharacterized protein At1g32220, chloroplastic
PB.30049.4	PB.30049	Uncharacterized protein At2g39910
PB.30049.7	PB.30049	Uncharacterized protein At2g39910
PB.40678.22	PB.40678	uncharacterized protein LOC101495433 isoform X2
PB.40678.37	PB.40678	uncharacterized protein LOC101495433 isoform X2
PB.40678.38	PB.40678	uncharacterized protein LOC101495433 isoform X2
PB.22544.3	PB.22544	uncharacterized protein LOC101500074
PB.22544.6	PB.22544	uncharacterized protein LOC101500074
PB.1970.144	PB.1970	uncharacterized protein LOC101503129
PB.1970.148	PB.1970	uncharacterized protein LOC101503129
PB.30263.10	PB.30263	uncharacterized protein LOC101511049
PB.30263.5	PB.30263	uncharacterized protein LOC101511049
PB.30141.2	PB.30141	uncharacterized protein LOC101512141 isoform X1
PB.30141.4	PB.30141	uncharacterized protein LOC101512141 isoform X1
PB.41572.7	PB.41572	uncharacterized protein LOC101515413 isoform X2
PB.31030.4	PB.31030	uncharacterized protein LOC104248599
PB.5749.10	PB.5749	uncharacterized protein LOC106765470
PB.37517.2	PB.37517	Uncharacterized protein ycf45
PB.37517.3	PB.37517	Uncharacterized protein ycf45
PB.37493.8	PB.37493	Uncharacterized protein YnbB
PB.37493.9	PB.37493	Uncharacterized protein YnbB
PB.1918.2	PB.1918	Uncharacterized protein YtfP
PB.1918.7	PB.1918	Uncharacterized protein YtfP
PB.13454.3	PB.13454	Unknown function
PB.13454.5	PB.13454	Unknown function
PB.1483.16	PB.1483	Unknown function
PB.1483.20	PB.1483	Unknown function
PB.1534.10	PB.1534	Unknown function
PB.1534.19	PB.1534	Unknown function
PB.15798.5	PB.15798	Unknown function
PB.15798.8	PB.15798	Unknown function
PB.17951.2	PB.17951	Unknown function
PB.1864.17	PB.1864	Unknown function
PB.20335.1	PB.20335	Unknown function
PB.20335.2	PB.20335	Unknown function
PB.21659.5	PB.21659	Unknown function
PB.21659.7	PB.21659	Unknown function
PB.26577.1	PB.26577	Unknown function
PB.26577.3	PB.26577	Unknown function
PB.27228.2	PB.27228	Unknown function
PB.35037.29	PB.35037	Unknown function
PB.35037.8	PB.35037	Unknown function
PB.35572.2	PB.35572	Unknown function
PB.35572.5	PB.35572	Unknown function
PB.35688.1	PB.35688	Unknown function
PB.35688.2	PB.35688	Unknown function
PB.36003.14	PB.36003	Unknown function
PB.36003.16	PB.36003	Unknown function
PB.36003.4	PB.36003	Unknown function
PB.36042.4	PB.36042	Unknown function
PB.36042.5	PB.36042	Unknown function
PB.38153.2	PB.38153	Unknown function
PB.38153.3	PB.38153	Unknown function
PB.4232.8	PB.4232	Unknown function
PB.50000.3	PB.50000	Unknown function
PB.50000.5	PB.50000	Unknown function
PB.50117.4	PB.50117	Unknown function
PB.50117.6	PB.50117	Unknown function
PB.50341.2	PB.50341	Unknown function
PB.50711.3	PB.50711	Unknown function
PB.50711.4	PB.50711	Unknown function
PB.5691.17	PB.5691	Unknown function
PB.5691.26	PB.5691	Unknown function
PB.5804.6	PB.5804	Unknown function
PB.5983.5	PB.5983	Unknown function
PB.6284.1	PB.6284	Unknown function
PB.6284.3	PB.6284	Unknown function
PB.6470.7	PB.6470	Unknown function
PB.6471.13	PB.6471	Unknown function
PB.9067.5	PB.9067	Unknown function
PB.9067.7	PB.9067	Unknown function
PB.958.9	PB.958	Unknown function
PB.539.5	PB.539	Urease
PB.539.6	PB.539	Urease
PB.8176.3	PB.8176	Very-long-chain (3R)-3-hydroxyacyl-CoA dehydratase 2
PB.8176.4	PB.8176	Very-long-chain (3R)-3-hydroxyacyl-CoA dehydratase 2
PB.6412.23	PB.6412	Villin-2
PB.6412.6	PB.6412	Villin-2
PB.46475.3	PB.46475	WAT1-related protein At5g40240
PB.46475.7	PB.46475	WAT1-related protein At5g40240
PB.38730.4	PB.38730	WD repeat domain-containing protein 83
PB.38730.5	PB.38730	WD repeat domain-containing protein 83
PB.27251.5	PB.27251	WD repeat-containing protein 48
PB.27251.6	PB.27251	WD repeat-containing protein 48
PB.52061.10	PB.52061	WD repeat-containing protein 48
PB.52061.3	PB.52061	WD repeat-containing protein 48
PB.32414.10	PB.32414	WD repeat-containing protein DWA2
PB.32414.6	PB.32414	WD repeat-containing protein DWA2
PB.32414.7	PB.32414	WD repeat-containing protein DWA2
PB.42639.10	PB.42639	Zinc finger MYND domain-containing protein 15
PB.42639.8	PB.42639	Zinc finger MYND domain-containing protein 15
PB.26600.3	PB.26600	#N/A
PB.26600.6	PB.26600	#N/A
PB.50341.1	PB.50341	#N/A
PB.51229.23	PB.51229	#N/A

## Sheet: S4
TranscriptID	GeneID	Gene description
PB.9673.2	PB.9673	Actin-related protein 4
PB.9673.3	PB.9673	Actin-related protein 4
PB.31721.3	PB.31721	Agamous-like MADS-box protein AGL5
PB.9849.3	PB.9849	AP2-like ethylene-responsive transcription factor ANT
PB.23031.4	PB.23031	ATPase family AAA domain-containing protein 1
PB.23031.6	PB.23031	ATPase family AAA domain-containing protein 1
PB.50742.15	PB.50742	Auxin response factor
PB.50742.6	PB.50742	Auxin response factor
PB.39095.10	PB.39095	Auxin response factor 3(ARF3); Auxin response factors (ARFs) are transcriptional factors that bind specifically to the DNA sequence 5'-TGTCTC-3' found in the auxin-responsive promoter elements (AuxREs). Could act as transcriptional activator or repressor. Formation of heterodimers with Aux/IAA proteins may alter their ability to modulate early auxin response genes expression. Involved in the esta…
PB.39095.4	PB.39095	Auxin response factor 3(ARF3); Auxin response factors (ARFs) are transcriptional factors that bind specifically to the DNA sequence 5'-TGTCTC-3' found in the auxin-responsive promoter elements (AuxREs). Could act as transcriptional activator or repressor.
PB.49568.4	PB.49568	Auxin response factor 4(ARF4); Auxin response factors (ARFs) are transcriptional factors that bind specifically to the DNA sequence 5'-TGTCTC-3' found in the auxin-responsive promoter elements (AuxREs). Could act as transcriptional activator or repressor. Formation of heterodimers with Aux/IAA proteins may alter their ability to modulate early auxin response genes expression.
PB.49568.8	PB.49568	Auxin response factor 4(ARF4); Auxin response factors (ARFs) are transcriptional factors that bind specifically to the DNA sequence 5'-TGTCTC-3' found in the auxin-responsive promoter elements (AuxREs). Could act as transcriptional activator or repressor.
PB.14564.3	PB.14564	Auxin transport protein BIG(BIG); Required for auxin efflux and polar auxin transport (PAT) influencing auxin-mediated developmental responses (e.g. cell elongation, apical dominance, lateral root production, inflorescence architecture, general growth and development). Controls the elongation of the pedicels and stem internodes through auxin action. Involved in the expression modulation of light-…
PB.14564.5	PB.14564	Auxin transport protein BIG(BIG); Required for auxin efflux and polar auxin transport (PAT) influencing auxin-mediated developmental responses (e.g. cell elongation, apical dominance, lateral root production, inflorescence architecture, general growth and development). Controls the elongation of the pedicels and stem internodes through auxin action. Involved in the expression modulation of light-…
PB.48121.21	PB.48121	Auxin-responsive protein IAA9; Indoleacetic acid-induced protein 9; Aux/IAA proteins are short-lived transcriptional factors that function as repressors of early auxin response genes at low auxin concentrations. Repression is thought to result from the interaction with auxin response factors (ARFs), proteins that bind to the auxin-responsive promoter element (AuxRE). Formation of heterodimers wit…
PB.48121.25	PB.48121	Auxin-responsive protein IAA9; Indoleacetic acid-induced protein 9; Aux/IAA proteins are short-lived transcriptional factors that function as repressors of early auxin response genes at low auxin concentrations. Repression is thought to result from the i
PB.50564.2	PB.50564	Boron transporter 4
PB.50564.4	PB.50564	Boron transporter 4
PB.50564.5	PB.50564	Boron transporter 4
PB.40086.3	PB.40086	Calcium-binding protein 39
PB.40086.8	PB.40086	Calcium-binding protein 39
PB.40086.9	PB.40086	Calcium-binding protein 39
PB.23531.2	PB.23531	Calcium-transporting ATPase 3, endoplasmic reticulum-type
PB.23531.7	PB.23531	Calcium-transporting ATPase 3, endoplasmic reticulum-type
PB.2116.1	PB.2116	Calcium-transporting ATPase 8, plasma membrane-type
PB.2116.6	PB.2116	Calcium-transporting ATPase 8, plasma membrane-type
PB.50886.16	PB.50886	Calcium-transporting ATPase 9, plasma membrane-type
PB.50886.17	PB.50886	Calcium-transporting ATPase 9, plasma membrane-type
PB.42661.5	PB.42661	Chaperone protein dnaJ 16(DNAJ16); ARG1-LIKE 1; Seems to not be involved in gravitropism signaling pathway.
PB.42661.7	PB.42661	Chaperone protein dnaJ 16(DNAJ16); ARG1-LIKE 1; Seems to not be involved in gravitropism signaling pathway.
PB.42661.9	PB.42661	Chaperone protein dnaJ 16(DNAJ16); ARG1-LIKE 1; Seems to not be involved in gravitropism signaling pathway.
PB.21297.15	PB.21297	CMP-sialic acid transporter 4
PB.21297.8	PB.21297	CMP-sialic acid transporter 4
PB.14412.3	PB.14412	Cyclic nucleotide-gated ion channel 2
PB.14412.8	PB.14412	Cyclic nucleotide-gated ion channel 2
PB.51024.1	PB.51024	Cyclin-A2-4
PB.51024.2	PB.51024	Cyclin-A2-4
PB.51024.4	PB.51024	Cyclin-A2-4
PB.44568.5	PB.44568	Cyclin-D4-1
PB.44568.6	PB.44568	Cyclin-D4-1
PB.42006.43	PB.42006	Cyclin-dependent kinase F-4
PB.42006.58	PB.42006	Cyclin-dependent kinase F-4
PB.42006.73	PB.42006	Cyclin-dependent kinase F-4
PB.42006.79	PB.42006	Cyclin-dependent kinase F-4
PB.35667.11	PB.35667	ERBB-3 BINDING PROTEIN 1
PB.35667.13	PB.35667	ERBB-3 BINDING PROTEIN 1
PB.35667.5	PB.35667	ERBB-3 BINDING PROTEIN 1
PB.28973.7	PB.28973	G2/mitotic-specific cyclin-2
PB.28973.9	PB.28973	G2/mitotic-specific cyclin-2
PB.31849.2	PB.31849	G2/mitotic-specific cyclin-2
PB.31849.3	PB.31849	G2/mitotic-specific cyclin-2
PB.16991.31	PB.16991	Glutamine synthetase nodule isozyme
PB.16991.32	PB.16991	Glutamine synthetase nodule isozyme
PB.16991.33	PB.16991	Glutamine synthetase nodule isozyme
PB.16991.35	PB.16991	Glutamine synthetase nodule isozyme
PB.16991.41	PB.16991	Glutamine synthetase nodule isozyme
PB.16991.45	PB.16991	Glutamine synthetase nodule isozyme
PB.16991.46	PB.16991	Glutamine synthetase nodule isozyme
PB.16991.57	PB.16991	Glutamine synthetase nodule isozyme
PB.16498.14	PB.16498	Heat shock protein 90-5, chloroplastic
PB.16498.2	PB.16498	Heat shock protein 90-5, chloroplastic
PB.16498.8	PB.16498	Heat shock protein 90-5, chloroplastic
PB.11346.10	PB.11346	Katanin p60 ATPase-containing subunit A-like 2
PB.11346.9	PB.11346	Katanin p60 ATPase-containing subunit A-like 2
PB.50943.2	PB.50943	Metal transporter Nramp6
PB.50943.4	PB.50943	Metal transporter Nramp6
PB.45754.12	PB.45754	Mitochondrial adenine nucleotide transporter ADNT1
PB.45754.15	PB.45754	Mitochondrial adenine nucleotide transporter ADNT1
PB.23038.10	PB.23038	Molybdate-anion transporter
PB.23038.13	PB.23038	Molybdate-anion transporter
PB.48727.16	PB.48727	Molybdate-anion transporter
PB.48727.18	PB.48727	Molybdate-anion transporter
PB.48727.23	PB.48727	Molybdate-anion transporter
PB.48727.4	PB.48727	Molybdate-anion transporter
PB.44146.14	PB.44146	Nucleobase-ascorbate transporter 6
PB.44146.15	PB.44146	Nucleobase-ascorbate transporter 6
PB.22755.10	PB.22755	Probable 26S proteasome non-ATPase regulatory subunit 3
PB.22755.7	PB.22755	Probable 26S proteasome non-ATPase regulatory subunit 3
PB.22755.8	PB.22755	Probable 26S proteasome non-ATPase regulatory subunit 3
PB.41373.9	PB.41373	Probable cadmium/zinc-transporting ATPase HMA1, chloroplastic
PB.38627.3	PB.38627	Probable plastidic glucose transporter 2
PB.38627.4	PB.38627	Probable plastidic glucose transporter 2
PB.26240.4	PB.26240	Probable plastidic glucose transporter 3
PB.26240.5	PB.26240	Probable plastidic glucose transporter 3
PB.38572.13	PB.38572	Protein EMBRYO DEFECTIVE 1674
PB.38572.5	PB.38572	Protein EMBRYO DEFECTIVE 1674
PB.51263.3	PB.51263	Protein ROOT HAIR DEFECTIVE 3 homolog 1
PB.51263.8	PB.51263	Protein ROOT HAIR DEFECTIVE 3 homolog 1
PB.14370.11	PB.14370	Protein ROOT HAIR DEFECTIVE 3 homolog 1
PB.40305.1	PB.40305	Protein ROOT HAIR DEFECTIVE 3 homolog 2
PB.40305.7	PB.40305	Protein ROOT HAIR DEFECTIVE 3 homolog 2
PB.7428.58	PB.7428	Protein ROOT PRIMORDIUM DEFECTIVE 1
PB.7428.62	PB.7428	Protein ROOT PRIMORDIUM DEFECTIVE 1
PB.7428.65	PB.7428	Protein ROOT PRIMORDIUM DEFECTIVE 1
PB.52456.10	PB.52456	Protein SIEVE ELEMENT OCCLUSION B
PB.52456.11	PB.52456	Protein SIEVE ELEMENT OCCLUSION B
PB.52456.13	PB.52456	Protein SIEVE ELEMENT OCCLUSION B
PB.52456.16	PB.52456	Protein SIEVE ELEMENT OCCLUSION B
PB.52456.17	PB.52456	Protein SIEVE ELEMENT OCCLUSION B
PB.52456.18	PB.52456	Protein SIEVE ELEMENT OCCLUSION B
PB.52456.9	PB.52456	Protein SIEVE ELEMENT OCCLUSION B
PB.5467.216	PB.5467	Protein STRUBBELIG-RECEPTOR FAMILY 6
PB.5467.217	PB.5467	Protein STRUBBELIG-RECEPTOR FAMILY 6
PB.5467.218	PB.5467	Protein STRUBBELIG-RECEPTOR FAMILY 6
PB.23627.12	PB.23627	Protein TOPLESS
PB.23627.3	PB.23627	Protein TOPLESS
PB.23627.9	PB.23627	Protein TOPLESS
PB.26080.11	PB.26080	Protein TOPLESS
PB.26080.9	PB.26080	Protein TOPLESS
PB.50971.5	PB.50971	Protein TOPLESS
PB.50971.9	PB.50971	Protein TOPLESS
PB.53575.2	PB.53575	Putative arsenical pump-driving ATPase
PB.53575.3	PB.53575	Putative arsenical pump-driving ATPase
PB.53575.5	PB.53575	Putative arsenical pump-driving ATPase
PB.38598.2	PB.38598	Putative calcium-binding protein CML22
PB.38598.5	PB.38598	Putative calcium-binding protein CML22
PB.15992.1	PB.15992	Putative potassium transporter 12
PB.15992.2	PB.15992	Putative potassium transporter 12
PB.52374.10	PB.52374	Seed linoleate 9S-lipoxygenase-2
PB.52374.13	PB.52374	Seed linoleate 9S-lipoxygenase-2
PB.27110.11	PB.27110	Serine/arginine-rich splicing factor SR30
PB.27110.12	PB.27110	Serine/arginine-rich splicing factor SR30
PB.27110.6	PB.27110	Serine/arginine-rich splicing factor SR30
PB.29317.14	PB.29317	Splicing factor 3B subunit 2
PB.29317.16	PB.29317	Splicing factor 3B subunit 2
PB.4548.13	PB.4548	Survival of motor neuron-related-splicing factor 30
PB.4548.7	PB.4548	Survival of motor neuron-related-splicing factor 30
PB.49839.6	PB.49839	Vacuolar protein sorting-associated protein 18 homolog
PB.49839.7	PB.49839	Vacuolar protein sorting-associated protein 18 homolog
PB.12638.11	PB.12638	Vacuolar protein sorting-associated protein 53 A
PB.12638.3	PB.12638	Vacuolar protein sorting-associated protein 53 A
PB.12638.7	PB.12638	Vacuolar protein sorting-associated protein 53 A
PB.12638.8	PB.12638	Vacuolar protein sorting-associated protein 53 A
PB.14069.11	PB.14069	Vacuolar-sorting receptor 5
PB.14069.5	PB.14069	Vacuolar-sorting receptor 5
PB.5315.3	PB.5315	1-(5-phosphoribosyl)-5-[(5-phosphoribosylamino)methylideneamino] imidazole-4-carboxamide isomerase, chloroplastic
PB.5315.4	PB.5315	1-(5-phosphoribosyl)-5-[(5-phosphoribosylamino)methylideneamino] imidazole-4-carboxamide isomerase, chloroplastic
PB.19449.10	PB.19449	1,4-alpha-glucan-branching enzyme 1, chloroplastic/amyloplastic
PB.19449.9	PB.19449	1,4-alpha-glucan-branching enzyme 1, chloroplastic/amyloplastic
PB.7561.5	PB.7561	1,4-alpha-glucan-branching enzyme 1, chloroplastic/amyloplastic
PB.7561.6	PB.7561	1,4-alpha-glucan-branching enzyme 1, chloroplastic/amyloplastic
PB.50965.10	PB.50965	30S ribosomal protein S15
PB.50965.2	PB.50965	30S ribosomal protein S15
PB.1357.1	PB.1357	40S ribosomal protein S26-3
PB.1357.15	PB.1357	40S ribosomal protein S26-3
PB.17302.11	PB.17302	40S ribosomal protein S26-3
PB.17302.3	PB.17302	40S ribosomal protein S26-3
PB.42905.13	PB.42905	40S ribosomal protein S3a
PB.42905.9	PB.42905	40S ribosomal protein S3a
PB.44859.12	PB.44859	40S ribosomal protein S5 (Fragment)
PB.44859.17	PB.44859	40S ribosomal protein S5 (Fragment)
PB.44859.9	PB.44859	40S ribosomal protein S5 (Fragment)
PB.18743.3	PB.18743	4-coumarate--CoA ligase-like 7
PB.18743.6	PB.18743	4-coumarate--CoA ligase-like 7
PB.19852.15	PB.19852	Acetyl-coenzyme A synthetase, chloroplastic/glyoxysomal
PB.19852.8	PB.19852	Acetyl-coenzyme A synthetase, chloroplastic/glyoxysomal
PB.23989.26	PB.23989	Aconitate hydratase 3, mitochondrial
PB.23989.27	PB.23989	Aconitate hydratase 3, mitochondrial
PB.23989.3	PB.23989	Aconitate hydratase 3, mitochondrial
PB.24255.4	PB.24255	Acyltransferase-like protein At1g54570, chloroplastic
PB.2408.1	PB.2408	Aladin
PB.2408.5	PB.2408	Aladin
PB.2408.6	PB.2408	Aladin
PB.8631.11	PB.8631	Alanine--tRNA ligase
PB.8631.12	PB.8631	Alanine--tRNA ligase
PB.38052.10	PB.38052	Aldehyde dehydrogenase family 7 member A1
PB.38052.16	PB.38052	Aldehyde dehydrogenase family 7 member A1
PB.16548.2	PB.16548	Alkaline/neutral invertase E, chloroplastic
PB.16548.6	PB.16548	Alkaline/neutral invertase E, chloroplastic
PB.19898.7	PB.19898	Alpha-mannosidase
PB.19898.8	PB.19898	Alpha-mannosidase
PB.53565.32	PB.53565	Alpha-methyl-mannoside-specific lectin
PB.53565.34	PB.53565	Alpha-methyl-mannoside-specific lectin
PB.13671.6	PB.13671	Aminoacylase-1
PB.13671.9	PB.13671	Aminoacylase-1
PB.8.12	PB.8	Anaphase-promoting complex subunit 7
PB.8.2	PB.8	Anaphase-promoting complex subunit 7
PB.6056.10	PB.6056	Arginine biosynthesis bifunctional protein ArgJ, chloroplastic
PB.6056.8	PB.6056	Arginine biosynthesis bifunctional protein ArgJ, chloroplastic
PB.3683.5	PB.3683	Asparagine synthetase [glutamine-hydrolyzing] 3
PB.3683.6	PB.3683	Asparagine synthetase [glutamine-hydrolyzing] 3
PB.26140.10	PB.26140	Aspartate aminotransferase
PB.26140.4	PB.26140	Aspartate aminotransferase
PB.15408.3	PB.15408	ATP-dependent DNA helicase DDM1
PB.15408.8	PB.15408	ATP-dependent DNA helicase DDM1
PB.15408.9	PB.15408	ATP-dependent DNA helicase DDM1
PB.39821.2	PB.39821	ATP-dependent DNA helicase Q-like 5
PB.39821.3	PB.39821	ATP-dependent DNA helicase Q-like 5
PB.19885.11	PB.19885	AUGMIN subunit 3
PB.19885.7	PB.19885	AUGMIN subunit 3
PB.36897.17	PB.36897	BAG family molecular chaperone regulator 7
PB.36897.9	PB.36897	BAG family molecular chaperone regulator 7
PB.8931.5	PB.8931	BEL1-like homeodomain protein 8
PB.42084.12	PB.42084	Beta-amylase 8
PB.42084.4	PB.42084	Beta-amylase 8
PB.42084.7	PB.42084	Beta-amylase 8
PB.42084.9	PB.42084	Beta-amylase 8
PB.25089.2	PB.25089	Beta-galactosidase
PB.25089.5	PB.25089	Beta-galactosidase
PB.49493.6	PB.49493	Beta-galactosidase 17
PB.49493.8	PB.49493	Beta-galactosidase 17
PB.31460.5	PB.31460	Beta-galactosidase 3
PB.31460.8	PB.31460	Beta-galactosidase 3
PB.21600.10	PB.21600	Beta-glucosidase BoGH3B
PB.21600.15	PB.21600	Beta-glucosidase BoGH3B
PB.21600.3	PB.21600	Beta-glucosidase BoGH3B
PB.46948.6	PB.46948	Beta-glucosidase BoGH3B
PB.46948.7	PB.46948	Beta-glucosidase BoGH3B
PB.1916.3	PB.1916	Beta-glucuronosyltransferase GlcAT14A
PB.1916.6	PB.1916	Beta-glucuronosyltransferase GlcAT14A
PB.48536.5	PB.48536	Bifunctional dihydrofolate reductase-thymidylate synthase
PB.48536.6	PB.48536	Bifunctional dihydrofolate reductase-thymidylate synthase
PB.27239.10	PB.27239	Bifunctional L-3-cyanoalanine synthase/cysteine synthase D1
PB.27239.14	PB.27239	Bifunctional L-3-cyanoalanine synthase/cysteine synthase D1
PB.33152.3	PB.33152	Bifunctional purple acid phosphatase 26
PB.33152.6	PB.33152	Bifunctional purple acid phosphatase 26
PB.28997.2	PB.28997	BTB/POZ domain-containing protein At3g22104
PB.28997.6	PB.28997	BTB/POZ domain-containing protein At3g22104
PB.40622.3	PB.40622	Callose synthase 7
PB.40622.4	PB.40622	Callose synthase 7
PB.21074.10	PB.21074	Carbon catabolite repressor protein 4 homolog 2
PB.21074.5	PB.21074	Carbon catabolite repressor protein 4 homolog 2
PB.39783.11	PB.39783	CBL-interacting serine/threonine-protein kinase 23
PB.39783.7	PB.39783	CBL-interacting serine/threonine-protein kinase 23
PB.18605.2	PB.18605	Cell cycle checkpoint control protein RAD9A
PB.18605.3	PB.18605	Cell cycle checkpoint control protein RAD9A
PB.39601.10	PB.39601	Cell division control protein 2 homolog
PB.39601.5	PB.39601	Cell division control protein 2 homolog
PB.45532.4	PB.45532	Cell division control protein 2 homolog D
PB.45532.5	PB.45532	Cell division control protein 2 homolog D
PB.1831.10	PB.1831	Cell division control protein 48 homolog B
PB.1831.7	PB.1831	Cell division control protein 48 homolog B
PB.25461.13	PB.25461	Cellulose synthase A catalytic subunit 3 [UDP-forming]
PB.25461.5	PB.25461	Cellulose synthase A catalytic subunit 3 [UDP-forming]
PB.49768.3	PB.49768	Cellulose synthase-like protein H1
PB.49768.4	PB.49768	Cellulose synthase-like protein H1
PB.40900.3	PB.40900	Chloride channel protein CLC-d
PB.40900.4	PB.40900	Chloride channel protein CLC-d
PB.21289.10	PB.21289	Chloride channel protein CLC-e
PB.21289.12	PB.21289	Chloride channel protein CLC-e
PB.21289.9	PB.21289	Chloride channel protein CLC-e
PB.40598.1	PB.40598	Chloride channel protein CLC-f
PB.40598.5	PB.40598	Chloride channel protein CLC-f
PB.22333.5	PB.22333	Chromosome-associated kinesin KIF4
PB.22333.6	PB.22333	Chromosome-associated kinesin KIF4
PB.29319.3	PB.29319	Clathrin light chain 1
PB.29319.4	PB.29319	Clathrin light chain 1
PB.9015.2	PB.9015	Condensin complex subunit 2
PB.9015.4	PB.9015	Condensin complex subunit 2
PB.9015.5	PB.9015	Condensin complex subunit 2
PB.15936.12	PB.15936	Copper methylamine oxidase
PB.15936.7	PB.15936	Copper methylamine oxidase
PB.15936.9	PB.15936	Copper methylamine oxidase
PB.22449.2	PB.22449	Crossover junction endonuclease MUS81
PB.22449.3	PB.22449	Crossover junction endonuclease MUS81
PB.47838.14	PB.47838	CTP synthase
PB.47838.15	PB.47838	CTP synthase
PB.47838.17	PB.47838	CTP synthase
PB.47838.9	PB.47838	CTP synthase
PB.2607.16	PB.2607	CTP synthase 2
PB.2607.22	PB.2607	CTP synthase 2
PB.2607.32	PB.2607	CTP synthase 2
PB.44813.4	PB.44813	Cystathionine beta-lyase, chloroplastic
PB.44813.5	PB.44813	Cystathionine beta-lyase, chloroplastic
PB.48499.11	PB.48499	Cysteine-rich receptor-like protein kinase 2
PB.10889.10	PB.10889	Cytochrome c oxidase assembly protein COX11, mitochondrial
PB.10889.6	PB.10889	Cytochrome c oxidase assembly protein COX11, mitochondrial
PB.10889.7	PB.10889	Cytochrome c oxidase assembly protein COX11, mitochondrial
PB.10889.8	PB.10889	Cytochrome c oxidase assembly protein COX11, mitochondrial
PB.46679.3	PB.46679	Cytochrome c oxidase assembly protein COX11, mitochondrial
PB.46679.7	PB.46679	Cytochrome c oxidase assembly protein COX11, mitochondrial
PB.5162.3	PB.5162	Cytokinin dehydrogenase 3
PB.5162.4	PB.5162	Cytokinin dehydrogenase 3
PB.5162.5	PB.5162	Cytokinin dehydrogenase 3
PB.40630.10	PB.40630	DDB1- and CUL4-associated factor 4-like protein 2
PB.40630.3	PB.40630	DDB1- and CUL4-associated factor 4-like protein 2
PB.40630.9	PB.40630	DDB1- and CUL4-associated factor 4-like protein 2
PB.35460.3	PB.35460	DEAD-box ATP-dependent RNA helicase 10
PB.39341.10	PB.39341	DEAD-box ATP-dependent RNA helicase 17
PB.39341.6	PB.39341	DEAD-box ATP-dependent RNA helicase 17
PB.39341.7	PB.39341	DEAD-box ATP-dependent RNA helicase 17
PB.39341.9	PB.39341	DEAD-box ATP-dependent RNA helicase 17
PB.43356.27	PB.43356	DEAD-box ATP-dependent RNA helicase 7
PB.43356.31	PB.43356	DEAD-box ATP-dependent RNA helicase 7
PB.27916.5	PB.27916	Delta(14)-sterol reductase
PB.27916.6	PB.27916	Delta(14)-sterol reductase
PB.5213.15	PB.5213	DENN domain-containing protein 5B
PB.5213.17	PB.5213	DENN domain-containing protein 5B
PB.5213.18	PB.5213	DENN domain-containing protein 5B
PB.19820.15	PB.19820	Deoxynucleoside triphosphate triphosphohydrolase SAMHD1
PB.35460.9	PB.35460	Diphthamide biosynthesis protein 1
PB.18156.1	PB.18156	Diphthamide biosynthesis protein 3
PB.18156.2	PB.18156	Diphthamide biosynthesis protein 3
PB.31935.6	PB.31935	DNA (cytosine-5)-methyltransferase CMT2
PB.31935.8	PB.31935	DNA (cytosine-5)-methyltransferase CMT2
PB.49246.6	PB.49246	DNA excision repair protein ERCC-8
PB.49246.7	PB.49246	DNA excision repair protein ERCC-8
PB.15275.10	PB.15275	DNA polymerase alpha catalytic subunit
PB.15275.8	PB.15275	DNA polymerase alpha catalytic subunit
PB.46364.4	PB.46364	DNA replication ATP-dependent helicase/nuclease DNA2
PB.46364.5	PB.46364	DNA replication ATP-dependent helicase/nuclease DNA2
PB.4867.10	PB.4867	DNA replication licensing factor MCM2
PB.4867.11	PB.4867	DNA replication licensing factor MCM2
PB.12963.6	PB.12963	DNA replication licensing factor MCM6
PB.12963.8	PB.12963	DNA replication licensing factor MCM6
PB.44440.67	PB.44440	DNA-directed primase/polymerase protein
PB.44440.68	PB.44440	DNA-directed primase/polymerase protein
PB.44440.69	PB.44440	DNA-directed primase/polymerase protein
PB.35698.6	PB.35698	DNA-directed RNA polymerases I and III subunit RPAC2
PB.35698.8	PB.35698	DNA-directed RNA polymerases I and III subunit RPAC2
PB.19032.10	PB.19032	Dolichyl-diphosphooligosaccharide--protein glycosyltransferase subunit 2
PB.19032.6	PB.19032	Dolichyl-diphosphooligosaccharide--protein glycosyltransferase subunit 2
PB.22678.10	PB.22678	Double-strand break repair protein MRE11
PB.22678.11	PB.22678	Double-strand break repair protein MRE11
PB.39230.2	PB.39230	Dual-specificity RNA methyltransferase RlmN
PB.39230.3	PB.39230	Dual-specificity RNA methyltransferase RlmN
PB.18014.3	PB.18014	DUF21 domain-containing protein At4g14240
PB.18014.5	PB.18014	DUF21 domain-containing protein At4g14240
PB.52467.16	PB.52467	D-xylose-proton symporter-like 2
PB.52467.8	PB.52467	D-xylose-proton symporter-like 2
PB.31136.16	PB.31136	Dynamin-related protein 4C
PB.31136.7	PB.31136	Dynamin-related protein 4C
PB.2296.6	PB.2296	E3 ubiquitin protein ligase RIN2
PB.2296.8	PB.2296	E3 ubiquitin protein ligase RIN2
PB.26360.24	PB.26360	Elongation factor 1-delta
PB.26360.5	PB.26360	Elongation factor 1-delta
PB.34968.3	PB.34968	Elongation factor G-1, mitochondrial
PB.34968.5	PB.34968	Elongation factor G-1, mitochondrial
PB.19387.22	PB.19387	Enolase 2
PB.19387.34	PB.19387	Enolase 2
PB.17991.4	PB.17991	Ent-copalyl diphosphate synthase, chloroplastic
PB.17991.5	PB.17991	Ent-copalyl diphosphate synthase, chloroplastic
PB.37474.2	PB.37474	Ent-kaurenoic acid oxidase 2
PB.37474.3	PB.37474	Ent-kaurenoic acid oxidase 2
PB.11361.12	PB.11361	Eukaryotic initiation factor 4A-3
PB.11361.13	PB.11361	Eukaryotic initiation factor 4A-3
PB.17077.14	PB.17077	Eukaryotic peptide chain release factor GTP-binding subunit
PB.17077.17	PB.17077	Eukaryotic peptide chain release factor GTP-binding subunit
PB.42571.3	PB.42571	Eukaryotic translation initiation factor 2 subunit 3
PB.42571.4	PB.42571	Eukaryotic translation initiation factor 2 subunit 3
PB.18836.5	PB.18836	exosome complex component RRP41 isoform X1
PB.18836.7	PB.18836	exosome complex component RRP41 isoform X1
PB.15624.2	PB.15624	Flavin-containing monooxygenase FMO GS-OX-like 3
PB.15624.7	PB.15624	Flavin-containing monooxygenase FMO GS-OX-like 3
PB.20026.3	PB.20026	Gamma-tubulin complex component 5
PB.20026.6	PB.20026	Gamma-tubulin complex component 5
PB.14813.6	PB.14813	Geranylgeranyl transferase type-1 subunit beta
PB.14813.8	PB.14813	Geranylgeranyl transferase type-1 subunit beta
PB.41929.1	PB.41929	Glucose-1-phosphate adenylyltransferase large subunit 1, chloroplastic
PB.41929.4	PB.41929	Glucose-1-phosphate adenylyltransferase large subunit 1, chloroplastic
PB.18535.11	PB.18535	Glucose-6-phosphate 1-dehydrogenase 4, chloroplastic
PB.18535.2	PB.18535	Glucose-6-phosphate 1-dehydrogenase 4, chloroplastic
PB.18610.8	PB.18610	Glyceraldehyde-3-phosphate dehydrogenase GAPB, chloroplastic
PB.18221.3	PB.18221	Glycosyltransferase-like KOBITO 1
PB.18221.4	PB.18221	Glycosyltransferase-like KOBITO 1
PB.18221.5	PB.18221	Glycosyltransferase-like KOBITO 1
PB.33350.11	PB.33350	Glyoxysomal fatty acid beta-oxidation multifunctional protein MFP-a
PB.33350.4	PB.33350	Glyoxysomal fatty acid beta-oxidation multifunctional protein MFP-a
PB.41373.10	PB.41373	Golgin candidate 6
PB.41373.16	PB.41373	Golgin candidate 6
PB.28123.6	PB.28123	GPALPP motifs-containing protein 1
PB.28123.9	PB.28123	GPALPP motifs-containing protein 1
PB.39840.4	PB.39840	GPI transamidase component PIG-S
PB.39840.8	PB.39840	GPI transamidase component PIG-S
PB.41300.3	PB.41300	GPI transamidase component PIG-S
PB.41300.4	PB.41300	GPI transamidase component PIG-S
PB.19237.10	PB.19237	Helicase protein MOM1
PB.19237.11	PB.19237	Helicase protein MOM1
PB.19877.3	PB.19877	Histidine biosynthesis bifunctional protein hisIE, chloroplastic
PB.19877.5	PB.19877	Histidine biosynthesis bifunctional protein hisIE, chloroplastic
PB.12686.125	PB.12686	Histidinol dehydrogenase, chloroplastic
PB.12686.128	PB.12686	Histidinol dehydrogenase, chloroplastic
PB.27502.3	PB.27502	Histone-lysine N-methyltransferase ASHH3
PB.27502.4	PB.27502	Histone-lysine N-methyltransferase ASHH3
PB.5978.2	PB.5978	Histone-lysine N-methyltransferase SUVR2
PB.5978.3	PB.5978	Histone-lysine N-methyltransferase SUVR2
PB.30367.4	PB.30367	IAA-amino acid hydrolase ILR1-like 3
PB.30367.8	PB.30367	IAA-amino acid hydrolase ILR1-like 3
PB.2095.3	PB.2095	Increased DNA methylation 1
PB.2095.4	PB.2095	Increased DNA methylation 1
PB.725.7	PB.725	Inositol-3-phosphate synthase
PB.725.8	PB.725	Inositol-3-phosphate synthase
PB.33530.2	PB.33530	Inositol-phosphate phosphatase
PB.33530.3	PB.33530	Inositol-phosphate phosphatase
PB.18610.7	PB.18610	IQ domain-containing protein IQM4
PB.39774.3	PB.39774	KH domain-containing protein At4g18375
PB.39774.6	PB.39774	KH domain-containing protein At4g18375
PB.666.10	PB.666	LMBR1 domain-containing protein 2 homolog A
PB.666.4	PB.666	LMBR1 domain-containing protein 2 homolog A
PB.24777.9	PB.24777	Long chain acyl-CoA synthetase 3
PB.49638.1	PB.49638	Lysosomal Pro-X carboxypeptidase
PB.49638.2	PB.49638	Lysosomal Pro-X carboxypeptidase
PB.48732.10	PB.48732	Malignant T-cell-amplified sequence 1
PB.48732.7	PB.48732	Malignant T-cell-amplified sequence 1
PB.48305.11	PB.48305	Mediator of RNA polymerase II transcription subunit 15a
PB.48305.18	PB.48305	Mediator of RNA polymerase II transcription subunit 15a
PB.2039.6	PB.2039	Mediator of RNA polymerase II transcription subunit 27
PB.2039.9	PB.2039	Mediator of RNA polymerase II transcription subunit 27
PB.42060.10	PB.42060	Mediator of RNA polymerase II transcription subunit 34
PB.42060.11	PB.42060	Mediator of RNA polymerase II transcription subunit 34
PB.42060.9	PB.42060	Mediator of RNA polymerase II transcription subunit 34
PB.16070.5	PB.16070	Metalloendoproteinase 2-MMP
PB.16070.6	PB.16070	Metalloendoproteinase 2-MMP
PB.27162.13	PB.27162	Mitochondrial Rho GTPase 1
PB.27162.16	PB.27162	Mitochondrial Rho GTPase 1
PB.21793.129	PB.21793	Mitochondrial substrate carrier family protein B
PB.21793.136	PB.21793	Mitochondrial substrate carrier family protein B
PB.37642.3	PB.37642	Mitochondrial-processing peptidase subunit alpha
PB.37642.4	PB.37642	Mitochondrial-processing peptidase subunit alpha
PB.28702.2	PB.28702	Mitogen-activated protein kinase kinase kinase NPK1
PB.28702.3	PB.28702	Mitogen-activated protein kinase kinase kinase NPK1
PB.53028.2	PB.53028	Mitotic checkpoint protein BUB3.1
PB.53028.4	PB.53028	Mitotic checkpoint protein BUB3.1
PB.53028.5	PB.53028	Mitotic checkpoint protein BUB3.1
PB.10794.6	PB.10794	Monothiol glutaredoxin-S17
PB.10794.7	PB.10794	Monothiol glutaredoxin-S17
PB.37410.6	PB.37410	MORC family CW-type zinc finger protein 3
PB.37410.8	PB.37410	MORC family CW-type zinc finger protein 3
PB.38542.5	PB.38542	MORC family CW-type zinc finger protein 4
PB.38542.6	PB.38542	MORC family CW-type zinc finger protein 4
PB.8824.7	PB.8824	Myb/SANT-like domain-containing protein
PB.8824.8	PB.8824	Myb/SANT-like domain-containing protein
PB.45428.19	PB.45428	NAD-dependent epimerase/dehydratase family protein
PB.5990.4	PB.5990	NADH dehydrogenase [ubiquinone] 1 alpha subcomplex subunit 9, mitochondrial
PB.5990.9	PB.5990	NADH dehydrogenase [ubiquinone] 1 alpha subcomplex subunit 9, mitochondrial
PB.35812.10	PB.35812	Non-canonical poly(A) RNA polymerase PAPD5
PB.35812.6	PB.35812	Non-canonical poly(A) RNA polymerase PAPD5
PB.31944.10	PB.31944	Notchless protein homolog
PB.31944.9	PB.31944	Notchless protein homolog
PB.14370.10	PB.14370	Nuclear export mediator factor Nemf
PB.27734.6	PB.27734	Nuclear export mediator factor Nemf
PB.41127.2	PB.41127	Nuclear pore complex protein NUP85
PB.27423.12	PB.27423	Nuclear pore complex protein NUP98A
PB.27423.6	PB.27423	Nuclear pore complex protein NUP98A
PB.36486.35	PB.36486	Nucleolin 2
PB.36486.36	PB.36486	Nucleolin 2
PB.50497.17	PB.50497	Oligouridylate-binding protein 1
PB.50497.26	PB.50497	Oligouridylate-binding protein 1
PB.50497.5	PB.50497	Oligouridylate-binding protein 1
PB.35177.4	PB.35177	OTU domain-containing protein At3g57810
PB.35177.5	PB.35177	OTU domain-containing protein At3g57810
PB.24255.3	PB.24255	Patatin-like protein 3
PB.42678.4	PB.42678	Pathogenesis-related homeodomain protein
PB.42678.5	PB.42678	Pathogenesis-related homeodomain protein
PB.42678.7	PB.42678	Pathogenesis-related homeodomain protein
PB.48063.5	PB.48063	Pentatricopeptide repeat-containing protein At1g06270
PB.5846.6	PB.5846	Pentatricopeptide repeat-containing protein At1g12775, mitochondrial
PB.17035.46	PB.17035	Pentatricopeptide repeat-containing protein At1g62930, chloroplastic
PB.17035.48	PB.17035	Pentatricopeptide repeat-containing protein At1g62930, chloroplastic
PB.16737.25	PB.16737	Pentatricopeptide repeat-containing protein At4g04790, mitochondrial
PB.16737.3	PB.16737	Pentatricopeptide repeat-containing protein At4g04790, mitochondrial
PB.24272.4	PB.24272	Pentatricopeptide repeat-containing protein At4g04790, mitochondrial
PB.24272.6	PB.24272	Pentatricopeptide repeat-containing protein At4g04790, mitochondrial
PB.27688.6	PB.27688	Pentatricopeptide repeat-containing protein At5g10690
PB.31325.11	PB.31325	Pescadillo homolog
PB.31325.4	PB.31325	Pescadillo homolog
PB.31325.5	PB.31325	Pescadillo homolog
PB.22634.11	PB.22634	Phosphatidylinositol 4-kinase alpha 1
PB.22634.7	PB.22634	Phosphatidylinositol 4-kinase alpha 1
PB.1481.14	PB.1481	Phosphatidylinositol 4-kinase beta 1
PB.1481.4	PB.1481	Phosphatidylinositol 4-kinase beta 1
PB.1481.7	PB.1481	Phosphatidylinositol 4-kinase beta 1
PB.16707.19	PB.16707	Phosphoglucomutase, cytoplasmic
PB.16707.32	PB.16707	Phosphoglucomutase, cytoplasmic
PB.38893.3	PB.38893	Phosphoglycerate mutase-like protein 1
PB.38893.5	PB.38893	Phosphoglycerate mutase-like protein 1
PB.14010.6	PB.14010	Phosphomannomutase
PB.14010.8	PB.14010	Phosphomannomutase
PB.28073.4	PB.28073	Phosphomannomutase/phosphoglucomutase
PB.28073.6	PB.28073	Phosphomannomutase/phosphoglucomutase
PB.28073.9	PB.28073	Phosphomannomutase/phosphoglucomutase
PB.34491.11	PB.34491	Phosphopantothenate--cysteine ligase 2
PB.34491.12	PB.34491	Phosphopantothenate--cysteine ligase 2
PB.4715.13	PB.4715	Phosphoribosylaminoimidazole-succinocarboxamide synthase, chloroplastic
PB.4715.16	PB.4715	Phosphoribosylaminoimidazole-succinocarboxamide synthase, chloroplastic
PB.4715.20	PB.4715	Phosphoribosylaminoimidazole-succinocarboxamide synthase, chloroplastic
PB.2525.10	PB.2525	Phytochrome-associated serine/threonine-protein phosphatase
PB.2525.8	PB.2525	Phytochrome-associated serine/threonine-protein phosphatase
PB.34451.2	PB.34451	Plant/F14G9-20 protein
PB.34451.4	PB.34451	Plant/F14G9-20 protein
PB.1183.1	PB.1183	Polyadenylate-binding protein 8
PB.1183.12	PB.1183	Polyadenylate-binding protein 8
PB.1183.24	PB.1183	Polyadenylate-binding protein 8
PB.30187.11	PB.30187	Polyadenylate-binding protein 8
PB.30187.14	PB.30187	Polyadenylate-binding protein 8
PB.19268.11	PB.19268	Probable 1-deoxy-D-xylulose-5-phosphate synthase 2, chloroplastic
PB.19268.5	PB.19268	Probable 1-deoxy-D-xylulose-5-phosphate synthase 2, chloroplastic
PB.19268.6	PB.19268	Probable 1-deoxy-D-xylulose-5-phosphate synthase 2, chloroplastic
PB.19268.7	PB.19268	Probable 1-deoxy-D-xylulose-5-phosphate synthase 2, chloroplastic
PB.31423.5	PB.31423	Probable 28S rRNA (cytosine-C(5))-methyltransferase
PB.31423.6	PB.31423	Probable 28S rRNA (cytosine-C(5))-methyltransferase
PB.21336.14	PB.21336	Probable acetyl-CoA acetyltransferase, cytosolic 2
PB.21336.18	PB.21336	Probable acetyl-CoA acetyltransferase, cytosolic 2
PB.46730.16	PB.46730	Probable acetyl-CoA acetyltransferase, cytosolic 2
PB.46730.19	PB.46730	Probable acetyl-CoA acetyltransferase, cytosolic 2
PB.46730.20	PB.46730	Probable acetyl-CoA acetyltransferase, cytosolic 2
PB.24143.6	PB.24143	Probable aminotransferase TAT2
PB.24143.9	PB.24143	Probable aminotransferase TAT2
PB.38509.5	PB.38509	Probable DEAD-box ATP-dependent RNA helicase 48
PB.38509.6	PB.38509	Probable DEAD-box ATP-dependent RNA helicase 48
PB.21482.12	PB.21482	Probable galacturonosyltransferase 15
PB.21482.13	PB.21482	Probable galacturonosyltransferase 15
PB.31721.1	PB.31721	Probable galacturonosyltransferase 15
PB.47764.2	PB.47764	Probable GTP diphosphokinase CRSH, chloroplastic
PB.47764.4	PB.47764	Probable GTP diphosphokinase CRSH, chloroplastic
PB.16262.4	PB.16262	Probable leucine-rich repeat receptor-like protein kinase At1g35710
PB.16262.7	PB.16262	Probable leucine-rich repeat receptor-like protein kinase At1g35710
PB.33019.1	PB.33019	Probable LRR receptor-like serine/threonine-protein kinase At2g23950
PB.33019.10	PB.33019	Probable LRR receptor-like serine/threonine-protein kinase At2g23950
PB.48100.3	PB.48100	Probable LRR receptor-like serine/threonine-protein kinase IRK
PB.30496.10	PB.30496	Probable mediator of RNA polymerase II transcription subunit 26c
PB.30496.24	PB.30496	Probable mediator of RNA polymerase II transcription subunit 26c
PB.32081.3	PB.32081	Probable prolyl 4-hydroxylase 9
PB.32081.7	PB.32081	Probable prolyl 4-hydroxylase 9
PB.43637.4	PB.43637	Probable protein arginine N-methyltransferase 1
PB.43637.5	PB.43637	Probable protein arginine N-methyltransferase 1
PB.43637.6	PB.43637	Probable protein arginine N-methyltransferase 1
PB.11789.3	PB.11789	Probable protein arginine N-methyltransferase 3
PB.11789.4	PB.11789	Probable protein arginine N-methyltransferase 3
PB.44394.2	PB.44394	Probable protein phosphatase 2C 67
PB.13163.1	PB.13163	Probable protein phosphatase 2C 76
PB.13163.2	PB.13163	Probable protein phosphatase 2C 76
PB.13163.4	PB.13163	Probable protein phosphatase 2C 76
PB.44394.6	PB.44394	Probable protein phosphatase 2C 8
PB.2286.5	PB.2286	Probable S-adenosylmethionine carrier 2, chloroplastic
PB.2286.9	PB.2286	Probable S-adenosylmethionine carrier 2, chloroplastic
PB.7173.2	PB.7173	Probable sugar phosphate/phosphate translocator At3g17430
PB.44381.10	PB.44381	Probable transcriptional regulator SLK2
PB.44381.12	PB.44381	Probable transcriptional regulator SLK2
PB.48100.6	PB.48100	Proline-rich receptor-like protein kinase PERK3
PB.30835.1	PB.30835	Protease Do-like 9
PB.50258.14	PB.50258	Proteasome subunit alpha type-3
PB.50258.16	PB.50258	Proteasome subunit alpha type-3
PB.50258.18	PB.50258	Proteasome subunit alpha type-3
PB.50258.9	PB.50258	Proteasome subunit alpha type-3
PB.53146.2	PB.53146	Protein ACCUMULATION AND REPLICATION OF CHLOROPLASTS 3
PB.53146.3	PB.53146	Protein ACCUMULATION AND REPLICATION OF CHLOROPLASTS 3
PB.41923.10	PB.41923	Protein ARABIDILLO 1
PB.41923.7	PB.41923	Protein ARABIDILLO 1
PB.16910.1	PB.16910	Protein argonaute 1
PB.16910.12	PB.16910	Protein argonaute 1
PB.2426.1	PB.2426	Protein argonaute 16
PB.2426.4	PB.2426	Protein argonaute 16
PB.12091.17	PB.12091	Protein argonaute 4
PB.12091.18	PB.12091	Protein argonaute 4
PB.12091.21	PB.12091	Protein argonaute 4
PB.39911.30	PB.39911	Protein argonaute 4
PB.39911.4	PB.39911	Protein argonaute 4
PB.39123.2	PB.39123	Protein CHUP1, chloroplastic
PB.39123.4	PB.39123	Protein CHUP1, chloroplastic
PB.39123.6	PB.39123	Protein CHUP1, chloroplastic
PB.39123.7	PB.39123	Protein CHUP1, chloroplastic
PB.15597.2	PB.15597	Protein cornichon homolog 4
PB.15597.3	PB.15597	Protein cornichon homolog 4
PB.5811.7	PB.5811	Protein DETOXIFICATION 44, chloroplastic
PB.52880.10	PB.52880	Protein GFS12
PB.52880.7	PB.52880	Protein GFS12
PB.17660.13	PB.17660	Protein HUA2-LIKE 2
PB.194.4	PB.194	Protein NUCLEAR FUSION DEFECTIVE 6, chloroplastic/mitochondrial
PB.194.7	PB.194	Protein NUCLEAR FUSION DEFECTIVE 6, chloroplastic/mitochondrial
PB.38598.10	PB.38598	Protein RKD3
PB.13489.3	PB.13489	Protein RKD4
PB.43290.2	PB.43290	Protein root UVB sensitive 3
PB.43290.3	PB.43290	Protein root UVB sensitive 3
PB.24928.3	PB.24928	Protein RRNAD1
PB.24928.4	PB.24928	Protein RRNAD1
PB.24928.5	PB.24928	Protein RRNAD1
PB.611.19	PB.611	Protein SDA1 homolog
PB.611.5	PB.611	Protein SDA1 homolog
PB.44440.83	PB.44440	Protein SGT1 homolog
PB.44440.85	PB.44440	Protein SGT1 homolog
PB.19579.4	PB.19579	Protein sym-1
PB.19579.9	PB.19579	Protein sym-1
PB.41139.5	PB.41139	Protein TSS
PB.45428.9	PB.45428	Protein YeeZ
PB.18457.50	PB.18457	Pto-interacting protein 1
PB.18457.52	PB.18457	Pto-interacting protein 1
PB.18457.53	PB.18457	Pto-interacting protein 1
PB.28349.4	PB.28349	Putative ATP-dependent helicase C23E6.02
PB.28349.5	PB.28349	Putative ATP-dependent helicase C23E6.02
PB.12234.23	PB.12234	Putative ATP-dependent RNA helicase DHX36
PB.12234.26	PB.12234	Putative ATP-dependent RNA helicase DHX36
PB.23949.10	PB.23949	Putative axial regulator YABBY 2
PB.23949.11	PB.23949	Putative axial regulator YABBY 2
PB.23949.4	PB.23949	Putative axial regulator YABBY 2
PB.51916.12	PB.51916	Putative cyclic nucleotide-gated ion channel 18
PB.51916.2	PB.51916	Putative cyclic nucleotide-gated ion channel 18
PB.11645.10	PB.11645	Putative disease resistance protein RGA1
PB.11645.4	PB.11645	Putative disease resistance protein RGA1
PB.11645.6	PB.11645	Putative disease resistance protein RGA1
PB.40164.13	PB.40164	Putative lactoylglutathione lyase
PB.40164.16	PB.40164	Putative lactoylglutathione lyase
PB.40164.17	PB.40164	Putative lactoylglutathione lyase
PB.38299.11	PB.38299	Putative lipase C4A8.10
PB.38299.4	PB.38299	Putative lipase C4A8.10
PB.20339.4	PB.20339	Putative RNA methyltransferase At5g10620
PB.20339.5	PB.20339	Putative RNA methyltransferase At5g10620
PB.6802.2	PB.6802	Putative serine/threonine-protein kinase
PB.7173.10	PB.7173	Putative sugar phosphate/phosphate translocator
PB.7173.9	PB.7173	Putative sugar phosphate/phosphate translocator
PB.32314.2	PB.32314	Putative uncharacterized protein
PB.32314.7	PB.32314	Putative uncharacterized protein
PB.46433.3	PB.46433	Putative uncharacterized protein
PB.46433.5	PB.46433	Putative uncharacterized protein
PB.21097.3	PB.21097	Putative uncharacterized protein YDL057W
PB.21097.4	PB.21097	Putative uncharacterized protein YDL057W
PB.16598.10	PB.16598	Pyrophosphate-energized membrane proton pump 3
PB.16598.8	PB.16598	Pyrophosphate-energized membrane proton pump 3
PB.47941.4	PB.47941	Pyrroline-5-carboxylate reductase
PB.41661.11	PB.41661	Pyruvate dehydrogenase E1 component subunit beta-1, mitochondrial
PB.41661.20	PB.41661	Pyruvate dehydrogenase E1 component subunit beta-1, mitochondrial
PB.24777.8	PB.24777	Receptor-like cytosolic serine/threonine-protein kinase RBK2
PB.50620.24	PB.50620	Receptor-like cytosolic serine/threonine-protein kinase RBK2
PB.50620.28	PB.50620	Receptor-like cytosolic serine/threonine-protein kinase RBK2
PB.19881.2	PB.19881	Receptor-like protein kinase HERK 1
PB.19881.4	PB.19881	Receptor-like protein kinase HERK 1
PB.19881.9	PB.19881	Receptor-like protein kinase HERK 1
PB.30357.26	PB.30357	Replication protein A 70 kDa DNA-binding subunit B
PB.30357.6	PB.30357	Replication protein A 70 kDa DNA-binding subunit B
PB.16230.4	PB.16230	Replication protein A 70 kDa DNA-binding subunit C
PB.16230.9	PB.16230	Replication protein A 70 kDa DNA-binding subunit C
PB.30357.13	PB.30357	Replication protein A 70 kDa DNA-binding subunit C
PB.15722.5	PB.15722	Ribosomal RNA small subunit methyltransferase G
PB.15722.6	PB.15722	Ribosomal RNA small subunit methyltransferase G
PB.10681.6	PB.10681	RNA cytidine acetyltransferase
PB.10681.8	PB.10681	RNA cytidine acetyltransferase
PB.10681.9	PB.10681	RNA cytidine acetyltransferase
PB.36688.5	PB.36688	Rop guanine nucleotide exchange factor 1
PB.36688.6	PB.36688	Rop guanine nucleotide exchange factor 1
PB.1788.3	PB.1788	SCY1-like protein 2
PB.1788.4	PB.1788	SCY1-like protein 2
PB.38997.12	PB.38997	Secretory carrier-associated membrane protein
PB.38997.15	PB.38997	Secretory carrier-associated membrane protein
PB.22298.12	PB.22298	Serine hydroxymethyltransferase, mitochondrial
PB.22298.14	PB.22298	Serine hydroxymethyltransferase, mitochondrial
PB.12205.10	PB.12205	Serine/threonine-protein kinase rio2
PB.12205.7	PB.12205	Serine/threonine-protein kinase rio2
PB.27734.3	PB.27734	Serine/threonine-protein kinase TOUSLED
PB.10695.5	PB.10695	Shikimate kinase, chloroplastic
PB.10695.7	PB.10695	Shikimate kinase, chloroplastic
PB.15990.13	PB.15990	Spermidine synthase 1
PB.15990.15	PB.15990	Spermidine synthase 1
PB.15990.9	PB.15990	Spermidine synthase 1
PB.39944.4	PB.39944	Squamosa promoter-binding-like protein 12
PB.39944.6	PB.39944	Squamosa promoter-binding-like protein 12
PB.42932.10	PB.42932	StAR-related lipid transfer protein 7, mitochondrial
PB.42932.8	PB.42932	StAR-related lipid transfer protein 7, mitochondrial
PB.25285.2	PB.25285	Structural maintenance of chromosomes protein 5
PB.25285.3	PB.25285	Structural maintenance of chromosomes protein 5
PB.38326.2	PB.38326	Succinate dehydrogenase subunit 7B, mitochondrial
PB.10538.4	PB.10538	Succinate-semialdehyde dehydrogenase (acetylating)
PB.10538.8	PB.10538	Succinate-semialdehyde dehydrogenase (acetylating)
PB.10538.9	PB.10538	Succinate-semialdehyde dehydrogenase (acetylating)
PB.32784.14	PB.32784	Sucrose synthase
PB.32784.25	PB.32784	Sucrose synthase
PB.32784.26	PB.32784	Sucrose synthase
PB.32784.31	PB.32784	Sucrose synthase
PB.32784.45	PB.32784	Sucrose synthase
PB.24258.14	PB.24258	TBC1 domain family member 15
PB.24258.8	PB.24258	TBC1 domain family member 15
PB.17742.28	PB.17742	T-complex protein 1 subunit alpha
PB.17742.29	PB.17742	T-complex protein 1 subunit alpha
PB.12758.3	PB.12758	Telomere repeat-binding factor 1
PB.12758.7	PB.12758	Telomere repeat-binding factor 1
PB.39181.5	PB.39181	Telomere repeat-binding protein 3
PB.39181.7	PB.39181	Telomere repeat-binding protein 3
PB.28582.11	PB.28582	Tetratricopeptide repeat protein 5
PB.28582.13	PB.28582	Tetratricopeptide repeat protein 5
PB.7789.2	PB.7789	Thioredoxin-like 1-2, chloroplastic
PB.7789.3	PB.7789	Thioredoxin-like 1-2, chloroplastic
PB.4379.2	PB.4379	Thioredoxin-like 3-3
PB.4379.7	PB.4379	Thioredoxin-like 3-3
PB.15998.10	PB.15998	Threonine--tRNA ligase, mitochondrial 1
PB.15998.27	PB.15998	Threonine--tRNA ligase, mitochondrial 1
PB.15998.28	PB.15998	Threonine--tRNA ligase, mitochondrial 1
PB.15998.8	PB.15998	Threonine--tRNA ligase, mitochondrial 1
PB.19150.7	PB.19150	Threonine--tRNA ligase, mitochondrial 1
PB.19150.9	PB.19150	Threonine--tRNA ligase, mitochondrial 1
PB.14130.16	PB.14130	TMV resistance protein N
PB.14130.8	PB.14130	TMV resistance protein N
PB.18579.16	PB.18579	Topless-related protein 3
PB.18579.9	PB.18579	Topless-related protein 3
PB.45020.17	PB.45020	Topless-related protein 3
PB.45020.3	PB.45020	Topless-related protein 3
PB.49922.2	PB.49922	Transcription activator GLK1
PB.49922.4	PB.49922	Transcription activator GLK1
PB.49922.6	PB.49922	Transcription activator GLK1
PB.774.4	PB.774	Transcription factor bHLH61
PB.774.5	PB.774	Transcription factor bHLH61
PB.44261.21	PB.44261	Transcription factor GTE1
PB.44261.24	PB.44261	Transcription factor GTE1
PB.42968.2	PB.42968	Transcription factor TFIIIB component B''
PB.42968.4	PB.42968	Transcription factor TFIIIB component B''
PB.10429.3	PB.10429	Transcription initiation factor IIE subunit beta
PB.10429.4	PB.10429	Transcription initiation factor IIE subunit beta
PB.2796.35	PB.2796	Transcription initiation factor TFIID subunit 15b
PB.2796.38	PB.2796	Transcription initiation factor TFIID subunit 15b
PB.13489.2	PB.13489	Transcription initiation factor TFIID subunit 6
PB.13489.5	PB.13489	Transcription initiation factor TFIID subunit 6
PB.50871.11	PB.50871	Transcriptional adapter ADA2a
PB.50871.12	PB.50871	Transcriptional adapter ADA2a
PB.50871.14	PB.50871	Transcriptional adapter ADA2a
PB.51941.5	PB.51941	Translationally-controlled tumor protein homolog
PB.51941.6	PB.51941	Translationally-controlled tumor protein homolog
PB.43899.10	PB.43899	Translocon at the outer membrane of chloroplasts 64
PB.43899.8	PB.43899	Translocon at the outer membrane of chloroplasts 64
PB.52778.13	PB.52778	Tripeptidyl-peptidase 2
PB.52778.15	PB.52778	Tripeptidyl-peptidase 2
PB.52778.3	PB.52778	Tripeptidyl-peptidase 2
PB.52778.8	PB.52778	Tripeptidyl-peptidase 2
PB.11155.4	PB.11155	tRNA (cytosine(34)-C(5))-methyltransferase
PB.11155.6	PB.11155	tRNA (cytosine(34)-C(5))-methyltransferase
PB.39565.5	PB.39565	tRNA (cytosine(34)-C(5))-methyltransferase
PB.39565.8	PB.39565	tRNA (cytosine(34)-C(5))-methyltransferase
PB.7194.5	PB.7194	tRNA 2'-phosphotransferase 1
PB.7194.6	PB.7194	tRNA 2'-phosphotransferase 1
PB.30835.6	PB.30835	tRNA dimethylallyltransferase 2
PB.17751.7	PB.17751	Tubby-like F-box protein 8
PB.17751.8	PB.17751	Tubby-like F-box protein 8
PB.5742.1	PB.5742	Type IV inositol polyphosphate 5-phosphatase 7
PB.5742.2	PB.5742	Type IV inositol polyphosphate 5-phosphatase 7
PB.13486.2	PB.13486	Ubiquinone biosynthesis monooxygenase COQ6, mitochondrial
PB.13486.3	PB.13486	Ubiquinone biosynthesis monooxygenase COQ6, mitochondrial
PB.48047.3	PB.48047	Ubiquitin carboxyl-terminal hydrolase 16
PB.48047.6	PB.48047	Ubiquitin carboxyl-terminal hydrolase 16
PB.45926.4	PB.45926	Ubiquitin carboxyl-terminal hydrolase 5
PB.45926.7	PB.45926	Ubiquitin carboxyl-terminal hydrolase 5
PB.37194.11	PB.37194	UDP-glycosyltransferase TURAN
PB.37194.9	PB.37194	UDP-glycosyltransferase TURAN
PB.53052.3	PB.53052	Ulp1 protease family, carboxy-terminal domain protein
PB.53052.4	PB.53052	Ulp1 protease family, carboxy-terminal domain protein
PB.53052.5	PB.53052	Ulp1 protease family, carboxy-terminal domain protein
PB.53052.9	PB.53052	Ulp1 protease family, carboxy-terminal domain protein
PB.14990.10	PB.14990	Ultraviolet-B receptor UVR8
PB.14990.5	PB.14990	Ultraviolet-B receptor UVR8
PB.8855.11	PB.8855	Uncharacterized GPI-anchored protein At1g61900
PB.8855.4	PB.8855	Uncharacterized GPI-anchored protein At1g61900
PB.8855.6	PB.8855	Uncharacterized GPI-anchored protein At1g61900
PB.8855.7	PB.8855	Uncharacterized GPI-anchored protein At1g61900
PB.28571.2	PB.28571	Uncharacterized PKHD-type hydroxylase At1g22950
PB.28571.6	PB.28571	Uncharacterized PKHD-type hydroxylase At1g22950
PB.11647.3	PB.11647	Uncharacterized protein
PB.11647.4	PB.11647	Uncharacterized protein
PB.1245.14	PB.1245	Uncharacterized protein
PB.1245.15	PB.1245	Uncharacterized protein
PB.1245.23	PB.1245	Uncharacterized protein
PB.1245.24	PB.1245	Uncharacterized protein
PB.1245.26	PB.1245	Uncharacterized protein
PB.1245.35	PB.1245	Uncharacterized protein
PB.12969.1	PB.12969	Uncharacterized protein
PB.12969.2	PB.12969	Uncharacterized protein
PB.12969.5	PB.12969	Uncharacterized protein
PB.1373.10	PB.1373	Uncharacterized protein
PB.1373.5	PB.1373	Uncharacterized protein
PB.14840.11	PB.14840	Uncharacterized protein
PB.14840.12	PB.14840	Uncharacterized protein
PB.14840.13	PB.14840	Uncharacterized protein
PB.18599.5	PB.18599	Uncharacterized protein
PB.18599.7	PB.18599	Uncharacterized protein
PB.19902.3	PB.19902	Uncharacterized protein
PB.19902.5	PB.19902	Uncharacterized protein
PB.20466.5	PB.20466	Uncharacterized protein
PB.20466.6	PB.20466	Uncharacterized protein
PB.22838.14	PB.22838	Uncharacterized protein
PB.22838.2	PB.22838	Uncharacterized protein
PB.23397.6	PB.23397	Uncharacterized protein
PB.23397.7	PB.23397	Uncharacterized protein
PB.24204.10	PB.24204	Uncharacterized protein
PB.24204.11	PB.24204	Uncharacterized protein
PB.24525.2	PB.24525	Uncharacterized protein
PB.24525.4	PB.24525	Uncharacterized protein
PB.25161.11	PB.25161	Uncharacterized protein
PB.25161.14	PB.25161	Uncharacterized protein
PB.27688.2	PB.27688	Uncharacterized protein
PB.28203.6	PB.28203	Uncharacterized protein
PB.28203.9	PB.28203	Uncharacterized protein
PB.29544.1	PB.29544	Uncharacterized protein
PB.30961.10	PB.30961	Uncharacterized protein
PB.30961.6	PB.30961	Uncharacterized protein
PB.31962.5	PB.31962	Uncharacterized protein
PB.31962.9	PB.31962	Uncharacterized protein
PB.35498.5	PB.35498	Uncharacterized protein
PB.35498.6	PB.35498	Uncharacterized protein
PB.36384.11	PB.36384	Uncharacterized protein
PB.36384.13	PB.36384	Uncharacterized protein
PB.37316.6	PB.37316	Uncharacterized protein
PB.37316.9	PB.37316	Uncharacterized protein
PB.39307.4	PB.39307	Uncharacterized protein
PB.39307.5	PB.39307	Uncharacterized protein
PB.40486.19	PB.40486	Uncharacterized protein
PB.40486.20	PB.40486	Uncharacterized protein
PB.41139.4	PB.41139	Uncharacterized protein
PB.41316.10	PB.41316	Uncharacterized protein
PB.41316.11	PB.41316	Uncharacterized protein
PB.41605.4	PB.41605	Uncharacterized protein
PB.41605.7	PB.41605	Uncharacterized protein
PB.41605.8	PB.41605	Uncharacterized protein
PB.41719.58	PB.41719	Uncharacterized protein
PB.41719.62	PB.41719	Uncharacterized protein
PB.42183.10	PB.42183	Uncharacterized protein
PB.42183.9	PB.42183	Uncharacterized protein
PB.45534.2	PB.45534	Uncharacterized protein
PB.45534.4	PB.45534	Uncharacterized protein
PB.48499.17	PB.48499	Uncharacterized protein
PB.50160.43	PB.50160	Uncharacterized protein
PB.50160.45	PB.50160	Uncharacterized protein
PB.51039.15	PB.51039	Uncharacterized protein
PB.51039.2	PB.51039	Uncharacterized protein
PB.52274.17	PB.52274	Uncharacterized protein
PB.52274.22	PB.52274	Uncharacterized protein
PB.6802.4	PB.6802	Uncharacterized protein
PB.687.5	PB.687	Uncharacterized protein
PB.687.7	PB.687	Uncharacterized protein
PB.687.8	PB.687	Uncharacterized protein
PB.8747.17	PB.8747	Uncharacterized protein
PB.8747.6	PB.8747	Uncharacterized protein
PB.962.4	PB.962	Uncharacterized protein
PB.962.5	PB.962	Uncharacterized protein
PB.17595.3	PB.17595	Uncharacterized protein At2g17340
PB.17595.9	PB.17595	Uncharacterized protein At2g17340
PB.9464.10	PB.9464	Uncharacterized protein At4g15545
PB.9464.6	PB.9464	Uncharacterized protein At4g15545
PB.37674.1	PB.37674	Uncharacterized protein C3F10.06c
PB.37674.4	PB.37674	Uncharacterized protein C3F10.06c
PB.39262.10	PB.39262	uncharacterized protein LOC101491890
PB.39262.2	PB.39262	uncharacterized protein LOC101491890
PB.37673.3	PB.37673	uncharacterized protein LOC101511898 isoform X1
PB.37673.4	PB.37673	uncharacterized protein LOC101511898 isoform X1
PB.6406.3	PB.6406	uncharacterized protein LOC106765143
PB.6406.5	PB.6406	uncharacterized protein LOC106765143
PB.17660.4	PB.17660	Unknown function
PB.18077.4	PB.18077	Unknown function
PB.18077.5	PB.18077	Unknown function
PB.29544.4	PB.29544	Unknown function
PB.29544.5	PB.29544	Unknown function
PB.29544.6	PB.29544	Unknown function
PB.38326.4	PB.38326	Unknown function
PB.40058.1	PB.40058	Unknown function
PB.40058.5	PB.40058	Unknown function
PB.40213.4	PB.40213	Unknown function
PB.40213.5	PB.40213	Unknown function
PB.40735.3	PB.40735	Unknown function
PB.40735.6	PB.40735	Unknown function
PB.41127.3	PB.41127	Unknown function
PB.43436.5	PB.43436	Unknown function
PB.43436.6	PB.43436	Unknown function
PB.45296.3	PB.45296	Unknown function
PB.45296.4	PB.45296	Unknown function
PB.45733.1	PB.45733	Unknown function
PB.45733.4	PB.45733	Unknown function
PB.47941.2	PB.47941	Unknown function
PB.48063.6	PB.48063	Unknown function
PB.5811.8	PB.5811	Unknown function
PB.5846.5	PB.5846	Unknown function
PB.7173.17	PB.7173	Unknown function
PB.8931.4	PB.8931	Unknown function
PB.9849.10	PB.9849	Unknown function
PB.9849.9	PB.9849	Unknown function
PB.34933.4	PB.34933	Urease accessory protein D
PB.34933.5	PB.34933	Urease accessory protein D
PB.34933.8	PB.34933	Urease accessory protein D
PB.50397.2	PB.50397	Uridine 5'-monophosphate synthase
PB.50397.3	PB.50397	Uridine 5'-monophosphate synthase
PB.50397.4	PB.50397	Uridine 5'-monophosphate synthase
PB.50397.8	PB.50397	Uridine 5'-monophosphate synthase
PB.19820.10	PB.19820	WAT1-related protein At1g43650
PB.19820.11	PB.19820	WAT1-related protein At1g43650
PB.9402.11	PB.9402	WD repeat-containing protein 44
PB.9402.14	PB.9402	WD repeat-containing protein 44
PB.9402.8	PB.9402	WD repeat-containing protein 44
PB.9402.9	PB.9402	WD repeat-containing protein 44
PB.29554.1	PB.29554	WD repeat-containing protein 55
PB.29554.11	PB.29554	WD repeat-containing protein 55
PB.29554.4	PB.29554	WD repeat-containing protein 55
PB.29554.6	PB.29554	WD repeat-containing protein 55
PB.29554.9	PB.29554	WD repeat-containing protein 55
PB.9773.1	PB.9773	WD-40 repeat-containing protein MSI4
PB.9773.12	PB.9773	WD-40 repeat-containing protein MSI4
PB.38841.27	PB.38841	YTH domain-containing family protein 2
PB.38841.6	PB.38841	YTH domain-containing family protein 2
PB.3092.10	PB.3092	Zinc finger CCCH domain-containing protein 18
PB.3092.12	PB.3092	Zinc finger CCCH domain-containing protein 18
PB.28895.2	PB.28895	Zinc finger CCCH domain-containing protein 58
PB.28895.7	PB.28895	Zinc finger CCCH domain-containing protein 58
PB.15309.8	PB.15309	Zinc finger CCCH domain-containing protein 62
PB.15309.9	PB.15309	Zinc finger CCCH domain-containing protein 62
PB.26679.1	PB.26679	Zinc finger CCCH domain-containing protein 65
PB.26679.2	PB.26679	Zinc finger CCCH domain-containing protein 65
PB.26679.3	PB.26679	Zinc finger CCCH domain-containing protein 65
PB.26679.4	PB.26679	Zinc finger CCCH domain-containing protein 65
PB.31327.7	PB.31327	Zinc finger CCHC domain-containing protein 8
PB.31327.8	PB.31327	Zinc finger CCHC domain-containing protein 8
PB.40808.4	PB.40808	Zinc finger protein ZPR1 homolog
PB.40808.6	PB.40808	Zinc finger protein ZPR1 homolog
PB.40808.8	PB.40808	Zinc finger protein ZPR1 homolog
PB.24054.20	PB.24054	#N/A
PB.24054.21	PB.24054	#N/A
PB.31875.7	PB.31875	#N/A
PB.31875.8	PB.31875	#N/A
PB.37950.6	PB.37950	#N/A
PB.37950.7	PB.37950	#N/A
PB.38326.5	PB.38326	#N/A
